# Supplementary material for: SBDS-Deficient Cells Have an Altered Homeostatic Equilibrium due to Translational Inefficiency Which Explains their Reduced Fitness and Provides a Logical Framework for Intervention
Source: PLoS Genet. 2017 Jan 5;13(1):e1006552. doi: 10.1371/journal.pgen.1006552 (PMC5249248; doi:10.1371/journal.pgen.1006552)
Supplement: S1 File — List of all genes detected and tested for differential expression analysis in polysomal and total fraction for SbdsMOCK and SbdsRESCUE. Gene quantification is calculated as normalized read counts. (XLSX) [file pgen.1006552.s008.xlsx]

## Sheet: AllTestedResults.txt
Gene	Row.names	RESCUE_Poli1	RESCUE_Poli2	RESCUE_Poli3	MOCK_Poli1	MOCK_Poli2	MOCK_Poli3	RESCUE_Tot1	RESCUE_Tot2	RESCUE_Tot3	MOCK_Tot1	MOCK_Tot2	MOCK_Tot3	baseMean	Poli_log2FC	Poli_pval	Poli_padj	Tot_log2FC	Tot_pval	Tot_padj	MGISymbol	Chr	Start	NTranscripts	GeneType
ENSMUSG00000000001	ENSMUSG00000000001	4302.09	4087.1	3759.9	3868.64	4437.27	3838.69	3536.85	3988.45	3583.88	3448.38	3513.17	3624.98	3832.45	0.000402019	0.996005	0.997521	-0.0683544	0.398586	0.548335	Gnai3	3	108107280	1	protein_coding
ENSMUSG00000000028	ENSMUSG00000000028	427.902	471.936	465.561	679.406	588.864	717.388	455.393	454.085	421.429	690.841	668.603	632.163	556.131	0.522447	9.4038e-07	6.18556e-06	0.56406	2.21181e-07	1.96363e-06	Cdc45	16	18780447	3	protein_coding
ENSMUSG00000000031	ENSMUSG00000000031	226.062	265.699	281.747	417.401	456.619	431.865	713.806	774.377	1007.97	935.696	1012.91	843.243	613.95	0.71747	5.43254e-08	4.33614e-07	0.157708	0.208813	0.33914	H19	7	142575529	5	lincRNA
ENSMUSG00000000037	ENSMUSG00000000037	0	2.25806	4.52001	8.13119	5.8221	6.14027	2.92544	17.2309	9.2368	0	6.00541	2.15388	5.36867	0.413105	0.188549	0.318972	-0.556192	0.0746513	0.153253	Scml2	X	161117193	7	protein_coding
ENSMUSG00000000056	ENSMUSG00000000056	217.988	213.011	226.754	142.748	128.918	134.063	204.781	194.608	221.683	107.853	139.125	134.617	172.179	-0.6594	2.14574e-05	0.000113264	-0.649669	5.37546e-05	0.000296449	Narf	11	121237253	3	protein_coding
ENSMUSG00000000058	ENSMUSG00000000058	2333.28	2498.92	2771.52	2323.71	3250.4	2429.5	2920.56	3172.51	3071.24	2697.78	2802.53	2655.73	2743.97	0.0720181	0.48855	0.636621	-0.163961	0.115716	0.216207	Cav2	6	17281185	3	protein_coding
ENSMUSG00000000078	ENSMUSG00000000078	5152.13	5834.09	5809.72	6086.65	6982.36	5733.99	4975.19	5611.2	4955.54	5697.25	5977.39	6210.71	5752.18	0.160055	0.0576699	0.124391	0.19958	0.0184348	0.0489403	Klf6	13	5861489	1	protein_coding
ENSMUSG00000000085	ENSMUSG00000000085	705.866	878.387	820.382	670.372	586.369	647.798	735.26	837.22	869.414	875.94	605.546	638.625	739.265	-0.326828	0.00992345	0.0281132	-0.200954	0.115635	0.216157	Scmh1	4	120405281	14	protein_coding
ENSMUSG00000000088	ENSMUSG00000000088	2204.1	2432.69	2483.75	1879.21	1947.91	1790.91	2122.89	2287.66	2420.04	1741.68	2059.86	1965.41	2111.34	-0.337207	6.81143e-05	0.000327143	-0.238007	0.00535293	0.0171604	Cox5a	9	57521232	1	protein_coding
ENSMUSG00000000093	ENSMUSG00000000093	4.6135	3.76344	3.01334	28.0074	12.4759	13.3039	4.87573	0	4.6184	13.1172	29.0262	18.308	11.2603	1.04703	0.00201718	0.00693365	1.19407	0.000421759	0.00186359	Tbx2	11	85832551	1	protein_coding
ENSMUSG00000000094	ENSMUSG00000000094	16.1473	30.1075	23.3534	130.099	157.197	159.647	16.5775	12.163	8.0822	129.715	117.106	118.463	76.5548	2.2921	1.76501e-22	5.9816e-21	2.63269	4.72596e-25	2.80284e-23	Tbx4	11	85886422	3	protein_coding
ENSMUSG00000000126	ENSMUSG00000000126	32.2945	35.3763	48.2135	48.7872	39.0912	34.7948	47.7821	36.489	53.1116	55.3839	68.0613	48.4623	45.654	0.0604069	0.818328	0.890862	0.270459	0.304064	0.447796	Wnt9a	11	59306928	2	protein_coding
ENSMUSG00000000127	ENSMUSG00000000127	374.847	377.097	364.614	374.035	411.706	327.481	360.804	365.903	402.955	327.931	345.311	426.468	371.596	-0.00176364	0.989019	0.993244	-0.0330484	0.800437	0.871567	Fer	17	63896018	2	protein_coding
ENSMUSG00000000131	ENSMUSG00000000131	1814.26	1588.17	1617.41	1616.3	1537.03	1790.91	1566.08	1396.72	1533.31	1639.65	1398.26	1471.1	1580.77	-0.0206745	0.820295	0.892183	0.00222268	0.980806	0.990595	Xpo6	7	126101715	19	protein_coding
ENSMUSG00000000134	ENSMUSG00000000134	2089.92	2021.72	2060.37	1757.24	1598.58	1775.56	2221.38	1923.78	2170.65	1735.85	1601.44	1724.18	1890.06	-0.262857	0.00102753	0.00381267	-0.315526	9.78717e-05	0.00050528	Tfe3	X	7762560	14	protein_coding
ENSMUSG00000000142	ENSMUSG00000000142	56.5154	51.1828	36.1601	36.1386	33.2691	31.7247	57.5336	48.652	42.7202	46.6391	21.0189	49.5392	42.5911	-0.391703	0.157678	0.278198	-0.284626	0.309592	0.454003	Axin2	11	108920349	7	protein_coding
ENSMUSG00000000148	ENSMUSG00000000148	131.485	173.871	152.174	175.272	181.317	287.569	186.253	147.983	162.799	244.855	207.187	200.311	187.59	0.444924	0.0156424	0.0415724	0.356007	0.056115	0.122295	Brat1	5	140705011	6	protein_coding
ENSMUSG00000000149	ENSMUSG00000000149	1073.79	952.903	1130	735.421	691.166	726.598	1258.91	1007.5	1264.29	924.037	776.7	672.01	934.444	-0.534979	4.30398e-06	2.56837e-05	-0.559128	1.79501e-06	1.35572e-05	Gna12	5	140758408	1	protein_coding
ENSMUSG00000000159	ENSMUSG00000000159	0	0.752688	1.50667	21.6832	13.3077	12.2805	1.95029	0	2.3092	14.5747	20.018	29.0774	9.78836	1.44243	1.9077e-05	0.000101971	1.55566	3.85893e-06	2.73336e-05	Igsf5	16	96361668	6	protein_coding
ENSMUSG00000000167	ENSMUSG00000000167	31.1411	40.6452	42.9401	43.3664	44.0816	63.4494	45.8318	36.489	75.049	51.0115	66.0595	56.0008	49.6721	0.305032	0.2525	0.397771	0.122178	0.647409	0.759592	Pih1d2	9	50617321	7	protein_coding
ENSMUSG00000000168	ENSMUSG00000000168	1079.56	833.226	882.156	977.55	969.795	1064.31	940.04	861.546	879.805	1020.23	813.733	998.323	943.356	0.107837	0.32413	0.476917	0.0744301	0.502185	0.643138	Dlat	9	50634633	6	protein_coding
ENSMUSG00000000171	ENSMUSG00000000171	2415.17	2657.74	2424.99	2380.63	2342.98	2483.74	2473.94	2751.88	2402.72	2361.1	2641.38	2161.42	2458.14	-0.0567746	0.506485	0.652045	-0.0889635	0.301473	0.445574	Sdhd	9	50596338	1	protein_coding
ENSMUSG00000000184	ENSMUSG00000000184	4771.51	4227.1	3906.04	3313.01	3450.01	3419.11	3598.29	3727.96	3172.84	2831.87	2938.65	2842.04	3516.54	-0.335795	4.66234e-05	0.000230268	-0.281479	0.000734981	0.00304492	Ccnd2	6	127125779	1	protein_coding
ENSMUSG00000000194	ENSMUSG00000000194	539.78	550.968	595.135	860.1	892.445	1035.66	681.627	500.71	704.306	1053.75	984.888	907.86	775.602	0.700501	4.7803e-09	4.36991e-08	0.622028	2.41371e-07	2.12721e-06	Gpr107	2	31152316	11	protein_coding
ENSMUSG00000000197	ENSMUSG00000000197	28.8344	29.3548	26.3667	15.3589	20.7932	6.14027	26.3289	34.4618	30.0196	8.74483	5.00451	11.8463	20.2712	-0.656219	0.040988	0.0939549	-1.11559	0.000630167	0.00265632	Nalcn	14	123276641	1	protein_coding
ENSMUSG00000000223	ENSMUSG00000000223	5.76688	18.8172	12.8067	15.3589	19.9615	16.374	13.652	18.2445	23.092	10.2023	16.0144	11.8463	15.1781	0.265629	0.422096	0.574936	-0.305554	0.358711	0.507371	Drp2	X	134404551	6	protein_coding
ENSMUSG00000000247	ENSMUSG00000000247	2.30675	6.02151	3.01334	21.6832	19.1298	11.2572	7.80116	2.02717	5.773	7.28735	12.0108	16.1541	9.53877	1.02313	0.00254192	0.00852865	0.539258	0.111124	0.209386	Lhx2	2	38339281	7	protein_coding
ENSMUSG00000000253	ENSMUSG00000000253	54.2086	40.6452	31.6401	63.2426	45.7451	52.1923	37.0555	35.4754	36.9472	68.5011	26.0235	58.1547	45.8193	0.286703	0.301387	0.45219	0.357624	0.206117	0.335627	Gmpr	13	45507444	3	protein_coding
ENSMUSG00000000266	ENSMUSG00000000266	155.706	119.677	127.314	101.188	107.293	103.361	113.117	79.0595	125.851	97.6506	53.0478	84.0013	105.606	-0.324521	0.125222	0.233337	-0.39376	0.073803	0.151899	Mid2	X	140664599	5	protein_coding
ENSMUSG00000000275	ENSMUSG00000000275	550.16	440.323	455.015	622.488	653.739	596.629	543.156	504.764	479.159	575.701	523.472	731.242	556.321	0.365248	0.00362425	0.0116651	0.2517	0.0477631	0.107226	Trim25	11	88999376	3	protein_coding
ENSMUSG00000000276	ENSMUSG00000000276	147.632	147.527	153.68	181.597	240.37	209.792	112.142	183.459	133.934	196.759	249.225	225.08	181.766	0.457875	0.0091392	0.0261836	0.599407	0.000808038	0.00330314	Dgke	11	89035179	3	protein_coding
ENSMUSG00000000278	ENSMUSG00000000278	502.872	594.624	585.342	1587.39	1520.4	1611.82	733.309	795.663	692.76	1476.42	1323.19	1379.56	1066.95	1.45435	9.58875e-56	1.37526e-53	0.891965	7.8239e-22	3.6405e-20	Scpep1	11	88924020	1	protein_coding
ENSMUSG00000000282	ENSMUSG00000000282	301.031	252.903	246.341	284.592	227.894	234.354	268.165	229.07	258.63	246.313	263.237	258.465	255.916	-0.0895802	0.526126	0.669051	0.0237458	0.869692	0.917966	Mnt	11	74830920	3	protein_coding
ENSMUSG00000000290	ENSMUSG00000000290	8.07363	6.77419	6.02668	13.552	14.9711	22.5143	8.77631	0	3.4638	5.82988	37.0334	18.308	12.1103	0.602396	0.0752526	0.154883	0.989106	0.00340286	0.011634	Itgb2	10	77530252	5	protein_coding
ENSMUSG00000000295	ENSMUSG00000000295	589.375	602.903	610.202	401.139	494.047	309.06	623.118	701.399	617.711	447.444	489.441	444.776	527.551	-0.555813	2.30322e-05	0.000120921	-0.471283	0.000365981	0.00164475	Hddc2	10	31313382	5	protein_coding
ENSMUSG00000000296	ENSMUSG00000000296	219.141	258.925	262.161	141.844	132.245	104.385	327.649	295.966	307.124	145.747	208.188	168.003	214.281	-0.907408	2.01453e-08	1.69984e-07	-0.778483	1.29e-06	1.00094e-05	Tpd52l1	10	31332380	1	protein_coding
ENSMUSG00000000301	ENSMUSG00000000301	69.2025	50.4301	87.3869	91.2501	98.144	99.2677	85.8128	103.385	83.1312	69.9586	78.0704	108.771	85.4009	0.419598	0.060328	0.129239	-0.069307	0.7593	0.84353	Pemt	11	59970614	10	protein_coding
ENSMUSG00000000317	ENSMUSG00000000317	148.785	130.215	158.954	346.027	336.018	394	224.283	155.078	187.045	370.198	396.357	407.083	271.17	1.23007	1.05602e-16	2.1707e-15	0.999518	1.63776e-11	2.7194e-10	Bcl6b	11	70224128	3	protein_coding
ENSMUSG00000000325	ENSMUSG00000000325	68.0491	63.9785	70.8135	59.6288	48.2403	64.4728	68.2602	49.6656	73.8944	33.5218	37.0334	23.6927	55.1042	-0.205013	0.396114	0.550184	-0.83559	0.00106016	0.00420203	Arvcf	16	18348182	10	protein_coding
ENSMUSG00000000326	ENSMUSG00000000326	1008.05	933.333	1040.36	1197.09	1158.6	1272.06	1098.01	957.836	1188.08	1684.84	1338.21	1323.56	1183.34	0.275795	0.0087269	0.0251668	0.409786	0.000103829	0.000532005	Comt	16	18406886	4	protein_coding
ENSMUSG00000000339	ENSMUSG00000000339	807.363	852.796	812.096	821.251	669.541	754.23	854.227	732.82	760.881	792.864	714.644	659.087	769.317	-0.136924	0.190667	0.321915	-0.116266	0.275423	0.415908	Rtca	3	116488963	5	protein_coding
ENSMUSG00000000340	ENSMUSG00000000340	296.417	328.172	336.741	246.646	258.668	230.26	354.953	361.849	312.897	183.641	171.154	224.003	275.45	-0.371668	0.00641432	0.0192736	-0.792738	2.17241e-08	2.3235e-07	Dbt	3	116513070	1	protein_coding
ENSMUSG00000000346	ENSMUSG00000000346	4989.5	5447.2	5247.73	3809.01	3899.14	3670.86	4492.49	4909.8	4874.72	3729.67	3984.59	3662.67	4393.12	-0.458454	2.41863e-11	2.95287e-10	-0.323613	2.93791e-06	2.13533e-05	Dazap2	15	100615628	1	protein_coding
ENSMUSG00000000355	ENSMUSG00000000355	844.271	942.366	901.743	589.06	793.469	540.344	852.277	1216.3	781.664	600.478	721.65	622.471	783.841	-0.459294	0.0015969	0.00562257	-0.523807	0.000348628	0.00157653	Mcts1	X	38600578	5	protein_coding
ENSMUSG00000000359	ENSMUSG00000000359	12.6871	15.8065	9.79336	62.3391	44.9133	54.239	10.7266	13.1766	16.1644	72.8735	50.0451	45.2314	33.9997	1.54761	1.07649e-07	8.22054e-07	1.52296	2.57122e-07	2.24958e-06	Rem1	2	152626951	3	protein_coding
ENSMUSG00000000365	ENSMUSG00000000365	98.0369	112.151	116.767	80.4085	69.0335	110.525	122.868	169.268	150.098	88.9057	82.074	77.5396	106.473	-0.307458	0.13064	0.241043	-0.750174	0.000274537	0.00127744	Rnf17	14	56402697	1	protein_coding
ENSMUSG00000000374	ENSMUSG00000000374	835.044	743.656	831.682	624.295	684.513	718.411	756.713	676.06	665.05	744.768	565.51	740.934	715.553	-0.242169	0.0323488	0.0768417	-0.0352039	0.759896	0.843998	Trappc10	10	78186725	1	protein_coding
ENSMUSG00000000378	ENSMUSG00000000378	1573.2	1649.14	1719.11	1089.58	880.8	1030.54	1791.34	1537.61	2009	1231.56	1170.05	997.246	1389.93	-0.70185	8.8632e-11	1.00992e-09	-0.63498	5.21563e-09	6.07204e-08	Ccm2	11	6546887	8	protein_coding
ENSMUSG00000000384	ENSMUSG00000000384	1688.54	1710.11	1837.39	1494.33	1303.32	1468.55	1944.44	1922.77	2035.56	1575.53	1592.44	1532.48	1675.45	-0.292914	0.000204632	0.000893282	-0.323851	4.55654e-05	0.000255771	Tbrg4	11	6615598	12	protein_coding
ENSMUSG00000000392	ENSMUSG00000000392	16.1473	28.6022	39.1734	49.6906	68.2017	55.2624	16.5775	12.163	28.865	40.8092	70.0631	36.6159	38.5143	0.772642	0.00893818	0.0256738	0.978136	0.00122521	0.00476615	Fap	2	62500943	9	protein_coding
ENSMUSG00000000399	ENSMUSG00000000399	765.841	586.344	586.095	1068.8	1090.4	1022.35	633.844	753.092	675.441	1096.02	1083.98	1016.63	864.903	0.702598	6.59019e-11	7.63543e-10	0.615183	1.53494e-08	1.67766e-07	Ndufa9	6	126821863	1	protein_coding
ENSMUSG00000000409	ENSMUSG00000000409	31.1411	36.8817	34.6534	26.2005	19.9615	14.3273	55.5833	8.10866	23.092	27.6919	9.00812	29.0774	26.3106	-0.465899	0.159406	0.280389	-0.248654	0.454653	0.601287	Lck	4	129548344	8	protein_coding
ENSMUSG00000000420	ENSMUSG00000000420	905.399	977.742	1067.48	1059.77	1153.61	1076.59	989.773	1096.7	1070.31	1074.16	1081.98	961.707	1042.93	0.152185	0.0978275	0.191746	-0.0178716	0.848079	0.904056	Galnt1	18	24205344	8	protein_coding
ENSMUSG00000000439	ENSMUSG00000000439	304.491	269.462	251.614	241.225	255.341	240.494	303.27	333.469	252.857	295.867	272.245	278.927	274.939	-0.151067	0.271962	0.419208	-0.072103	0.604293	0.727333	Mkrn2	6	115601938	1	protein_coding
ENSMUSG00000000440	ENSMUSG00000000440	54.2086	31.6129	29.3801	6.32426	23.2884	11.2572	23.4035	23.3124	36.9472	16.0322	0	3.23082	21.5831	-0.86166	0.0105171	0.0295808	-1.03985	0.00211414	0.00768685	Pparg	6	115361221	2	protein_coding
ENSMUSG00000000441	ENSMUSG00000000441	1377.13	1502.37	1442.64	1339.84	1149.45	1253.64	1426.64	1361.24	1425.93	1342.33	1310.18	1252.48	1348.66	-0.206083	0.0123703	0.0340841	-0.108782	0.192987	0.319058	Raf1	6	115618067	6	protein_coding
ENSMUSG00000000486	ENSMUSG00000000486	12.6871	19.5699	21.8467	14.4555	7.48556	14.3273	27.3041	14.1902	15.0098	20.4046	8.00722	20.4618	16.3125	-0.354709	0.285175	0.43362	-0.141919	0.6699	0.776514	2001-09-01	7	127214447	9	protein_coding
ENSMUSG00000000530	ENSMUSG00000000530	173.006	162.581	186.827	312.599	243.696	274.265	184.302	177.377	210.137	233.195	249.225	252.004	221.601	0.634998	1.47127e-05	8.00104e-05	0.346351	0.0211306	0.0546619	Acvrl1	15	101128522	11	protein_coding
ENSMUSG00000000531	ENSMUSG00000000531	707.019	638.28	653.142	666.758	587.2	684.64	696.254	678.087	711.234	674.809	639.576	666.625	666.969	-0.0419341	0.665852	0.783314	-0.0733277	0.458199	0.60432	Grasp	15	101224207	1	protein_coding
ENSMUSG00000000532	ENSMUSG00000000532	542.086	503.548	511.515	733.614	754.378	647.798	583.137	452.058	579.609	791.407	638.575	661.241	616.581	0.443981	0.000169247	0.000749668	0.358066	0.00277922	0.00979255	Acvr1b	15	101174067	1	protein_coding
ENSMUSG00000000538	ENSMUSG00000000538	424.442	325.914	365.368	374.938	369.287	414.468	381.282	365.903	288.65	343.963	206.186	378.006	353.201	0.0533691	0.748945	0.845508	-0.152973	0.367945	0.516645	Tom1l2	11	60226714	11	protein_coding
ENSMUSG00000000552	ENSMUSG00000000552	643.583	642.796	681.015	536.659	412.537	517.829	617.267	532.131	614.247	619.425	384.346	466.315	555.679	-0.406326	0.00348277	0.0112599	-0.257219	0.0681953	0.143024	Zfp385a	15	103313895	1	protein_coding
ENSMUSG00000000555	ENSMUSG00000000555	1422.11	1476.77	1676.17	2869.41	2731.4	3278.9	1702.6	1455.51	1691.49	3067.98	2768.5	3306.2	2287.25	0.935218	4.73897e-22	1.54107e-20	0.895518	3.62747e-20	1.4541e-18	Itga5	15	103344289	1	protein_coding
ENSMUSG00000000561	ENSMUSG00000000561	4382.83	4111.18	3729.01	3650.91	3849.24	3608.43	3895.71	4423.28	3572.33	3394.45	3407.07	3137.12	3763.46	-0.134932	0.113575	0.21583	-0.255034	0.00297321	0.0103906	Wdr77	3	105959369	7	protein_coding
ENSMUSG00000000563	ENSMUSG00000000563	5087.54	4584.62	4108.69	4460.41	4359.09	4187.66	4286.74	4686.81	3747.83	4111.53	3986.59	3806.98	4284.54	-0.0810756	0.362042	0.516322	-0.0945501	0.2905	0.433398	Atp5f1	3	105942698	5	protein_coding
ENSMUSG00000000567	ENSMUSG00000000567	213.374	248.387	227.507	308.985	291.937	315.2	172.601	181.431	222.838	271.09	302.272	294.004	254.136	0.388844	0.0045731	0.0142777	0.567181	6.91555e-05	0.000371905	Sox9	11	112782224	1	protein_coding
ENSMUSG00000000568	ENSMUSG00000000568	2720.81	2362.69	1979.01	2848.63	3194.67	2710.93	1947.37	2495.44	1770	2425.23	2398.16	2444.65	2441.47	0.30207	0.00879205	0.0253294	0.219059	0.0591381	0.127691	Hnrnpd	5	99958426	12	protein_coding
ENSMUSG00000000579	ENSMUSG00000000579	12.6871	14.3011	12.0534	13.552	9.98074	14.3273	20.4781	24.326	16.1644	16.0322	28.0253	14.0002	16.3273	-0.0298125	0.927408	0.958161	-0.0431312	0.894815	0.93426	Dynlt1c	17	6601671	4	protein_coding
ENSMUSG00000000581	ENSMUSG00000000581	1302.16	1361.61	1569.95	903.466	1297.5	941.508	2035.13	2248.13	2358.85	1179.09	1427.29	1178.17	1483.57	-0.415429	0.000599231	0.00235127	-0.78399	8.67794e-11	1.31358e-09	C1d	11	17257579	5	protein_coding
ENSMUSG00000000594	ENSMUSG00000000594	93.4234	118.172	136.354	236.708	323.542	282.452	141.396	158.119	190.509	247.77	284.256	280.004	207.726	1.17946	3.24456e-12	4.30358e-11	0.686321	5.21049e-05	0.000288451	Gm2a	11	55098115	1	protein_coding
ENSMUSG00000000600	ENSMUSG00000000600	583.608	503.548	529.595	627.909	658.729	555.694	511.951	579.769	483.777	610.68	682.615	591.24	576.593	0.187445	0.0933975	0.184714	0.251343	0.027083	0.0672821	Krit1	5	3803165	2	protein_coding
ENSMUSG00000000605	ENSMUSG00000000605	161.473	204.731	210.934	356.869	383.427	346.925	206.731	254.409	266.713	332.303	352.318	380.16	288.083	0.864285	7.77469e-10	7.82934e-09	0.52815	0.000195738	0.00094512	Clcn4-2	7	7282316	1	protein_coding
ENSMUSG00000000627	ENSMUSG00000000627	2.30675	3.01075	11.3	8.13119	12.4759	3.07013	4.87573	11.1494	2.3092	8.74483	12.0108	6.46164	7.15387	0.186266	0.573051	0.708711	0.21645	0.510371	0.649853	Sema4f	6	82911885	3	protein_coding
ENSMUSG00000000628	ENSMUSG00000000628	464.81	458.387	447.481	518.589	526.484	595.606	413.462	329.414	420.274	505.742	537.484	603.086	485.068	0.250986	0.0326702	0.0774398	0.487792	5.23777e-05	0.00028985	Hk2	6	82725025	4	protein_coding
ENSMUSG00000000631	ENSMUSG00000000631	193.767	164.839	167.994	95.7674	103.966	119.735	133.595	158.119	169.726	118.055	90.0812	137.848	137.791	-0.662166	0.000310504	0.00130392	-0.381601	0.0423564	0.0971532	Myo18a	11	77763246	25	protein_coding
ENSMUSG00000000690	ENSMUSG00000000690	6.92025	5.26882	17.3267	62.3391	54.8941	98.2443	6.82602	11.1494	12.7006	80.1609	48.0433	47.3853	37.6049	1.98749	9.78151e-11	1.10758e-09	1.70005	4.74068e-08	4.81083e-07	Hoxb6	11	96292476	2	protein_coding
ENSMUSG00000000693	ENSMUSG00000000693	153.399	190.43	218.467	182.5	133.908	161.694	180.402	167.241	163.953	157.407	133.12	159.387	166.826	-0.226781	0.185599	0.31505	-0.175341	0.320258	0.464932	Loxl3	6	83034173	4	protein_coding
ENSMUSG00000000706	ENSMUSG00000000706	76.1228	100.108	83.6202	376.745	358.475	395.024	99.4648	107.44	142.016	330.846	440.397	374.775	240.419	1.9775	6.76777e-34	4.06375e-32	1.62136	2.36777e-23	1.21503e-21	Btn1a1	13	23456992	2	protein_coding
ENSMUSG00000000708	ENSMUSG00000000708	294.111	340.968	298.321	247.55	247.855	233.33	232.085	294.953	297.887	169.067	180.162	227.234	255.293	-0.341356	0.0194457	0.0501043	-0.482507	0.00150606	0.00570976	Kat2b	17	53566861	7	protein_coding
ENSMUSG00000000711	ENSMUSG00000000711	1495.93	1610	1633.98	963.095	1064.61	1105.25	1540.73	1629.84	1469.81	967.761	1052.95	1060.79	1299.56	-0.589387	4.97953e-12	6.49178e-11	-0.579332	2.4393e-11	3.9841e-10	Rab5b	10	128677193	1	protein_coding
ENSMUSG00000000730	ENSMUSG00000000730	35.7546	38.3871	38.4201	72.2773	98.144	60.3793	46.807	41.5569	45.0294	75.7885	129.116	106.617	65.6898	0.872878	0.000347147	0.00144024	1.0505	1.72742e-05	0.000107193	Dnmt3l	10	78041947	8	protein_coding
ENSMUSG00000000732	ENSMUSG00000000732	4.6135	11.2903	6.02668	13.552	19.9615	14.3273	4.87573	6.0815	3.4638	20.4046	22.0198	28.0004	12.8848	0.62232	0.0636174	0.134809	1.22833	0.000265773	0.00124064	Icosl	10	78069360	1	protein_coding
ENSMUSG00000000738	ENSMUSG00000000738	312.565	337.204	343.521	431.857	371.783	454.38	425.163	310.156	414.501	389.145	457.412	432.93	390.051	0.323457	0.0153442	0.0409527	0.1513	0.26188	0.400896	Spg7	8	123062942	12	protein_coding
ENSMUSG00000000739	ENSMUSG00000000739	17.3006	9.03226	14.3134	7.22773	5.8221	4.09351	12.6769	3.04075	4.6184	10.2023	12.0108	7.53857	8.98978	-0.588843	0.0823899	0.16689	0.244148	0.470599	0.615533	Sult5a1	8	123142847	6	protein_coding
ENSMUSG00000000740	ENSMUSG00000000740	921.547	971.72	1006.46	802.278	643.758	794.141	1116.54	797.69	1084.17	1004.2	808.729	982.169	911.116	-0.360938	0.00364963	0.0117315	-0.0991584	0.426108	0.575046	Rpl13	8	123102350	4	protein_coding
ENSMUSG00000000743	ENSMUSG00000000743	2031.09	2153.44	2065.65	1256.72	1129.49	1320.16	1860.58	1782.89	1891.23	1203.87	1144.03	1171.71	1584.24	-0.745233	4.31892e-21	1.30478e-19	-0.644386	1.41018e-15	3.72386e-14	Chmp1a	8	123204264	3	protein_coding
ENSMUSG00000000751	ENSMUSG00000000751	928.467	795.591	795.522	967.612	859.176	1033.61	878.606	922.36	837.085	906.547	805.726	1033.86	897.014	0.179927	0.0954484	0.188143	0.0556675	0.610291	0.732379	Rpa1	11	75298166	5	protein_coding
ENSMUSG00000000753	ENSMUSG00000000753	863.878	864.839	878.389	3771.97	3193.01	3419.11	1008.3	885.871	967.555	3391.53	2880.6	2959.43	2090.37	1.95875	1.21888e-107	5.87946e-105	1.65845	1.81056e-76	9.03468e-74	Serpinf1	11	75409769	8	protein_coding
ENSMUSG00000000759	ENSMUSG00000000759	831.583	748.925	815.109	1040.79	939.853	982.443	826.923	807.826	841.703	957.558	844.761	954.168	882.637	0.302408	0.000874999	0.00330259	0.150099	0.105273	0.200786	Tubgcp3	8	12614277	9	protein_coding
ENSMUSG00000000776	ENSMUSG00000000776	1126.85	1081.61	1039.6	1062.48	989.757	974.256	1190.65	1103.79	1089.94	1046.46	1114	913.244	1061.05	-0.0987164	0.282178	0.430375	-0.136789	0.141342	0.252419	Polr3d	14	70438748	2	protein_coding
ENSMUSG00000000782	ENSMUSG00000000782	389.841	456.129	484.395	331.572	352.653	346.925	409.561	446.99	447.985	358.538	368.332	345.697	394.885	-0.361058	0.00200964	0.00691158	-0.272606	0.0226013	0.0577645	Tcf7	11	52252371	2	protein_coding
ENSMUSG00000000787	ENSMUSG00000000787	7555.76	7322.15	7350.29	7114.79	8224.96	7534.11	7126.36	7523.83	6953	6192.79	6657	7925.2	7290.02	0.0408289	0.630391	0.755387	-0.0550774	0.517692	0.655598	Ddx3x	X	13280970	5	protein_coding
ENSMUSG00000000792	ENSMUSG00000000792	10.3804	18.0645	12.0534	9.93813	8.31729	17.3974	31.2047	11.1494	19.6282	26.2345	4.00361	26.9235	16.2746	-0.101549	0.764132	0.855996	-0.080625	0.811659	0.879388	Slc5a5	8	70882889	1	protein_coding
ENSMUSG00000000804	ENSMUSG00000000804	512.099	544.946	555.208	534.852	632.114	527.04	631.894	477.398	544.971	561.126	494.446	583.701	549.983	0.0688599	0.565437	0.702901	-0.0145284	0.905026	0.941323	Usp32	11	84984442	9	protein_coding
ENSMUSG00000000811	ENSMUSG00000000811	261.816	217.527	198.127	262.909	240.37	280.406	178.452	167.241	192.818	272.547	156.141	247.696	223.004	0.199886	0.244376	0.387887	0.297606	0.0924418	0.181633	Txnrd3	6	89643988	2	protein_coding
ENSMUSG00000000823	ENSMUSG00000000823	243.362	266.452	235.794	240.322	229.557	284.499	230.134	203.73	237.848	186.556	183.165	288.62	235.837	0.0133242	0.935054	0.962358	-0.0226966	0.892466	0.93228	Znf512b	2	181582103	10	protein_coding
ENSMUSG00000000826	ENSMUSG00000000826	3144.1	3496.24	3537.66	2184.58	2351.3	2331.25	3055.13	3029.6	3077.01	2441.26	2416.18	2321.88	2782.18	-0.562584	1.84233e-15	3.43119e-14	-0.348113	1.14397e-06	8.958e-06	Dnajc5	2	181520485	6	protein_coding
ENSMUSG00000000827	ENSMUSG00000000827	2196.03	2510.22	2362.46	1691.29	1823.98	1743.84	2206.75	2155.89	2133.7	1849.53	1671.51	1830.8	2014.67	-0.422117	4.19731e-08	3.38947e-07	-0.277053	0.000384171	0.00171903	Tpd52l2	2	181497142	12	protein_coding
ENSMUSG00000000838	ENSMUSG00000000838	2980.32	2699.14	2451.35	2538.74	3316.93	2838.85	2448.59	2610.99	2207.6	2731.3	2477.23	2696.66	2666.48	0.0957853	0.335926	0.489403	0.117933	0.239599	0.375486	Fmr1	X	68678541	13	protein_coding
ENSMUSG00000000869	ENSMUSG00000000869	11.5338	21.0753	22.6001	12.6485	10.8125	22.5143	18.5278	15.2037	13.8552	2.91494	18.0162	17.231	15.5778	-0.173546	0.603748	0.733387	-0.155006	0.644908	0.757898	Il4	11	53602982	4	protein_coding
ENSMUSG00000000876	ENSMUSG00000000876	156.859	152.796	136.354	136.423	122.264	105.408	174.551	200.689	160.489	176.354	170.153	132.464	152.067	-0.266305	0.127215	0.235925	-0.155633	0.372588	0.521695	Pxmp4	2	154585758	2	protein_coding
ENSMUSG00000000881	ENSMUSG00000000881	740.467	691.72	630.542	613.453	601.34	619.144	670.9	545.308	609.629	527.604	681.614	431.853	613.631	-0.161674	0.218599	0.35739	-0.145865	0.275508	0.415955	Dlg3	X	100767722	8	protein_coding
ENSMUSG00000000884	ENSMUSG00000000884	104.957	104.624	104.714	79.505	69.8652	102.338	91.6637	119.603	113.151	51.0115	68.0613	79.6935	90.7655	-0.291473	0.163813	0.286055	-0.611312	0.00476655	0.0155423	Gnb1l	16	18498768	11	protein_coding
ENSMUSG00000000901	ENSMUSG00000000901	88.8099	98.6022	91.1536	155.396	148.879	140.203	109.216	101.358	116.615	134.087	169.152	96.9245	120.866	0.612096	0.00155341	0.00549887	0.266625	0.175641	0.297589	Mmp11	10	75923222	5	protein_coding
ENSMUSG00000000902	ENSMUSG00000000902	1027.66	844.516	781.209	1072.41	850.027	977.326	861.053	849.383	863.641	1036.26	916.826	929.399	917.476	0.127774	0.245526	0.389237	0.157083	0.158539	0.275516	Smarcb1	10	75896769	6	protein_coding
ENSMUSG00000000915	ENSMUSG00000000915	93.4234	112.151	116.014	90.3466	59.8845	80.8469	114.092	113.521	118.924	65.5862	88.0794	71.078	93.6622	-0.436711	0.0334023	0.0789166	-0.549835	0.00881688	0.0263342	Hip1r	5	123973628	6	protein_coding
ENSMUSG00000000916	ENSMUSG00000000916	366.773	315.376	361.601	317.117	250.35	283.476	370.555	299.007	393.719	295.867	285.257	346.774	323.823	-0.28035	0.0460498	0.103316	-0.185492	0.193099	0.319162	Nsun5	5	135369953	7	protein_coding
ENSMUSG00000000934	ENSMUSG00000000934	399.068	374.086	411.321	277.364	232.884	307.013	401.76	338.537	390.255	313.356	332.299	257.388	336.278	-0.515163	0.000160599	0.000713331	-0.310497	0.0252463	0.0634268	Top1mt	15	75657035	1	protein_coding
ENSMUSG00000000938	ENSMUSG00000000938	49.5951	52.6882	55.7468	77.6981	97.3122	94.1508	65.3347	79.0595	65.8122	56.8414	86.0776	116.309	74.7188	0.659004	0.00456202	0.0142512	0.272009	0.245424	0.382214	Hoxa10	6	52231197	4	protein_coding
ENSMUSG00000000948	ENSMUSG00000000948	51.9019	75.2688	74.5802	75.8911	60.7162	55.2624	94.5891	61.8286	90.0588	94.7356	54.0487	113.079	75.1633	-0.0673878	0.785988	0.870331	0.0692884	0.780092	0.857218	Snrpn	7	59974149	6	protein_coding
ENSMUSG00000000957	ENSMUSG00000000957	649.35	698.495	685.535	1374.17	929.872	1187.12	620.192	605.109	644.267	1539.09	935.843	1028.48	908.127	0.7415	3.09484e-07	2.19752e-06	0.858819	4.08628e-09	4.8311e-08	Mmp14	14	54431604	1	protein_coding
ENSMUSG00000000958	ENSMUSG00000000958	14.9939	17.3118	20.3401	27.104	12.4759	16.374	18.5278	31.4211	5.773	24.777	23.0207	20.4618	19.3818	0.0487931	0.882295	0.93222	0.171688	0.60373	0.726958	Slc7a7	14	54369444	1	protein_coding
ENSMUSG00000000959	ENSMUSG00000000959	477.497	371.828	393.241	421.015	405.052	422.655	529.504	408.474	412.192	448.901	444.401	366.159	425.077	0.0114096	0.931551	0.960284	-0.0992345	0.460837	0.606914	Oxa1l	14	54360841	1	protein_coding
ENSMUSG00000000976	ENSMUSG00000000976	372.54	376.344	368.381	323.441	331.028	362.276	358.853	272.654	385.636	378.942	407.367	360.775	358.186	-0.131756	0.312745	0.464795	0.168915	0.203882	0.332737	Heatr6	11	83753696	5	protein_coding
ENSMUSG00000001016	ENSMUSG00000001016	1741.6	1599.46	1457.7	1946.07	1883.03	2015.03	1719.18	1697.75	1385.52	1776.66	1696.53	1838.34	1729.74	0.280272	0.00250973	0.00843866	0.141372	0.131537	0.238946	Ilf2	3	90476201	1	protein_coding
ENSMUSG00000001017	ENSMUSG00000001017	4836.1	4776.56	4719.65	3481.96	3567.28	3281.97	4324.77	4738.5	4709.61	3626.19	3408.07	3427.9	4074.88	-0.467158	2.61264e-12	3.491e-11	-0.39319	5.22145e-09	6.07393e-08	Chtop	3	90498956	9	protein_coding
ENSMUSG00000001018	ENSMUSG00000001018	949.228	924.301	1026.8	496.003	553.099	469.73	1013.18	1049.06	1233.11	550.924	725.654	646.164	803.104	-0.905209	1.15664e-15	2.1681e-14	-0.750027	3.47492e-11	5.53806e-10	Snapin	3	90488026	5	protein_coding
ENSMUSG00000001020	ENSMUSG00000001020	15157.7	18437.9	20059.1	10565.1	13758.5	10018.9	21014.4	25881.8	22802.2	13666.7	15678.1	14807.9	16820.7	-0.625815	1.97235e-08	1.66911e-07	-0.640325	9.18472e-09	1.02794e-07	S100a4	3	90603770	3	protein_coding
ENSMUSG00000001021	ENSMUSG00000001021	92.27	96.3441	97.1803	95.7674	69.0335	81.8702	138.471	120.616	144.325	118.055	91.0821	72.1549	101.431	-0.192969	0.345528	0.499264	-0.480058	0.0191694	0.0505006	S100a3	3	90600215	1	protein_coding
ENSMUSG00000001023	ENSMUSG00000001023	26.5276	72.2581	50.4735	57.8218	71.5287	47.0754	110.191	134.807	93.5226	91.8207	62.0559	87.2321	75.4429	0.18155	0.480429	0.628825	-0.421208	0.0963314	0.18774	S100a5	3	90608523	2	protein_coding
ENSMUSG00000001025	ENSMUSG00000001025	63322.6	67425.8	71274.6	47344.3	61811.6	45269.1	90821.1	98859.8	93053.8	69387.3	79246.4	67558.6	71281.3	-0.379463	9.32784e-05	0.000434728	-0.379052	9.47489e-05	0.000491262	S100a6	3	90612894	1	protein_coding
ENSMUSG00000001027	ENSMUSG00000001027	1.15338	8.27957	7.53335	13.552	9.14901	11.2572	17.5526	12.163	8.0822	0	14.0126	15.0771	9.81767	0.383639	0.253425	0.398665	-0.154982	0.644088	0.75728	Scn4a	11	106318592	2	protein_coding
ENSMUSG00000001034	ENSMUSG00000001034	539.78	517.097	572.535	517.686	488.225	554.671	480.747	472.33	488.396	626.713	694.626	502.931	537.978	-0.0615659	0.600203	0.730614	0.329131	0.00581005	0.0183976	Mapk7	11	61488812	14	protein_coding
ENSMUSG00000001036	ENSMUSG00000001036	926.16	911.505	904.003	958.577	958.983	979.373	921.512	927.428	807.065	877.398	1003.9	1014.48	932.532	0.0783102	0.385626	0.540369	0.124019	0.177422	0.299904	Epn2	11	61517249	13	protein_coding
ENSMUSG00000001039	ENSMUSG00000001039	108.417	102.366	86.6336	127.389	113.947	111.548	97.5145	107.44	116.615	122.428	161.145	117.386	114.402	0.230887	0.22311	0.362726	0.297633	0.121105	0.224049	B9d1	11	61505144	6	protein_coding
ENSMUSG00000001052	ENSMUSG00000001052	1552.44	1486.56	1470.51	1742.79	1692.57	1795	1558.28	1357.19	1599.12	1649.86	1729.56	1944.95	1631.57	0.210872	0.0145239	0.0390661	0.235575	0.00689479	0.0213011	Sec24b	3	129982759	9	protein_coding
ENSMUSG00000001053	ENSMUSG00000001053	113.031	81.2903	82.8669	103.899	76.519	85.9637	80.9371	71.9644	73.8944	84.5333	102.092	62.4625	84.9544	-0.0422801	0.846437	0.910149	0.11876	0.598044	0.721914	N4bp3	11	51643063	3	protein_coding
ENSMUSG00000001054	ENSMUSG00000001054	355.24	336.452	309.621	300.854	242.865	330.551	325.699	302.048	308.278	284.207	272.245	232.619	300.056	-0.188021	0.171022	0.2954	-0.238122	0.0923096	0.181512	Rmnd5b	11	51623671	4	protein_coding
ENSMUSG00000001056	ENSMUSG00000001056	3945.7	4484.52	4739.99	3187.43	3092.37	3051.71	4352.07	4555.04	4744.25	3878.33	3805.43	3631.44	3955.69	-0.491757	8.78253e-11	1.00151e-09	-0.267466	0.000433624	0.00190961	Nhp2	11	51619735	2	protein_coding
ENSMUSG00000001062	ENSMUSG00000001062	299.878	271.72	294.554	257.488	240.37	210.816	301.32	252.382	330.216	228.823	174.157	242.311	258.67	-0.271838	0.0700662	0.145805	-0.431841	0.00498887	0.0161821	Vps9d1	8	123242356	13	protein_coding
ENSMUSG00000001065	ENSMUSG00000001065	168.393	183.656	195.114	182.5	163.019	245.611	184.302	196.635	148.943	266.717	175.158	221.849	194.325	0.0969189	0.587898	0.720667	0.290927	0.108638	0.205692	Zfp276	8	123254195	7	protein_coding
ENSMUSG00000001082	ENSMUSG00000001082	370.233	398.925	394.748	932.377	668.71	824.843	399.81	388.202	419.12	835.131	681.614	851.859	597.131	1.02028	2.2034e-16	4.42238e-15	0.936633	1.02241e-13	2.22152e-12	Mfsd10	5	34633642	17	protein_coding
ENSMUSG00000001089	ENSMUSG00000001089	1001.13	1016.88	1057.68	1175.41	1316.63	1265.92	1014.15	1040.95	908.67	969.218	1057.95	1227.71	1087.69	0.282621	0.0034329	0.0111161	0.13371	0.174026	0.295752	Luzp1	4	136469761	7	protein_coding
ENSMUSG00000001098	ENSMUSG00000001098	1267.56	1217.85	1157.12	1057.96	968.132	1064.31	1203.33	1090.62	983.719	1132.45	1052.95	1054.32	1104.19	-0.232282	0.0110721	0.0309492	-0.0190092	0.837898	0.897699	Kctd10	5	114363567	7	protein_coding
ENSMUSG00000001100	ENSMUSG00000001100	1298.7	1214.09	1230.95	1107.65	990.589	1075.57	1208.21	1231.5	1169.61	1096.02	996.898	876.629	1124.7	-0.233383	0.0104611	0.0294403	-0.279154	0.00263754	0.00935259	Poldip2	11	78512193	6	protein_coding
ENSMUSG00000001105	ENSMUSG00000001105	758.921	886.667	968.789	405.656	529.811	445.169	926.388	969.999	1066.85	593.191	641.578	523.392	726.368	-0.891965	1.31197e-13	1.99847e-12	-0.728097	1.59188e-09	2.02072e-08	Ift20	11	78536361	5	protein_coding
ENSMUSG00000001119	ENSMUSG00000001119	723.166	821.936	832.436	1061.57	763.527	1021.33	851.302	743.97	838.24	1008.57	901.813	1068.32	886.349	0.248655	0.034441	0.0809478	0.282035	0.0174034	0.0466638	Col6a1	10	76708792	2	protein_coding
ENSMUSG00000001120	ENSMUSG00000001120	454.43	498.28	534.868	347.834	327.701	302.92	433.94	507.805	413.347	421.209	288.26	319.851	404.204	-0.580319	2.09344e-05	0.000110805	-0.388224	0.00517069	0.0166797	Pcbp3	10	76761857	9	protein_coding
ENSMUSG00000001123	ENSMUSG00000001123	35.7546	39.8925	38.4201	110.223	91.4901	101.314	29.2544	28.3803	26.5558	139.917	124.112	54.9239	68.3532	1.16657	5.04713e-06	2.97261e-05	1.54671	4.03952e-09	4.78362e-08	Lgals9	11	78962974	4	protein_coding
ENSMUSG00000001127	ENSMUSG00000001127	1236.42	1153.12	1203.08	951.35	1062.95	967.092	1451.99	1338.94	1562.17	1253.43	1219.1	1090.94	1207.55	-0.262644	0.0036473	0.0117289	-0.284232	0.00169381	0.00632384	Araf	X	20797814	10	protein_coding
ENSMUSG00000001128	ENSMUSG00000001128	74.9694	80.5376	71.5669	43.3664	48.2403	56.2858	69.2353	51.6927	73.8944	40.8092	26.0235	62.4625	58.257	-0.519991	0.0398115	0.0917522	-0.482254	0.0637199	0.135621	Cfp	X	20925454	2	protein_coding
ENSMUSG00000001131	ENSMUSG00000001131	4480.86	4903.01	5208.56	18293.4	18414.5	16667.8	5866.47	6229.48	6789.05	18754.7	19178.3	16885.3	11805.9	1.8442	1.05235e-118	6.09139e-116	1.5162	7.13367e-81	3.97044e-78	Timp1	X	20870166	2	protein_coding
ENSMUSG00000001134	ENSMUSG00000001134	46.135	54.1936	71.5669	43.3664	56.5575	53.2157	75.0862	119.603	71.5852	14.5747	55.0496	87.2321	62.3471	-0.128351	0.660451	0.77886	-0.565914	0.053256	0.117212	Uxt	X	20941722	6	protein_coding
ENSMUSG00000001138	ENSMUSG00000001138	86.5031	99.3548	106.22	212.314	162.187	181.138	106.291	82.1002	118.924	116.598	272.245	141.079	140.413	0.807551	0.000321631	0.00134674	0.695332	0.00219358	0.00795173	Cnnm3	1	36511867	4	protein_coding
ENSMUSG00000001143	ENSMUSG00000001143	74.9694	113.656	79.8536	137.327	132.245	120.759	111.167	104.399	87.7496	134.087	139.125	118.463	112.817	0.483172	0.0129338	0.035401	0.331394	0.0934496	0.183215	Lman2l	1	36422065	6	protein_coding
ENSMUSG00000001150	ENSMUSG00000001150	394.454	377.097	366.121	329.765	308.571	332.598	382.257	359.822	352.153	377.485	303.273	411.391	357.916	-0.219582	0.0816041	0.165507	-0.00599762	0.962714	0.979432	Mcm3ap	10	76468971	1	protein_coding
ENSMUSG00000001151	ENSMUSG00000001151	171.853	164.086	184.567	122.871	99.8074	143.273	150.172	170.282	225.147	126.8	108.097	206.772	156.144	-0.458332	0.0263359	0.064704	-0.268821	0.195585	0.322432	Pcnt	10	76351254	1	protein_coding
ENSMUSG00000001156	ENSMUSG00000001156	200.687	206.237	195.114	166.238	179.653	156.577	197.955	195.622	188.2	201.131	222.2	173.387	190.25	-0.24532	0.102196	0.198374	0.0346075	0.820833	0.885249	Mxd1	6	86647044	1	protein_coding
ENSMUSG00000001157	ENSMUSG00000001157	420.982	523.871	488.915	430.05	500.701	406.281	563.634	520.982	538.044	504.285	461.416	462.007	485.097	-0.100082	0.39181	0.546284	-0.181348	0.125027	0.229749	Gmcl1	6	86691768	3	protein_coding
ENSMUSG00000001158	ENSMUSG00000001158	1260.64	1535.48	1578.99	1252.2	1524.56	1131.86	1418.84	1760.59	1831.2	1372.94	1837.66	1229.86	1477.9	-0.156449	0.245473	0.389237	-0.165781	0.219309	0.351932	Snrnp27	6	86675221	4	protein_coding
ENSMUSG00000001173	ENSMUSG00000001173	608.982	591.613	614.722	575.508	525.652	556.718	571.435	550.376	553.053	540.722	341.308	469.546	541.636	-0.126464	0.313187	0.465263	-0.30503	0.0176585	0.0472165	Ocrl	X	47912387	7	protein_coding
ENSMUSG00000001175	ENSMUSG00000001175	15951.2	18431.1	18840.9	9324.67	10188.7	9066.1	14828.1	17273.5	16014.3	9926.83	9816.85	8934.29	13216.4	-0.884035	2.39998e-27	1.06208e-25	-0.735666	2.33181e-19	8.58617e-18	Calm1	12	100199435	4	protein_coding
ENSMUSG00000001211	ENSMUSG00000001211	719.706	726.344	799.289	835.706	743.565	809.492	966.369	900.062	1072.62	842.418	853.769	731.242	833.382	0.0855593	0.397321	0.551417	-0.269618	0.0080207	0.0243066	Agpat3	10	78269178	11	protein_coding
ENSMUSG00000001227	ENSMUSG00000001227	64.589	60.2151	60.2668	39.7525	41.5864	52.1923	61.4342	49.6656	55.4208	93.2781	101.091	77.5396	63.086	-0.405473	0.0792583	0.161613	0.617412	0.0071413	0.0219502	Sema6b	17	56123085	2	protein_coding
ENSMUSG00000001228	ENSMUSG00000001228	920.393	699.247	743.542	748.973	563.912	759.346	621.168	771.337	744.717	784.119	696.628	732.319	732.142	-0.180783	0.156525	0.276531	0.0476501	0.711856	0.809275	Uhrf1	17	56303321	7	protein_coding
ENSMUSG00000001229	ENSMUSG00000001229	1490.16	1299.14	1287.45	1348.87	1082.08	1411.24	1342.78	1137.24	1115.34	1458.93	1161.05	1247.1	1281.78	-0.0825796	0.464304	0.613715	0.0994046	0.383127	0.532294	Dpp9	17	56186682	1	protein_coding
ENSMUSG00000001240	ENSMUSG00000001240	8.07363	9.03226	15.82	9.03466	4.99037	12.2805	18.5278	10.1358	18.4736	1.45747	23.0207	16.1541	12.2501	-0.157804	0.641853	0.764025	-0.091886	0.786521	0.861861	Ramp2	11	101246028	8	protein_coding
ENSMUSG00000001248	ENSMUSG00000001248	498.258	438.065	465.561	504.134	428.34	542.39	565.584	542.267	583.073	571.329	485.437	575.086	516.627	0.0715132	0.537207	0.679479	-0.0516614	0.657787	0.767776	Gramd1a	7	31130127	9	protein_coding
ENSMUSG00000001270	ENSMUSG00000001270	205.301	167.097	141.627	196.052	110.62	121.782	160.899	107.44	101.605	158.864	124.112	115.232	142.553	-0.229031	0.284891	0.433416	0.0853682	0.697194	0.798251	Ckb	12	111669355	1	protein_coding
ENSMUSG00000001280	ENSMUSG00000001280	1423.26	1563.33	1658.09	1665.99	1858.08	1717.23	1491.97	1478.82	1437.48	1676.09	1556.4	1758.64	1607.12	0.170154	0.0417348	0.0952978	0.175677	0.0383279	0.08972	Sp1	15	102406143	8	protein_coding
ENSMUSG00000001281	ENSMUSG00000001281	138.405	157.312	148.407	455.347	318.552	403.211	126.769	99.3311	120.078	282.749	321.29	393.083	247.044	1.31774	5.06253e-16	9.89997e-15	1.42549	3.27437e-17	1.00816e-15	Itgb7	15	102215995	2	protein_coding
ENSMUSG00000001285	ENSMUSG00000001285	790.062	701.505	658.415	764.332	777.666	750.136	671.875	768.296	652.349	845.333	780.704	855.09	751.314	0.0940534	0.347863	0.501736	0.238536	0.0190219	0.0502035	Myg1	15	102331709	10	protein_coding
ENSMUSG00000001288	ENSMUSG00000001288	2829.23	2809.03	2916.16	2455.62	2120.08	2383.45	2585.11	2261.3	2790.67	2410.66	2149.94	2312.19	2501.95	-0.293262	0.000723286	0.00278739	-0.149986	0.0867163	0.172895	Rarg	15	102234938	6	protein_coding
ENSMUSG00000001289	ENSMUSG00000001289	2427.85	2882.8	3072.1	1944.26	2037.73	1571.91	2622.17	3069.13	3085.09	2138.11	2329.1	2031.11	2434.28	-0.579421	4.11932e-08	3.33393e-07	-0.422295	6.66573e-05	0.000359522	Pfdn5	15	102326116	8	protein_coding
ENSMUSG00000001300	ENSMUSG00000001300	2230.63	2578.71	2733.85	3683.43	3750.26	3442.64	2534.4	2582.61	2764.11	3213.72	3681.32	3515.13	3059.24	0.518315	7.76461e-10	7.82463e-09	0.396277	2.96385e-06	2.14987e-05	Efnb2	8	8617434	2	protein_coding
ENSMUSG00000001305	ENSMUSG00000001305	2260.62	2351.4	2333.08	1675.03	1832.3	1629.22	2476.87	2785.33	2470.84	1613.42	1951.76	1792.03	2097.66	-0.427993	5.25555e-07	3.57224e-06	-0.519094	1.49056e-09	1.89875e-08	Rrp15	1	186720978	2	protein_coding
ENSMUSG00000001313	ENSMUSG00000001313	329.865	389.892	401.528	275.557	214.586	216.956	430.039	400.365	520.725	241.94	302.272	304.774	335.708	-0.635516	1.26823e-05	6.99265e-05	-0.631695	1.52937e-05	9.57248e-05	Rnd2	11	101464999	3	protein_coding
ENSMUSG00000001323	ENSMUSG00000001323	133.792	119.677	103.207	74.0842	84.8363	77.7767	140.421	184.472	176.654	88.9057	73.0658	112.002	114.074	-0.526499	0.00817597	0.0238297	-0.791953	7.16044e-05	0.000383489	Srr	11	74906359	10	protein_coding
ENSMUSG00000001333	ENSMUSG00000001333	16.1473	6.77419	8.28669	4.51733	7.48556	8.18702	4.87573	11.1494	3.4638	13.1172	0	9.69245	7.80806	-0.243352	0.461743	0.611502	0.0653447	0.842105	0.899874	Sync	4	129287617	2	protein_coding
ENSMUSG00000001348	ENSMUSG00000001348	10.3804	6.77419	13.56	8.13119	11.6442	5.11689	20.4781	1.01358	11.546	13.1172	16.0144	9.69245	10.6224	-0.127917	0.705281	0.814691	0.108477	0.748193	0.836061	Acp5	9	22126731	3	protein_coding
ENSMUSG00000001349	ENSMUSG00000001349	1093.4	919.032	864.829	1322.67	1082.08	1218.84	907.86	896.007	826.694	1167.43	1157.04	1081.25	1044.76	0.327985	0.00133511	0.00480964	0.362544	0.000483329	0.00210417	Cnn1	9	22099281	1	protein_coding
ENSMUSG00000001366	ENSMUSG00000001366	656.27	730.108	652.389	524.01	434.162	479.964	614.342	665.924	592.31	456.188	488.44	385.544	556.638	-0.490574	1.72388e-05	9.30137e-05	-0.478808	4.29681e-05	0.000242319	Fbxo9	9	78081499	7	protein_coding
ENSMUSG00000001376	ENSMUSG00000001376	645.89	636.774	616.228	881.783	1008.05	964.022	641.646	659.843	775.891	760.8	887.8	992.938	789.306	0.573026	1.38604e-07	1.03978e-06	0.341622	0.00193162	0.00711261	Ccdc132	6	3498382	11	protein_coding
ENSMUSG00000001380	ENSMUSG00000001380	2117.6	1568.6	1431.34	1875.6	1709.2	1982.28	1653.85	1606.53	1362.43	1871.39	1571.42	1734.95	1707.1	0.119723	0.313953	0.466162	0.156823	0.190413	0.315537	Hars	18	36766530	1	protein_coding
ENSMUSG00000001383	ENSMUSG00000001383	1653.94	1696.56	1596.32	1230.52	1374.85	1126.74	1547.56	1899.45	1562.17	1230.11	1373.24	1261.1	1462.71	-0.396932	4.51857e-05	0.000224009	-0.365493	0.000196746	0.000949671	Zmat2	18	36793923	1	protein_coding
ENSMUSG00000001403	ENSMUSG00000001403	7088.64	7800.86	8026.04	6363.11	5476.1	5912.05	7578.83	6889.32	7922.86	7180.96	7081.38	6710.41	7002.55	-0.363966	3.00106e-06	1.83242e-05	-0.0931676	0.232802	0.36734	Ube2c	2	164769898	2	protein_coding
ENSMUSG00000001415	ENSMUSG00000001415	3232.91	3081.51	3381.72	2336.36	2169.98	2351.72	3090.24	2793.43	3156.68	2318.84	2395.16	2199.11	2708.97	-0.493673	6.69252e-11	7.72925e-10	-0.381816	5.83948e-07	4.80404e-06	Smg5	3	88336260	1	protein_coding
ENSMUSG00000001416	ENSMUSG00000001416	5927.19	4896.24	4505.7	6130.02	5263.18	6048.16	4970.32	5080.08	4584.92	5347.46	4918.43	6155.78	5318.96	0.182729	0.0684778	0.143117	0.162306	0.106686	0.202731	Cct3	3	88297116	9	protein_coding
ENSMUSG00000001418	ENSMUSG00000001418	468.27	501.29	548.428	1184.44	1047.98	1264.9	627.994	603.082	617.711	1304.44	1074.97	1120.02	863.626	1.17063	4.26712e-29	2.07213e-27	0.895458	1.64871e-17	5.18663e-16	0610031J06Rik	3	88325023	9	protein_coding
ENSMUSG00000001419	ENSMUSG00000001419	1619.34	1485.05	1486.33	1534.99	1287.52	1432.73	1441.26	1377.46	1341.65	1514.31	1292.16	1324.64	1428.12	-0.106789	0.23455	0.376128	-0.0126152	0.889978	0.930918	Mef2d	3	88142372	7	protein_coding
ENSMUSG00000001420	ENSMUSG00000001420	0	7.52688	9.04003	8.13119	8.31729	13.3039	10.7266	10.1358	0	1.45747	14.0126	5.3847	7.33638	0.261374	0.41024	0.563511	0.00574896	0.985432	0.992358	Tmem79	3	88328655	3	protein_coding
ENSMUSG00000001424	ENSMUSG00000001424	822.356	812.151	768.402	757.104	660.392	812.562	762.564	764.242	760.881	795.779	763.688	817.397	774.793	-0.106365	0.266013	0.412591	0.0536096	0.58178	0.709429	Snd1	6	28475139	12	protein_coding
ENSMUSG00000001435	ENSMUSG00000001435	91.1166	72.2581	79.8536	144.555	109.788	176.021	65.3347	55.7471	76.2036	141.375	76.0686	155.079	103.617	0.719449	0.00166396	0.00584306	0.78302	0.000857341	0.00348304	Col18a1	10	77052178	5	protein_coding
ENSMUSG00000001436	ENSMUSG00000001436	427.902	428.28	503.228	756.201	642.094	799.258	431.989	402.392	510.333	639.83	634.572	639.702	567.982	0.668366	1.266e-08	1.09785e-07	0.494618	3.7359e-05	0.000213853	Slc19a1	10	77032241	9	protein_coding
ENSMUSG00000001440	ENSMUSG00000001440	5383.96	4488.28	4353.53	5188.6	4824.86	5665.42	4609.51	4387.8	3911.78	4834.43	4445.01	5843.47	4828.05	0.137503	0.181848	0.310065	0.222785	0.0310937	0.0753697	Kpnb1	11	97159714	3	protein_coding
ENSMUSG00000001441	ENSMUSG00000001441	1013.82	1107.96	1068.23	1283.83	1170.24	1235.22	992.698	1054.13	1014.89	1094.56	1134.02	1170.63	1111.69	0.204774	0.0121273	0.0334786	0.149579	0.0733967	0.1513	Npepps	11	97205842	19	protein_coding
ENSMUSG00000001445	ENSMUSG00000001445	718.553	748.925	666.702	589.963	533.97	559.788	711.856	801.744	727.398	615.053	445.401	565.393	640.395	-0.332063	0.00361667	0.0116459	-0.454289	8.95357e-05	0.000467751	Mrpl10	11	97041560	2	protein_coding
ENSMUSG00000001467	ENSMUSG00000001467	657.424	653.333	667.455	1351.59	1339.08	1303.78	683.577	777.418	701.997	1214.07	1196.08	1393.56	994.947	0.995475	3.5728e-28	1.63614e-26	0.799788	2.76073e-18	9.14198e-17	Cyp51	5	4081145	3	protein_coding
ENSMUSG00000001472	ENSMUSG00000001472	4339	3773.98	3438.22	3340.11	2793.78	3313.7	3811.84	3320.5	3152.06	2941.18	2968.68	3099.43	3357.71	-0.283504	0.0032041	0.0104523	-0.187146	0.0531031	0.116911	Tcf25	8	123373824	2	protein_coding
ENSMUSG00000001473	ENSMUSG00000001473	7779.52	6178.82	5873.76	6835.62	5016.99	6547.57	6546.15	5622.34	5495.9	6239.43	5395.86	5745.47	6106.45	-0.104721	0.351342	0.505214	-0.0230835	0.837608	0.897588	Tubb6	18	67390717	1	protein_coding
ENSMUSG00000001482	ENSMUSG00000001482	945.768	1048.49	1008.72	580.929	598.845	693.85	996.599	1013.58	951.39	654.404	581.524	605.24	806.612	-0.66966	4.24183e-12	5.57019e-11	-0.674083	8.33692e-12	1.43398e-10	Def8	8	123442986	8	protein_coding
ENSMUSG00000001493	ENSMUSG00000001493	39.2148	24.086	32.3934	19.8763	22.4567	21.4909	36.0804	27.3667	46.184	23.3195	6.00541	21.5388	26.6677	-0.402395	0.195408	0.327893	-0.768646	0.014707	0.0405381	Meox1	11	101877510	1	protein_coding
ENSMUSG00000001497	ENSMUSG00000001497	159.166	170.86	166.487	67.7599	88.1632	73.6832	180.402	192.581	150.098	83.0758	68.0613	87.2321	123.964	-1.02063	3.4249e-08	2.79536e-07	-1.04397	3.50256e-08	3.62817e-07	Pax9	12	56691767	3	protein_coding
ENSMUSG00000001504	ENSMUSG00000001504	362.16	337.204	300.581	254.777	268.648	298.826	271.09	335.496	335.989	320.644	282.254	280.004	303.973	-0.268627	0.0466897	0.104508	-0.0924756	0.502426	0.643302	Irx2	13	72628820	5	protein_coding
ENSMUSG00000001506	ENSMUSG00000001506	1584.74	1494.09	1490.85	2249.63	1634.35	2341.49	1530.98	1308.54	1564.48	2178.92	1842.66	2254.03	1789.56	0.432642	0.000172972	0.000765234	0.495265	1.91723e-05	0.00011766	Col1a1	11	94936224	4	protein_coding
ENSMUSG00000001507	ENSMUSG00000001507	310.258	288.28	295.308	603.515	448.302	629.377	334.475	294.953	302.505	574.244	503.454	570.778	429.621	0.875891	2.22872e-11	2.73814e-10	0.787775	3.13206e-09	3.77072e-08	Itga3	11	95044474	6	protein_coding
ENSMUSG00000001517	ENSMUSG00000001517	1912.3	1826.02	1846.43	1982.2	1747.46	1906.55	1844	1603.49	1804.64	2011.31	1865.68	1852.34	1850.2	0.0132542	0.870092	0.923991	0.122649	0.134945	0.243611	Foxm1	6	128362967	6	protein_coding
ENSMUSG00000001518	ENSMUSG00000001518	396.761	403.441	327.701	397.525	352.653	395.024	384.207	285.83	344.071	485.338	450.406	406.006	385.747	0.0221636	0.867334	0.922069	0.384751	0.00431793	0.0142855	Itfg2	6	128409444	3	protein_coding
ENSMUSG00000001520	ENSMUSG00000001520	4.6135	6.77419	6.78002	4.51733	9.98074	3.07013	0	1.01358	4.6184	10.2023	1.0009	16.1541	5.7271	-0.015906	0.959904	0.97671	0.602023	0.0537988	0.118101	Nrip2	6	128399296	5	protein_coding
ENSMUSG00000001521	ENSMUSG00000001521	1524.76	1339.03	1259.58	1419.34	1339.08	1342.67	1190.65	1280.16	1272.37	1364.19	1260.14	1295.56	1323.96	-0.00497989	0.954082	0.973387	0.0645219	0.46368	0.609383	Tulp3	6	128321140	5	protein_coding
ENSMUSG00000001524	ENSMUSG00000001524	409.448	355.269	263.667	486.065	363.465	487.128	320.823	338.537	295.578	408.092	463.418	411.391	383.573	0.363217	0.0149562	0.040065	0.403956	0.00778823	0.0236847	Gtf2h4	17	35667730	12	protein_coding
ENSMUSG00000001525	ENSMUSG00000001525	15925.8	13152.5	12886.6	15835	12908.4	15934	13309.8	12003.9	12039	14523.7	13055.8	13950.7	13793.8	0.0888524	0.337717	0.491144	0.149865	0.106454	0.202404	Tubb5	17	35833921	4	protein_coding
ENSMUSG00000001542	ENSMUSG00000001542	2334.43	2502.69	2498.81	1859.33	2417.83	1857.43	2630.94	2769.11	2861.1	2034.63	2269.04	2387.57	2368.58	-0.252278	0.00959745	0.0273019	-0.296493	0.00241371	0.00865003	Ell2	13	75707484	1	protein_coding
ENSMUSG00000001552	ENSMUSG00000001552	115.338	87.3118	98.6869	162.624	89.8267	139.179	129.694	117.576	93.5226	118.055	77.0695	109.848	111.561	0.33763	0.1203	0.226028	-0.149827	0.499409	0.640596	Jup	11	100368958	9	protein_coding
ENSMUSG00000001555	ENSMUSG00000001555	404.835	385.376	409.061	687.538	553.931	572.068	463.194	440.909	435.284	578.616	581.524	598.778	509.26	0.58126	1.09476e-07	8.33805e-07	0.38211	0.000592573	0.00251618	Fkbp10	11	100415697	5	protein_coding
ENSMUSG00000001558	ENSMUSG00000001558	8.07363	11.2903	5.27335	6.32426	2.49519	4.09351	4.87573	10.1358	10.3914	10.2023	4.00361	1.07694	6.51967	-0.356794	0.281568	0.429569	-0.299069	0.36373	0.512516	Klhl10	11	100441917	2	protein_coding
ENSMUSG00000001569	ENSMUSG00000001569	974.602	893.441	844.489	877.265	886.623	952.765	794.743	963.917	793.21	816.184	828.747	820.628	870.551	0.00379393	0.969134	0.982096	-0.0487689	0.626341	0.743543	Nom1	5	29434664	2	protein_coding
ENSMUSG00000001576	ENSMUSG00000001576	2979.17	2881.29	3115.04	4282.43	3712.84	3854.04	3428.61	3241.44	3697.03	4238.33	4138.73	3843.6	3617.71	0.395236	4.30999e-07	2.98078e-06	0.234046	0.0028553	0.0100265	Ergic1	17	26561489	7	protein_coding
ENSMUSG00000001604	ENSMUSG00000001604	1.15338	3.01075	8.28669	11.7451	3.32691	1.02338	4.87573	3.04075	8.0822	1.45747	0	16.1541	5.1797	0.0838972	0.775879	0.863739	0.0413932	0.887381	0.929451	Tcea3	4	136247729	3	protein_coding
ENSMUSG00000001627	ENSMUSG00000001627	4318.24	4507.1	4327.91	4742.29	5894.46	4784.29	3739.68	5140.89	4330.9	4556.05	5205.69	4785.92	4694.45	0.224243	0.0289476	0.0700502	0.136109	0.186231	0.310514	Ifrd1	12	40201567	10	protein_coding
ENSMUSG00000001630	ENSMUSG00000001630	460.197	443.333	480.628	537.562	518.167	510.666	422.238	462.194	444.521	495.54	520.469	568.624	488.678	0.174227	0.094922	0.187234	0.249858	0.0195764	0.0514138	Stk38l	6	146724995	2	protein_coding
ENSMUSG00000001632	ENSMUSG00000001632	554.773	475.699	462.548	658.627	565.575	716.365	398.834	396.311	459.531	705.416	611.551	635.394	553.385	0.368939	0.00172414	0.00602187	0.616068	3.20125e-07	2.74276e-06	Brpf1	6	113307181	7	protein_coding
ENSMUSG00000001642	ENSMUSG00000001642	779.682	718.065	601.915	958.577	931.536	991.653	717.707	838.233	601.547	1097.48	957.863	913.244	842.291	0.444578	0.000195766	0.000858462	0.442299	0.000240591	0.00113296	Akr1b3	6	34303934	5	protein_coding
ENSMUSG00000001657	ENSMUSG00000001657	0	1.50538	1.50667	18.9728	16.6346	13.3039	1.95029	1.01358	3.4638	11.6598	21.0189	20.4618	9.29096	1.45007	1.77994e-05	9.57883e-05	1.30782	0.000107011	0.000546037	Hoxc8	15	102990607	2	protein_coding
ENSMUSG00000001661	ENSMUSG00000001661	3.46013	0.752688	0.753335	23.4901	12.4759	41.9585	5.85087	2.02717	0	11.6598	18.0162	38.7698	13.2679	1.54958	4.52602e-06	2.68537e-05	1.26618	0.000174878	0.000852934	Hoxc6	15	102998257	3	protein_coding
ENSMUSG00000001663	ENSMUSG00000001663	8.07363	6.02151	1.50667	29.8144	24.1201	26.6078	6.82602	6.0815	4.6184	52.469	26.0235	31.2312	18.6161	1.38238	2.86851e-05	0.000148198	1.56142	2.44e-06	1.79782e-05	Gstt1	10	75783813	3	protein_coding
ENSMUSG00000001665	ENSMUSG00000001665	19.6074	19.5699	6.78002	14.4555	14.9711	0	5.85087	10.1358	6.9276	2.91494	7.00631	6.46164	9.55675	-0.284986	0.394332	0.548427	-0.150098	0.650511	0.761803	Gstt3	10	75774115	5	protein_coding
ENSMUSG00000001666	ENSMUSG00000001666	64.589	47.4194	67.0469	59.6288	43.2499	37.865	69.2353	95.2768	72.7398	37.8942	73.0658	36.6159	58.7189	-0.277767	0.288013	0.436926	-0.550781	0.036357	0.0858555	Ddt	10	75771230	2	protein_coding
ENSMUSG00000001674	ENSMUSG00000001674	497.105	479.462	521.308	626.102	629.618	735.809	541.206	539.226	518.415	666.064	678.612	672.01	592.078	0.399877	7.29e-05	0.000347819	0.327031	0.00143051	0.00545335	Ddx18	1	121553835	4	protein_coding
ENSMUSG00000001687	ENSMUSG00000001687	978.062	1024.41	1168.42	783.305	853.353	761.393	1185.78	1166.63	1451.33	877.398	865.78	774.319	990.849	-0.393811	0.000189651	0.000833418	-0.580497	4.65512e-08	4.73396e-07	Ubl3	5	148504631	2	protein_coding
ENSMUSG00000001700	ENSMUSG00000001700	199.534	252.151	177.034	143.651	111.452	130.992	210.631	152.037	202.055	148.662	134.121	135.694	166.501	-0.654027	0.000245905	0.00105562	-0.400932	0.0276427	0.0684376	Gramd3	18	56432132	1	protein_coding
ENSMUSG00000001707	ENSMUSG00000001707	2965.33	3451.83	3334.26	2518.86	3069.91	2281.11	3371.08	4130.35	3452.25	2699.24	3389.05	2674.04	3111.44	-0.300532	0.00747536	0.0220587	-0.312346	0.00551411	0.0175953	Eef1e1	13	38645698	1	protein_coding
ENSMUSG00000001729	ENSMUSG00000001729	8704.52	9143.66	8878.06	5098.26	4188.58	4918.35	7993.27	7730.6	8611.01	4528.36	4532.08	4335.76	6555.21	-0.900416	1.06878e-31	5.88073e-30	-0.849832	3.96845e-28	2.90038e-26	Akt1	12	112653821	9	protein_coding
ENSMUSG00000001739	ENSMUSG00000001739	8.07363	12.043	4.52001	3.61386	4.99037	3.07013	0	7.09508	11.546	0	7.00631	2.15388	5.34269	-0.334542	0.281473	0.429526	-0.244879	0.424019	0.572761	Cldn15	5	136966616	3	protein_coding
ENSMUSG00000001741	ENSMUSG00000001741	5.76688	3.76344	7.53335	21.6832	18.298	9.2104	9.75145	6.0815	16.1644	21.8621	1.0009	17.231	11.5289	0.662217	0.0499716	0.110673	0.138028	0.682456	0.786605	Il16	7	83642848	6	protein_coding
ENSMUSG00000001750	ENSMUSG00000001750	318.332	310.108	335.234	351.448	295.264	367.393	318.873	286.844	294.423	262.345	319.288	341.39	316.745	0.0683624	0.605306	0.734601	0.0399429	0.769335	0.85011	Tcirg1	19	3896050	13	protein_coding
ENSMUSG00000001751	ENSMUSG00000001751	34.6013	33.871	33.9001	76.7946	49.072	88.0105	49.7324	46.6248	42.7202	55.3839	89.0803	65.6933	55.457	0.873896	0.000595596	0.00233827	0.502317	0.0497064	0.110747	Naglu	11	101070012	3	protein_coding
ENSMUSG00000001755	ENSMUSG00000001755	174.16	176.882	158.954	228.577	157.197	221.05	138.471	171.296	159.335	142.832	163.147	217.542	175.787	0.230847	0.196053	0.32859	0.151837	0.407897	0.557134	Coasy	11	101082565	4	protein_coding
ENSMUSG00000001761	ENSMUSG00000001761	1566.28	1572.37	1725.14	1075.12	963.973	1180.98	1981.5	1538.62	2086.36	1413.75	1200.08	1303.1	1467.27	-0.580293	1.1348e-07	8.61577e-07	-0.504696	4.12807e-06	2.91006e-05	Smo	6	29735694	1	protein_coding
ENSMUSG00000001763	ENSMUSG00000001763	5.76688	15.8065	6.78002	12.6485	9.14901	4.09351	18.5278	3.04075	10.3914	4.37241	7.00631	25.8465	10.2858	-0.0562249	0.866877	0.921853	0.102072	0.760475	0.844259	Tspan33	6	29694222	3	protein_coding
ENSMUSG00000001767	ENSMUSG00000001767	474.037	425.269	430.908	496.003	475.749	458.473	380.307	401.379	394.873	451.816	381.344	557.855	444.001	0.103491	0.411716	0.56527	0.232288	0.0718483	0.14868	Crnkl1	2	145917479	3	protein_coding
ENSMUSG00000001768	ENSMUSG00000001768	602.062	541.183	619.242	458.057	558.922	405.258	549.007	599.028	591.155	447.444	401.362	513.7	523.868	-0.295473	0.0187136	0.0484766	-0.339096	0.00801809	0.0243045	Rin2	2	145784734	8	protein_coding
ENSMUSG00000001774	ENSMUSG00000001774	1948.05	1922.37	1760.55	1946.97	2051.04	1723.37	1719.18	2180.22	1664.93	1490.99	1684.52	1797.41	1824.13	0.0233814	0.822922	0.893764	-0.157131	0.136126	0.245193	Chordc1	9	18292267	1	protein_coding
ENSMUSG00000001783	ENSMUSG00000001783	1922.68	1663.44	1508.18	1895.47	1523.73	1953.63	1642.14	1694.71	1513.68	1852.45	1460.32	1880.34	1709.23	0.0754957	0.505161	0.650777	0.0942664	0.408626	0.558009	Rtcb	10	85938637	2	protein_coding
ENSMUSG00000001785	ENSMUSG00000001785	2043.78	1743.98	1728.9	1696.71	1578.62	1874.83	1738.68	1902.5	1668.4	1594.47	1570.42	1620.79	1730.17	-0.0962829	0.286056	0.434772	-0.147454	0.106501	0.202468	Pwp1	10	85871831	4	protein_coding
ENSMUSG00000001786	ENSMUSG00000001786	166.086	150.538	145.394	218.639	177.158	166.811	189.178	196.635	162.799	137.002	184.166	160.464	171.239	0.27069	0.103545	0.2004	-0.169718	0.318033	0.462306	Fbxo7	10	86021972	7	protein_coding
ENSMUSG00000001794	ENSMUSG00000001794	4508.54	3557.2	3246.12	4690.8	3875.02	4429.18	3767.96	3304.28	3314.86	4226.67	4215.8	3734.83	3905.94	0.196213	0.0623114	0.132351	0.223366	0.0345657	0.0822158	Capns1	7	30186942	7	protein_coding
ENSMUSG00000001802	ENSMUSG00000001802	0	3.01075	0.753335	2.7104	4.15864	13.3039	4.87573	0	4.6184	21.8621	2.0018	6.46164	5.31306	0.476897	0.112338	0.213761	0.471326	0.115198	0.215519	Lrp3	7	35200027	4	protein_coding
ENSMUSG00000001815	ENSMUSG00000001815	1.15338	5.26882	3.76668	9.93813	3.32691	13.3039	2.92544	0	5.773	5.82988	6.00541	15.0771	6.03073	0.453416	0.159963	0.281182	0.520425	0.103329	0.198026	Evx2	2	74652991	2	protein_coding
ENSMUSG00000001819	ENSMUSG00000001819	116.491	175.376	139.367	277.364	316.889	243.564	149.197	145.956	166.262	279.834	317.286	329.543	221.428	0.892379	2.98761e-08	2.45089e-07	0.948722	6.08209e-09	7.00748e-08	Hoxd13	2	74668310	1	protein_coding
ENSMUSG00000001823	ENSMUSG00000001823	3.46013	7.52688	6.78002	18.9728	12.4759	12.2805	16.5775	8.10866	16.1644	5.82988	6.00541	8.61551	10.2331	0.658324	0.0519834	0.114243	-0.499932	0.140446	0.251254	Hoxd12	2	74675013	1	protein_coding
ENSMUSG00000001829	ENSMUSG00000001829	176.466	165.591	228.261	249.357	207.1	289.616	189.178	213.866	237.848	212.791	205.185	235.85	217.592	0.357892	0.0289412	0.0700466	0.0291946	0.861233	0.912832	Clpb	7	101663633	10	protein_coding
ENSMUSG00000001833	ENSMUSG00000001833	7367.76	6669.57	5933.27	6731.72	8216.65	6716.43	6772.38	7941.42	6268.32	6032.47	6659	6913.95	6851.91	0.115358	0.253527	0.398695	-0.0955094	0.345508	0.493227	2007-09-01	9	25252439	2	protein_coding
ENSMUSG00000001844	ENSMUSG00000001844	489.031	525.376	584.588	375.842	349.326	387.86	774.265	656.802	854.404	403.719	538.485	541.7	540.117	-0.505493	9.0448e-05	0.000422657	-0.594638	3.58779e-06	2.55884e-05	Zdhhc4	5	143316489	13	protein_coding
ENSMUSG00000001847	ENSMUSG00000001847	8586.88	8712.37	8253.54	6602.53	6866.75	6138.22	7513.5	8440.11	7439.09	6363.32	6590.94	6012.55	7293.32	-0.377488	1.52642e-07	1.1386e-06	-0.299168	3.47004e-05	0.000200459	Rac1	5	143505478	4	protein_coding
ENSMUSG00000001855	ENSMUSG00000001855	773.915	639.032	736.762	647.785	666.215	810.515	750.862	652.747	755.108	819.099	617.557	696.78	713.865	-0.0158704	0.895551	0.940459	-0.019898	0.870787	0.918535	Nup214	2	31974436	11	protein_coding
ENSMUSG00000001864	ENSMUSG00000001864	2064.54	2219.68	2236.65	1917.15	1909.65	1950.56	1801.09	2320.09	1965.13	2052.12	1950.76	1770.49	2013.16	-0.172223	0.0591972	0.127123	-0.0756326	0.411702	0.560932	Aif1l	2	31950260	10	protein_coding
ENSMUSG00000001870	ENSMUSG00000001870	1149.91	1095.91	1143.56	1193.48	1156.93	1237.26	1192.6	1158.53	1214.64	1171.81	1236.11	1244.94	1182.97	0.0810103	0.297165	0.44748	0.0358452	0.649794	0.761295	Ltbp1	17	75005568	7	protein_coding
ENSMUSG00000001891	ENSMUSG00000001891	1148.76	1181.72	1111.92	851.065	1062.12	870.895	1081.44	1122.04	1101.49	639.83	1012.91	806.627	999.234	-0.295103	0.0163425	0.0431718	-0.406776	0.00107461	0.00425346	Ugp2	11	21321138	4	protein_coding
ENSMUSG00000001909	ENSMUSG00000001909	1463.63	1334.52	1320.6	1314.54	1170.24	1373.37	1585.59	1363.27	1403.99	1456.01	1345.21	1290.17	1368.43	-0.0919391	0.316916	0.469611	-0.0895026	0.334046	0.48018	Trmt1	8	84686307	30	protein_coding
ENSMUSG00000001910	ENSMUSG00000001910	3685.03	3630.97	3581.36	2812.49	2543.43	2823.5	3476.39	3141.09	3411.84	2726.93	2418.18	2723.58	3081.23	-0.408912	6.33947e-08	5.01303e-07	-0.346339	5.77849e-06	3.96494e-05	Nacc1	8	84670483	1	protein_coding
ENSMUSG00000001911	ENSMUSG00000001911	1672.39	1622.8	1585.02	1215.16	1113.68	1114.46	1350.58	1428.14	1390.14	999.825	1072.97	1134.02	1308.26	-0.495277	6.79924e-10	6.90469e-09	-0.370652	6.65317e-06	4.49897e-05	Nfix	8	84699876	8	protein_coding
ENSMUSG00000001918	ENSMUSG00000001918	371.387	402.688	356.328	719.159	558.09	713.294	449.542	352.727	364.854	721.448	756.682	742.011	542.351	0.786701	1.40663e-10	1.54676e-09	0.895012	5.28664e-13	1.05667e-11	Slc1a5	7	16781346	7	protein_coding
ENSMUSG00000001924	ENSMUSG00000001924	4001.06	3460.86	3542.94	3758.42	3169.72	4019.83	3429.59	3492.81	3579.26	3627.65	3296.97	4120.37	3624.95	-0.00705509	0.941103	0.965846	0.071323	0.457084	0.603289	Uba1	X	20658326	6	protein_coding
ENSMUSG00000001942	ENSMUSG00000001942	26.5276	24.8387	33.9001	54.208	46.5768	42.9819	43.8815	23.3124	18.4736	17.4897	35.0316	25.8465	32.7557	0.571105	0.0518441	0.114052	-0.0827496	0.7839	0.860162	Siae	9	37613847	1	protein_coding
ENSMUSG00000001946	ENSMUSG00000001946	11.5338	15.0538	18.0801	17.1659	21.6249	19.4442	24.3786	12.163	3.4638	37.8942	43.0388	34.4621	21.5253	0.231889	0.475455	0.623895	0.986437	0.00243078	0.00869827	Esam	9	37528078	5	protein_coding
ENSMUSG00000001948	ENSMUSG00000001948	31.1411	29.3548	30.1334	22.5866	26.6153	9.2104	22.4283	29.3939	32.3288	16.0322	22.0198	18.308	24.1294	-0.43868	0.155175	0.274617	-0.387924	0.215536	0.347407	Spa17	9	37603295	1	protein_coding
ENSMUSG00000001962	ENSMUSG00000001962	679.338	532.151	482.888	901.659	737.743	814.609	478.796	524.022	452.603	728.735	594.536	712.934	636.668	0.520203	3.91554e-05	0.00019748	0.463373	0.000336701	0.00152836	Fam50a	X	74313033	3	protein_coding
ENSMUSG00000001964	ENSMUSG00000001964	2139.51	2285.16	2203.51	2273.12	1983.67	2044.71	2039.03	2372.8	1937.42	2030.26	1885.7	1998.8	2099.47	-0.0722369	0.403417	0.556675	-0.101549	0.245273	0.382019	Emd	X	74254687	6	protein_coding
ENSMUSG00000001983	ENSMUSG00000001983	89.9633	95.5914	91.9069	92.1535	95.6488	101.314	108.241	103.385	90.0588	100.565	109.098	100.155	98.1736	0.0517845	0.783168	0.868646	0.0343368	0.857886	0.910442	Taco1	11	106066061	1	protein_coding
ENSMUSG00000001986	ENSMUSG00000001986	33.4479	33.871	46.7068	48.7872	72.3604	48.0988	26.3289	46.6248	65.8122	39.3517	44.0397	32.3082	44.8115	0.447974	0.107153	0.205693	-0.194778	0.492091	0.634222	Gria3	X	41400854	9	protein_coding
ENSMUSG00000001988	ENSMUSG00000001988	10.3804	3.01075	3.76668	5.4208	0.831729	7.16365	5.85087	3.04075	1.1546	17.4897	11.0099	12.9233	6.83692	-0.110299	0.737588	0.83741	0.782328	0.0171896	0.0461846	Npas1	7	16455721	1	protein_coding
ENSMUSG00000001995	ENSMUSG00000001995	457.89	420	431.661	573.701	451.629	617.097	387.133	370.971	407.574	628.17	500.451	539.547	482.152	0.314885	0.0121099	0.0334431	0.49475	0.000112338	0.0005708	Sipa1l2	8	125418063	1	protein_coding
ENSMUSG00000001998	ENSMUSG00000001998	247.976	243.871	206.414	193.342	250.35	227.19	234.035	197.649	191.664	249.228	148.134	172.31	213.513	-0.0512508	0.765154	0.856611	-0.133109	0.45045	0.597283	Ap4e1	2	127008717	8	protein_coding
ENSMUSG00000001999	ENSMUSG00000001999	227.215	210.753	215.454	271.943	273.639	254.821	283.767	278.735	221.683	256.515	323.291	247.696	255.459	0.281318	0.0523649	0.114918	0.0750039	0.608811	0.731311	Blvra	2	127070665	5	protein_coding
ENSMUSG00000002006	ENSMUSG00000002006	47.2884	48.9247	43.6935	23.4901	19.9615	41.9585	40.9561	58.7878	57.73	26.2345	43.0388	24.7696	39.7361	-0.558047	0.0483476	0.107637	-0.564913	0.0476927	0.107101	Pdzd4	X	73793359	2	protein_coding
ENSMUSG00000002010	ENSMUSG00000002010	972.295	819.677	771.416	1138.37	889.95	939.461	973.195	899.048	892.506	1141.2	1026.93	1102.79	963.902	0.208981	0.0542608	0.118397	0.234684	0.031789	0.076785	Idh3g	X	73778963	9	protein_coding
ENSMUSG00000002012	ENSMUSG00000002012	27.681	21.828	21.0934	20.7797	14.1394	7.16365	26.3289	24.326	13.8552	0	12.0108	32.3082	18.4595	-0.386365	0.254189	0.399606	-0.264956	0.434637	0.583183	Pnck	X	73655994	5	protein_coding
ENSMUSG00000002014	ENSMUSG00000002014	923.853	937.097	1043.37	1922.58	2145.03	1812.4	1476.37	1371.38	1494.05	2584.1	2724.46	2378.96	1734.47	0.998596	4.90681e-29	2.3748e-27	0.810403	5.95994e-20	2.34365e-18	Ssr4	X	73787028	8	protein_coding
ENSMUSG00000002015	ENSMUSG00000002015	637.816	733.871	809.082	3354.57	3334.4	2991.33	849.352	1018.65	868.259	2984.9	2960.67	2839.89	1948.57	2.10352	8.61786e-110	4.4539e-107	1.64911	6.66974e-68	2.60859e-65	Bcap31	X	73686178	1	protein_coding
ENSMUSG00000002017	ENSMUSG00000002017	951.534	972.473	951.463	945.929	938.19	1014.17	1038.53	1015.61	938.69	795.779	899.811	863.705	943.823	0.0102624	0.905737	0.946875	-0.21997	0.0131253	0.0368879	Fam98a	17	75537086	3	protein_coding
ENSMUSG00000002020	ENSMUSG00000002020	32.2945	46.6667	48.2135	192.438	141.394	204.676	56.5584	42.5705	56.5754	205.503	159.143	182.003	114.003	1.83285	2.40844e-18	5.80876e-17	1.61178	2.63707e-14	6.06695e-13	Ltbp2	12	84783212	7	protein_coding
ENSMUSG00000002028	ENSMUSG00000002028	465.964	513.333	534.115	617.971	603.835	607.886	433.94	415.569	430.666	496.998	556.502	488.93	513.809	0.264028	0.0103696	0.0292341	0.263933	0.0139692	0.0388672	Kmt2a	9	44803355	5	protein_coding
ENSMUSG00000002031	ENSMUSG00000002031	1540.91	1722.9	1585.02	1226	1159.43	1096.04	1387.63	1520.37	1425.93	1164.52	1355.22	1055.4	1353.28	-0.468787	8.55393e-07	5.6574e-06	-0.270871	0.00498854	0.0161821	Ift46	9	44767908	12	protein_coding
ENSMUSG00000002032	ENSMUSG00000002032	9.227	8.27957	13.56	9.03466	6.65383	7.16365	14.6272	3.04075	19.6282	0	18.0162	1.07694	9.19234	-0.164216	0.616527	0.743418	-0.328413	0.314012	0.45844	Tmem25	9	44793776	3	protein_coding
ENSMUSG00000002043	ENSMUSG00000002043	143.019	177.634	149.16	88.5397	80.6777	116.665	156.998	200.689	135.088	93.2781	94.0848	74.3088	125.845	-0.658219	0.000812916	0.00309002	-0.827534	4.01717e-05	0.000227792	Trappc6a	7	19508670	6	protein_coding
ENSMUSG00000002052	ENSMUSG00000002052	838.504	700.753	817.369	637.847	558.922	633.471	691.378	632.476	666.204	636.915	566.511	672.01	671.03	-0.354572	0.000876251	0.00330559	-0.0845346	0.437731	0.585923	Supt6	11	78206746	2	protein_coding
ENSMUSG00000002055	ENSMUSG00000002055	501.718	470.43	448.235	518.589	454.124	514.759	517.802	470.302	549.59	473.678	473.427	567.547	496.683	0.0659029	0.565253	0.702901	-0.0187353	0.87206	0.919259	Spag5	11	78301529	8	protein_coding
ENSMUSG00000002057	ENSMUSG00000002057	8.07363	11.2903	15.82	5.4208	8.31729	6.14027	4.87573	6.0815	5.773	14.5747	2.0018	10.7694	8.26154	-0.394898	0.242755	0.386118	0.277697	0.409101	0.558466	Foxn1	11	78357577	1	protein_coding
ENSMUSG00000002058	ENSMUSG00000002058	410.602	417.742	424.881	230.384	225.398	251.751	419.313	438.881	411.038	281.292	281.253	210.003	333.545	-0.795837	6.60622e-10	6.71338e-09	-0.692119	1.33187e-07	1.23627e-06	Unc119	11	78343482	7	protein_coding
ENSMUSG00000002059	ENSMUSG00000002059	2065.69	1921.61	1751.5	1791.57	1536.2	1859.48	1744.54	1814.31	1618.75	1821.84	1691.52	1669.26	1773.86	-0.142602	0.116878	0.221074	3.79554e-05	0.999671	0.999801	Rab34	11	78188430	8	protein_coding
ENSMUSG00000002064	ENSMUSG00000002064	234.135	267.957	305.101	645.978	611.32	505.549	353.978	254.409	371.781	619.425	548.494	586.932	442.088	1.07101	4.0946e-14	6.66512e-13	0.801568	1.89235e-08	2.04056e-07	Sdf2	11	78245746	3	protein_coding
ENSMUSG00000002068	ENSMUSG00000002068	810.823	752.688	720.189	820.347	687.839	785.954	744.036	677.073	717.007	600.478	713.643	823.859	737.828	0.00735433	0.94784	0.969959	0.0036517	0.974544	0.986681	Ccne1	7	38097984	5	protein_coding
ENSMUSG00000002076	ENSMUSG00000002076	3.46013	13.5484	2.26001	9.03466	9.98074	12.2805	6.82602	5.06791	10.3914	16.0322	7.00631	9.69245	8.79839	0.297147	0.378927	0.532891	0.238736	0.478444	0.622679	Hsf2bp	17	31944769	3	protein_coding
ENSMUSG00000002083	ENSMUSG00000002083	91.1166	146.022	149.914	157.203	98.9757	121.782	150.172	116.562	159.335	145.747	174.157	138.925	137.493	-0.041809	0.838396	0.90446	0.099149	0.630761	0.74689	Bbc3	7	16309616	3	protein_coding
ENSMUSG00000002102	ENSMUSG00000002102	3450.9	2813.55	2678.11	3589.47	3226.27	3554.19	3182.87	2782.29	2547.05	3382.79	3235.92	3282.51	3143.83	0.21047	0.0295532	0.0712892	0.212832	0.0286399	0.0703288	Psmc3	2	91054009	10	protein_coding
ENSMUSG00000002103	ENSMUSG00000002103	175.313	197.204	197.374	308.082	323.542	339.761	188.203	117.576	227.456	343.963	317.286	266.004	250.147	0.714206	2.88908e-05	0.000149207	0.742325	2.00542e-05	0.000122553	Acp2	2	91202885	5	protein_coding
ENSMUSG00000002105	ENSMUSG00000002105	450.97	530.645	571.782	1074.22	894.108	981.419	594.839	541.253	722.78	1077.07	985.888	843.243	772.352	0.889169	7.0321e-13	9.93765e-12	0.622155	5.88441e-07	4.83551e-06	Slc39a13	2	91061791	11	protein_coding
ENSMUSG00000002107	ENSMUSG00000002107	766.994	829.462	772.922	563.763	640.431	546.484	753.787	836.206	789.746	553.839	440.397	541.7	669.644	-0.424968	7.39623e-05	0.000351959	-0.618325	1.81629e-08	1.96439e-07	Celf2	2	6539694	28	protein_coding
ENSMUSG00000002108	ENSMUSG00000002108	27.681	34.6237	44.4468	44.2698	40.7547	35.8182	42.9064	55.7471	35.7926	52.469	53.0478	29.0774	41.3862	0.132573	0.629998	0.755193	-0.0064429	0.981444	0.991031	Nr1h3	2	91184061	8	protein_coding
ENSMUSG00000002109	ENSMUSG00000002109	29.9878	11.2903	16.5734	13.552	13.3077	27.6312	6.82602	20.2717	9.2368	5.82988	13.0117	10.7694	14.8573	-0.043439	0.897203	0.941631	-0.131596	0.697398	0.798358	Ddb2	2	91211572	5	protein_coding
ENSMUSG00000002129	ENSMUSG00000002129	1566.28	1505.38	1635.49	1592.81	1566.14	1816.5	1586.56	1546.73	1535.62	1566.78	1447.3	1742.49	1592.34	0.077816	0.374742	0.529062	0.026117	0.768556	0.849574	Sf3a1	11	4160350	4	protein_coding
ENSMUSG00000002147	ENSMUSG00000002147	1160.3	1037.2	1078.78	1193.48	1074.59	1210.66	1196.5	1021.69	1044.91	1167.43	1005.91	1130.79	1110.19	0.0857124	0.366297	0.520508	0.0152931	0.873823	0.920513	Stat6	10	127642986	5	protein_coding
ENSMUSG00000002205	ENSMUSG00000002205	311.411	305.591	338.248	250.26	242.033	314.177	294.494	290.898	323.288	329.388	359.324	253.081	301.016	-0.235864	0.104456	0.20176	0.0494241	0.737153	0.827824	Vrk3	7	44748413	9	protein_coding
ENSMUSG00000002210	ENSMUSG00000002210	229.522	182.151	132.587	270.136	201.278	287.569	196.979	172.309	131.624	335.218	299.27	270.312	225.746	0.447222	0.0156971	0.0416718	0.77729	3.30817e-05	0.000192091	Smg9	7	24399619	7	protein_coding
ENSMUSG00000002221	ENSMUSG00000002221	963.068	934.086	933.383	956.77	924.05	975.279	910.786	814.921	935.226	912.377	867.782	944.476	922.684	0.0130314	0.88071	0.931294	0.0336816	0.704903	0.804341	Paxip1	5	27740667	1	protein_coding
ENSMUSG00000002222	ENSMUSG00000002222	913.473	1013.12	986.116	669.468	785.983	742.972	845.451	916.279	842.858	702.501	722.651	585.855	810.561	-0.397802	9.35234e-05	0.00043559	-0.365144	0.00045963	0.00201189	Rmnd5a	6	71388634	5	protein_coding
ENSMUSG00000002227	ENSMUSG00000002227	178.773	200.968	226.754	187.921	148.048	170.904	211.607	175.35	195.127	202.588	174.157	201.388	189.465	-0.250139	0.114589	0.217442	-0.012483	0.93838	0.963733	Mov10	3	104794836	7	protein_coding
ENSMUSG00000002228	ENSMUSG00000002228	83.043	108.387	110.74	66.8565	52.3989	66.5196	113.117	85.141	109.687	49.554	88.0794	48.4623	81.8322	-0.616147	0.00758758	0.0223352	-0.613101	0.00907894	0.0269999	Ppm1j	3	104781056	1	protein_coding
ENSMUSG00000002233	ENSMUSG00000002233	9447.3	9869.25	9366.97	7313.56	7028.11	6819.79	8905.03	9593.56	8900.81	7530.75	7404.67	6353.94	8211.14	-0.433625	3.06603e-09	2.87175e-08	-0.360064	9.3451e-07	7.43856e-06	Rhoc	3	104789011	4	protein_coding
ENSMUSG00000002249	ENSMUSG00000002249	836.197	776.774	771.416	806.795	621.301	781.861	648.472	729.78	732.016	740.395	778.702	780.781	750.374	-0.106811	0.314846	0.467296	0.122502	0.257484	0.396346	Tead3	17	28331671	8	protein_coding
ENSMUSG00000002250	ENSMUSG00000002250	934.234	902.473	967.283	897.142	775.171	792.094	922.488	808.839	984.874	944.441	796.718	914.321	886.673	-0.181948	0.0737909	0.152351	-0.0332456	0.747037	0.835165	Ppard	17	28232754	6	protein_coding
ENSMUSG00000002257	ENSMUSG00000002257	57.6688	36.129	32.3934	57.8218	22.4567	36.8416	48.7573	36.489	43.8748	27.6919	29.0262	26.9235	38.0062	-0.0722162	0.802577	0.881525	-0.462197	0.117268	0.218571	Def6	17	28207778	2	protein_coding
ENSMUSG00000002265	ENSMUSG00000002265	55.362	85.0538	85.8802	81.3119	149.711	116.665	87.7631	83.1138	95.8318	135.545	108.097	118.463	100.233	0.534716	0.0150476	0.0402652	0.384701	0.0833052	0.167246	Peg3	7	6703892	4	protein_coding
ENSMUSG00000002274	ENSMUSG00000002274	9.227	19.5699	16.5734	10.8416	14.9711	17.3974	38.0307	16.2173	23.092	8.74483	11.0099	19.3849	17.0883	-0.0564172	0.864469	0.92051	-0.60206	0.0692635	0.144488	Metrn	17	25794571	2	protein_coding
ENSMUSG00000002279	ENSMUSG00000002279	47.2884	51.1828	60.2668	131.003	86.4998	104.385	76.0613	66.8965	79.6674	164.694	166.15	71.078	92.0977	0.851107	0.000516178	0.00206172	0.722636	0.00311841	0.0108191	Lmf1	17	25579174	10	protein_coding
ENSMUSG00000002280	ENSMUSG00000002280	453.276	369.57	369.888	364.097	332.691	422.655	434.915	351.713	420.274	440.156	364.328	406.006	394.131	-0.0852341	0.523193	0.666532	0.0010639	0.993727	0.996529	Narfl	17	25773776	6	protein_coding
ENSMUSG00000002289	ENSMUSG00000002289	4118.7	4226.34	4211.15	7590.92	6505.78	7488.06	4002.97	3981.35	4254.7	7468.08	6936.25	6678.1	5621.87	0.771826	2.00755e-25	8.04745e-24	0.774765	2.3139e-25	1.40102e-23	Angptl4	17	33773750	4	protein_coding
ENSMUSG00000002297	ENSMUSG00000002297	1891.54	1951.72	1958.67	1805.12	2063.52	1778.63	1882.03	1952.16	1879.69	1727.1	1756.58	1792.03	1869.9	-0.0381868	0.61694	0.743854	-0.113257	0.143959	0.25575	Dbf4	5	8396973	7	protein_coding
ENSMUSG00000002307	ENSMUSG00000002307	716.246	674.409	657.662	672.179	606.33	708.178	742.086	578.756	618.866	696.671	785.708	695.703	679.399	-0.0425436	0.698126	0.809431	0.163169	0.142448	0.253893	Daxx	17	33909414	9	protein_coding
ENSMUSG00000002308	ENSMUSG00000002308	140.712	134.731	113	298.144	311.898	347.948	150.172	151.024	158.18	479.508	321.29	298.312	242.077	1.2193	3.4797e-13	5.0812e-12	1.17008	3.70402e-12	6.60923e-11	Cd320	17	33843091	3	protein_coding
ENSMUSG00000002319	ENSMUSG00000002319	1110.7	960.43	1089.32	1188.96	885.791	1246.47	1155.55	937.564	1152.29	1081.44	988.891	1277.25	1089.56	0.0688343	0.581398	0.7155	0.0434518	0.729571	0.822052	Ipo4	14	55625400	13	protein_coding
ENSMUSG00000002320	ENSMUSG00000002320	274.503	294.301	240.314	482.451	419.191	442.099	325.699	236.165	285.186	488.253	553.499	370.467	367.677	0.694726	3.31833e-06	2.01171e-05	0.698631	3.75667e-06	2.66877e-05	Tm9sf1	14	55635965	13	protein_coding
ENSMUSG00000002325	ENSMUSG00000002325	243.362	218.28	186.827	325.248	280.293	282.452	233.06	265.559	214.756	306.069	292.263	340.313	265.707	0.438458	0.00218446	0.00744147	0.375869	0.0095694	0.0282552	Irf9	14	55603571	6	protein_coding
ENSMUSG00000002326	ENSMUSG00000002326	444.049	435.054	437.688	537.562	525.652	610.957	462.219	359.822	419.12	505.742	541.488	592.317	489.306	0.335191	0.00386937	0.0123388	0.390752	0.000992961	0.0039639	Gmpr2	14	55672235	1	protein_coding
ENSMUSG00000002329	ENSMUSG00000002329	478.651	566.022	514.528	296.337	336.018	297.803	424.188	573.688	458.376	336.676	245.221	250.927	398.203	-0.713242	3.47591e-07	2.44412e-06	-0.776367	6.1844e-08	6.15505e-07	Mdp1	14	55657879	1	protein_coding
ENSMUSG00000002332	ENSMUSG00000002332	1355.22	1219.35	1074.26	1901.8	1709.2	1920.88	1122.39	1133.19	1071.47	1843.7	1811.63	1574.49	1478.13	0.590391	6.0385e-10	6.18423e-09	0.637908	4.17418e-11	6.58001e-10	Dhrs1	14	55739020	4	protein_coding
ENSMUSG00000002342	ENSMUSG00000002342	432.516	401.183	418.101	654.109	603.003	699.99	514.877	392.257	588.846	771.002	712.642	644.01	569.378	0.621243	1.1047e-06	7.16863e-06	0.489542	0.000132923	0.000666503	Tmem161a	8	70172356	14	protein_coding
ENSMUSG00000002343	ENSMUSG00000002343	232.982	203.979	154.434	179.79	185.475	181.138	222.333	152.037	160.489	188.014	205.185	197.08	188.578	-0.0994296	0.564827	0.702743	0.131373	0.455574	0.601906	Armc6	8	70220172	6	protein_coding
ENSMUSG00000002345	ENSMUSG00000002345	745.08	828.71	896.469	476.127	433.331	538.297	936.14	929.456	1074.93	587.361	692.624	561.085	724.968	-0.751649	6.68454e-11	7.72619e-10	-0.653253	1.42568e-08	1.56532e-07	2310045N01Rik	8	70139499	6	protein_coding
ENSMUSG00000002346	ENSMUSG00000002346	89.9633	114.409	64.7869	73.1807	76.519	95.1741	86.7879	88.1817	93.5226	115.14	67.0604	59.2317	85.3298	-0.11945	0.61242	0.740502	-0.145242	0.544738	0.678284	Slc25a42	8	70184340	5	protein_coding
ENSMUSG00000002365	ENSMUSG00000002365	2843.07	2344.62	2257.75	2905.55	2395.38	2924.81	2326.7	2101.16	2101.37	2710.9	2225.01	2577.12	2476.12	0.141427	0.1687	0.292261	0.196526	0.0576794	0.125158	Snx9	17	5841328	1	protein_coding
ENSMUSG00000002372	ENSMUSG00000002372	2042.63	1867.42	1754.52	2314.68	1773.25	2237.1	2077.06	1768.7	2024.01	2372.76	2012.81	1947.11	2016	0.155579	0.142057	0.257092	0.105512	0.321933	0.466849	Ranbp3	17	56673225	1	protein_coding
ENSMUSG00000002379	ENSMUSG00000002379	1253.72	1309.68	1442.64	1382.3	1201.02	1192.24	1460.77	1432.19	1509.06	1437.07	1707.54	1584.18	1409.37	-0.0850457	0.354258	0.508175	0.103429	0.261218	0.400305	Ndufa11	17	56717762	1	protein_coding
ENSMUSG00000002393	ENSMUSG00000002393	474.037	441.828	393.241	279.171	221.24	304.967	372.506	247.314	402.955	246.313	197.178	305.851	323.883	-0.653756	0.000138922	0.000626862	-0.415649	0.0174995	0.0468606	Nr2f6	8	71374123	8	protein_coding
ENSMUSG00000002395	ENSMUSG00000002395	1542.06	1544.52	1600.84	1195.29	1144.46	1114.46	1894.71	1789.99	1832.35	1416.66	1508.36	1280.48	1488.68	-0.43405	8.01295e-08	6.20414e-07	-0.386007	1.92227e-06	1.44381e-05	Use1	8	71366848	12	protein_coding
ENSMUSG00000002396	ENSMUSG00000002396	138.405	156.559	149.914	82.2154	79.0142	97.2209	120.918	85.141	125.851	90.3632	137.124	96.9245	113.304	-0.712839	0.000385439	0.00157829	-0.0194775	0.92429	0.955027	Ocel1	8	71371298	4	protein_coding
ENSMUSG00000002409	ENSMUSG00000002409	161.473	126.452	134.094	131.003	98.144	124.852	139.446	128.725	153.562	87.4483	91.0821	151.848	127.344	-0.225721	0.262297	0.408442	-0.308867	0.133091	0.241228	Dyrk1b	7	28179469	4	protein_coding
ENSMUSG00000002413	ENSMUSG00000002413	557.08	623.979	619.242	444.505	553.099	524.993	575.336	605.109	512.642	394.975	401.362	449.084	521.784	-0.236717	0.0386085	0.089264	-0.428491	0.000284317	0.00131912	Braf	6	39603237	5	protein_coding
ENSMUSG00000002416	ENSMUSG00000002416	41.5215	30.8602	40.6801	37.0421	48.2403	19.4442	41.9313	42.5705	35.7926	36.4368	24.0216	29.0774	35.6349	-0.0729392	0.798702	0.879271	-0.332296	0.254104	0.392313	Ndufb2	6	39592574	6	protein_coding
ENSMUSG00000002428	ENSMUSG00000002428	214.528	203.226	192.854	129.196	168.009	167.834	188.203	167.241	136.243	138.46	159.143	194.926	171.655	-0.364472	0.03417	0.0803892	0.00487079	0.978015	0.988659	Hltf	3	20057811	6	protein_coding
ENSMUSG00000002455	ENSMUSG00000002455	738.16	709.785	687.042	735.421	572.229	721.481	682.602	657.815	631.566	679.181	755.681	637.548	684.043	-0.0717999	0.511302	0.655872	0.0701347	0.528424	0.664883	Prpf6	2	181591868	4	protein_coding
ENSMUSG00000002458	ENSMUSG00000002458	1316	1509.14	1502.15	916.114	906.584	866.801	1361.3	1433.21	1502.13	1034.8	1051.95	806.627	1183.9	-0.671807	2.66634e-11	3.22344e-10	-0.558176	4.17158e-08	4.27528e-07	Rgs19	2	181688419	12	protein_coding
ENSMUSG00000002459	ENSMUSG00000002459	99.1903	83.5484	49.7201	64.1461	62.3796	59.3559	75.0862	57.7742	66.9668	75.7885	49.0442	47.3853	65.8655	-0.262718	0.286022	0.434771	-0.191236	0.448842	0.596217	Rgs20	1	4909576	7	protein_coding
ENSMUSG00000002477	ENSMUSG00000002477	5170.58	6304.52	6577.37	4778.43	5415.38	4257.25	5153.64	6206.17	5799.56	4637.67	4955.47	4632.99	5324.09	-0.31434	0.00149797	0.00532476	-0.264306	0.00777515	0.0236573	Snrpd1	18	10617796	1	protein_coding
ENSMUSG00000002486	ENSMUSG00000002486	175.313	158.817	146.9	152.686	128.918	126.899	159.924	163.187	136.243	220.078	97.0875	142.156	150.684	-0.208801	0.3075	0.459077	-0.0153968	0.940757	0.965168	Tchp	5	114707760	6	protein_coding
ENSMUSG00000002489	ENSMUSG00000002489	106.111	93.3333	99.4403	149.975	157.197	161.694	86.7879	54.7335	56.5754	104.938	82.074	172.31	110.431	0.576248	0.00904221	0.0259423	0.738799	0.00127654	0.00493792	Tiam1	16	89787111	15	protein_coding
ENSMUSG00000002496	ENSMUSG00000002496	912.32	867.85	899.483	897.142	869.156	952.765	902.009	817.961	979.101	956.101	697.629	983.246	894.563	0.0204276	0.857696	0.916603	-0.0344816	0.764824	0.847002	Tsc2	17	24595937	1	protein_coding
ENSMUSG00000002504	ENSMUSG00000002504	593.988	627.742	569.522	560.149	417.528	527.04	530.479	464.221	408.728	540.722	490.442	439.391	514.163	-0.243812	0.0559744	0.121385	0.0604572	0.643343	0.75665	Slc9a3r2	17	24639282	2	protein_coding
ENSMUSG00000002524	ENSMUSG00000002524	3245.6	2495.16	2353.42	3901.17	3179.7	3704.63	3237.48	2705.25	2832.23	3683.03	3613.26	3568.98	3209.99	0.405102	0.000142202	0.000639864	0.300178	0.00493532	0.0160348	Puf60	15	76070184	2	protein_coding
ENSMUSG00000002546	ENSMUSG00000002546	546.7	493.011	557.468	479.74	389.249	495.315	501.225	386.175	559.981	403.719	407.367	442.622	471.881	-0.219267	0.098042	0.192036	-0.196306	0.146916	0.259936	Golga2	2	32287384	12	protein_coding
ENSMUSG00000002550	ENSMUSG00000002550	991.903	1093.66	1103.64	690.248	588.864	724.552	921.512	853.437	953.7	731.65	694.626	697.857	837.137	-0.659686	1.83208e-11	2.26599e-10	-0.353943	0.000406877	0.00180833	Uck1	2	32255002	5	protein_coding
ENSMUSG00000002565	ENSMUSG00000002565	18.454	18.0645	12.0534	35.2352	21.6249	35.8182	7.80116	17.2309	16.1644	23.3195	20.018	49.5392	22.9436	0.622555	0.0521549	0.114527	0.759194	0.0191326	0.0504589	Scin	12	40059769	2	protein_coding
ENSMUSG00000002578	ENSMUSG00000002578	51.9019	70.7527	62.5268	73.1807	84.0046	90.0573	39.0058	79.0595	70.4306	59.7563	112.101	71.078	71.9879	0.343238	0.168193	0.291628	0.317723	0.208874	0.33918	Ikzf4	10	128630843	8	protein_coding
ENSMUSG00000002580	ENSMUSG00000002580	86.5031	58.7097	93.4136	46.0768	59.8845	29.678	97.5145	123.657	113.151	62.6713	58.0523	46.3084	72.9683	-0.673671	0.00568925	0.0173215	-0.858992	0.000424764	0.00187515	Mien1	11	98437708	1	protein_coding
ENSMUSG00000002602	ENSMUSG00000002602	4123.32	4364.84	4508.71	7086.79	6949.09	7388.79	4165.82	4226.64	4536.42	6724.77	6267.65	6708.25	5587.59	0.713338	9.50704e-27	4.04637e-25	0.601653	2.96592e-19	1.07569e-17	Axl	7	25757273	8	protein_coding
ENSMUSG00000002603	ENSMUSG00000002603	388.687	310.108	314.141	593.577	483.234	579.232	401.76	330.428	398.337	585.903	588.53	547.085	460.085	0.689069	4.1354e-08	3.34508e-07	0.584912	4.08067e-06	2.87915e-05	Tgfb1	7	25687002	3	protein_coding
ENSMUSG00000002608	ENSMUSG00000002608	860.418	727.85	690.055	755.298	714.455	844.287	775.241	742.956	635.03	762.257	654.59	806.627	747.422	0.0239513	0.83563	0.902767	0.0425397	0.716706	0.812644	Ccdc97	7	25711106	9	protein_coding
ENSMUSG00000002617	ENSMUSG00000002617	110.724	109.892	93.4136	118.354	123.928	127.922	98.4897	100.345	117.769	138.46	148.134	142.156	119.132	0.222705	0.208663	0.344936	0.408699	0.0235306	0.0597284	Zfp40	17	23173869	6	protein_coding
ENSMUSG00000002625	ENSMUSG00000002625	343.706	289.785	315.648	304.468	285.283	314.177	323.748	345.632	332.525	285.664	206.186	252.004	299.902	-0.0650232	0.627229	0.752873	-0.418803	0.00244069	0.00872726	Akap8l	17	32321425	1	protein_coding
ENSMUSG00000002635	ENSMUSG00000002635	290.651	219.785	180.047	277.364	242.865	233.33	270.115	249.341	233.229	348.336	289.261	262.773	258.091	0.12814	0.430205	0.582455	0.237188	0.146886	0.259916	Pdcd2l	7	34184499	3	protein_coding
ENSMUSG00000002658	ENSMUSG00000002658	1621.65	1433.12	1346.96	2218.91	1893.01	2048.8	1474.42	1546.73	1270.06	1938.44	1927.74	2112.95	1736.07	0.476981	5.90803e-07	3.98764e-06	0.468162	1.19728e-06	9.33003e-06	Gtf2f1	17	57003405	1	protein_coding
ENSMUSG00000002660	ENSMUSG00000002660	1374.82	1211.08	1233.96	1134.75	932.368	1033.61	1456.87	1223.39	1360.12	1243.22	1091.98	958.476	1187.89	-0.292281	0.00606599	0.0183182	-0.289738	0.00692427	0.0213785	Clpp	17	56990264	1	protein_coding
ENSMUSG00000002661	ENSMUSG00000002661	131.485	110.645	90.4003	127.389	91.4901	96.1975	143.346	87.1681	107.378	118.055	197.178	101.232	116.83	-0.061778	0.787499	0.871134	0.266229	0.247637	0.384749	Alkbh7	17	56997339	3	protein_coding
ENSMUSG00000002664	ENSMUSG00000002664	2.30675	6.77419	7.53335	7.22773	9.14901	6.14027	6.82602	2.02717	6.9276	0	8.00722	1.07694	5.33302	0.151607	0.635919	0.759649	-0.193156	0.53946	0.673847	Pspn	17	56999457	1	protein_coding
ENSMUSG00000002679	ENSMUSG00000002679	934.234	1131.29	998.923	1054.34	1174.4	1080.69	1112.64	1313.6	960.627	1291.32	1183.07	1186.79	1118.49	0.106666	0.323677	0.476639	0.107417	0.322839	0.467883	Med6	12	81573557	6	protein_coding
ENSMUSG00000002688	ENSMUSG00000002688	487.878	446.344	428.648	371.324	401.725	356.136	431.014	400.365	468.768	338.133	302.272	378.006	400.884	-0.258673	0.0319402	0.0760458	-0.339683	0.00624281	0.0195456	Prkd1	12	50341231	1	protein_coding
ENSMUSG00000002718	ENSMUSG00000002718	1707	1835.05	1824.58	1890.05	1907.99	2056.99	1702.6	1931.89	1977.83	1762.08	1818.64	2038.65	1871.11	0.122414	0.147791	0.264689	0.00323783	0.969766	0.983495	Cse1l	2	166906040	12	protein_coding
ENSMUSG00000002728	ENSMUSG00000002728	1377.13	1631.08	1579.74	1181.73	1239.28	1115.48	1444.19	1775.8	1518.3	1231.56	1508.36	1251.4	1404.5	-0.367664	0.000358692	0.00147797	-0.240071	0.0204968	0.053347	Naa20	2	145902099	9	protein_coding
ENSMUSG00000002731	ENSMUSG00000002731	351.779	388.387	335.234	309.889	310.235	283.476	392.008	430.773	337.143	253.6	314.283	263.85	330.888	-0.240893	0.068652	0.143368	-0.456962	0.000736444	0.00305011	Prkra	2	76629898	2	protein_coding
ENSMUSG00000002732	ENSMUSG00000002732	42.6749	100.86	119.78	302.661	296.095	310.084	86.7879	97.304	151.253	155.949	302.272	302.62	189.028	1.32575	6.82177e-06	3.94398e-05	0.885657	0.00269863	0.00954346	Fkbp7	2	76663044	4	protein_coding
ENSMUSG00000002733	ENSMUSG00000002733	3498.19	3887.63	4055.96	2254.15	2852.83	2343.54	4115.11	4658.43	4658.81	2703.61	2789.51	2601.89	3368.3	-0.607478	3.47583e-11	4.14584e-10	-0.716808	6.35859e-15	1.54129e-13	Plekha3	2	76675281	2	protein_coding
ENSMUSG00000002741	ENSMUSG00000002741	2611.24	2930.97	2914.65	1644.31	1674.27	1611.82	2473.94	2726.54	2536.66	1434.15	1668.5	1486.18	2142.77	-0.768115	1.88536e-21	5.86733e-20	-0.740668	1.60782e-19	6.05906e-18	Ykt6	11	5955693	2	protein_coding
ENSMUSG00000002748	ENSMUSG00000002748	1316	1407.53	1536.8	1301.89	1437.23	1398.96	1326.2	1221.37	1410.92	1161.6	1081.98	1486.18	1340.55	-0.0419894	0.6951	0.807092	-0.0826022	0.44616	0.593845	Baz1b	5	135187264	4	protein_coding
ENSMUSG00000002763	ENSMUSG00000002763	204.147	158.065	161.967	177.983	98.9757	187.278	175.526	93.2496	128.161	120.97	171.154	201.388	156.572	-0.153408	0.490814	0.638507	0.278221	0.218387	0.35087	Pex6	17	46711463	4	protein_coding
ENSMUSG00000002767	ENSMUSG00000002767	701.252	660.86	644.855	684.827	674.532	718.411	746.961	679.101	690.451	881.77	779.703	626.779	707.458	0.0495763	0.65646	0.77624	0.105433	0.348767	0.496606	Mrpl2	17	46646229	5	protein_coding
ENSMUSG00000002768	ENSMUSG00000002768	1620.49	1850.86	1964.7	1301.89	1268.39	1149.25	2180.43	2075.82	2342.68	1719.82	1627.47	1418.33	1710.01	-0.537335	1.74002e-08	1.48116e-07	-0.461191	1.30915e-06	1.01472e-05	Mea1	17	46681137	1	protein_coding
ENSMUSG00000002771	ENSMUSG00000002771	39.2148	17.3118	29.3801	30.7178	19.1298	32.7481	31.2047	29.3939	23.092	10.2023	35.0316	14.0002	25.9522	-0.0314973	0.920988	0.954222	-0.306208	0.341064	0.487749	Grin2d	7	45831883	2	protein_coding
ENSMUSG00000002778	ENSMUSG00000002778	483.264	481.72	481.381	1324.48	1235.12	1308.9	570.46	627.408	554.208	1356.91	1213.09	1168.48	900.451	1.39183	9.72405e-51	1.1168e-48	1.06942	3.28341e-30	2.76246e-28	Kdelr1	7	45872772	5	protein_coding
ENSMUSG00000002781	ENSMUSG00000002781	54.2086	60.9677	79.8536	103.899	67.37	77.7767	85.8128	67.9101	83.1312	74.331	166.15	67.8472	82.4381	0.283663	0.27175	0.419132	0.323588	0.210934	0.341626	Tmem143	7	45896941	9	protein_coding
ENSMUSG00000002797	ENSMUSG00000002797	271.043	249.14	237.301	304.468	333.523	270.172	242.811	324.347	271.331	304.611	322.29	261.696	282.728	0.254446	0.0759744	0.156022	0.0794697	0.58558	0.712375	Ggct	6	54982580	3	protein_coding
ENSMUSG00000002803	ENSMUSG00000002803	129.178	161.828	144.64	121.968	81.5094	79.8235	184.302	206.771	147.789	88.9057	87.0785	101.232	127.919	-0.565943	0.00389768	0.01241	-0.869701	1.26218e-05	8.04623e-05	Btbd6	12	112976482	2	protein_coding
ENSMUSG00000002804	ENSMUSG00000002804	156.859	94.086	90.4003	89.4431	74.8556	68.5663	80.9371	100.345	98.141	91.8207	73.0658	88.309	92.2357	-0.471643	0.0324636	0.0770639	-0.127033	0.573131	0.702565	Nudt14	12	112934733	1	protein_coding
ENSMUSG00000002808	ENSMUSG00000002808	86.5031	114.409	122.794	164.431	192.961	184.208	117.993	114.535	111.996	164.694	113.102	159.387	137.251	0.674286	0.0002368	0.00101895	0.307196	0.103481	0.198232	Epdr1	13	19591709	1	protein_coding
ENSMUSG00000002812	ENSMUSG00000002812	674.724	552.473	676.495	538.466	466.6	630.401	578.261	571.661	677.75	530.519	526.474	648.317	589.345	-0.21139	0.100025	0.195088	-0.0939657	0.470279	0.615334	Flii	11	60714123	4	protein_coding
ENSMUSG00000002814	ENSMUSG00000002814	188	171.613	170.254	185.211	191.298	172.951	167.725	143.929	162.799	167.609	173.156	200.311	174.571	0.0542606	0.722824	0.827138	0.181566	0.251632	0.389076	Top3a	11	60740058	6	protein_coding
ENSMUSG00000002820	ENSMUSG00000002820	433.669	298.065	355.574	213.218	134.74	212.863	374.456	306.102	353.308	284.207	240.216	234.773	286.766	-0.890203	1.30814e-07	9.84406e-07	-0.419828	0.0131653	0.036972	Atg4d	9	21265299	1	protein_coding
ENSMUSG00000002825	ENSMUSG00000002825	529.399	416.237	422.621	538.466	434.994	483.034	528.529	382.121	436.439	734.565	659.594	569.701	511.308	0.0901073	0.512107	0.656453	0.517622	0.000178415	0.000868724	Qtrt1	9	21411837	1	protein_coding
ENSMUSG00000002833	ENSMUSG00000002833	1018.43	924.301	911.536	870.941	733.585	971.186	1020.98	958.849	998.729	838.046	799.721	930.475	914.731	-0.144554	0.168304	0.291742	-0.208327	0.0497854	0.110872	Hdgfrp2	17	56079657	1	protein_coding
ENSMUSG00000002835	ENSMUSG00000002835	501.718	532.903	600.408	638.75	563.912	673.383	525.603	480.438	486.087	619.425	532.48	672.01	568.927	0.188712	0.101974	0.197996	0.278932	0.0179644	0.0479017	Chaf1a	17	56040416	1	protein_coding
ENSMUSG00000002844	ENSMUSG00000002844	522.479	498.28	485.148	1157.34	993.916	1091.94	481.722	401.379	459.531	1058.12	934.842	903.552	749.021	1.08197	1.40139e-25	5.66468e-24	1.07877	3.40018e-24	1.92203e-22	Adprh	16	38445399	1	protein_coding
ENSMUSG00000002845	ENSMUSG00000002845	392.148	401.183	409.061	539.369	602.171	543.414	488.548	346.645	486.087	679.181	640.577	648.317	514.725	0.470164	0.000118936	0.000544143	0.555416	6.3709e-06	4.32426e-05	Tmem39a	16	38558698	14	protein_coding
ENSMUSG00000002846	ENSMUSG00000002846	307.951	308.602	339.754	332.475	403.388	360.229	303.27	374.012	408.728	415.379	332.299	361.852	353.995	0.188079	0.165983	0.288695	0.0271975	0.843234	0.900682	Timmdc1	16	38498347	2	protein_coding
ENSMUSG00000002847	ENSMUSG00000002847	0	1.50538	4.52001	31.6213	13.3077	16.374	1.95029	5.06791	6.9276	16.0322	20.018	5.3847	10.2258	1.29387	0.000123004	0.000560805	0.662399	0.0487993	0.109214	Pla1a	16	38396119	1	protein_coding
ENSMUSG00000002870	ENSMUSG00000002870	1061.11	914.516	1019.26	942.315	808.44	979.373	1115.57	876.749	1126.89	948.814	784.707	978.938	963.056	-0.129237	0.263777	0.410046	-0.196449	0.0924036	0.181602	Mcm2	6	88883475	1	protein_coding
ENSMUSG00000002871	ENSMUSG00000002871	324.098	287.527	274.967	372.228	302.749	353.065	299.37	244.273	332.525	499.913	374.337	470.622	344.64	0.205866	0.152969	0.271676	0.586887	5.28509e-05	0.000292134	Tpra1	6	88902251	16	protein_coding
ENSMUSG00000002881	ENSMUSG00000002881	3680.42	4172.9	4275.18	2784.48	3176.37	2813.27	4002.97	4374.62	4481	2584.1	2861.58	2853.89	3505.07	-0.460487	2.7882e-08	2.30035e-07	-0.620847	1.00194e-13	2.18031e-12	Nab1	1	52457294	5	protein_coding
ENSMUSG00000002885	ENSMUSG00000002885	215.681	199.462	201.141	315.31	316.889	347.948	232.085	244.273	215.91	285.664	272.245	379.083	268.808	0.639587	7.98792e-06	4.57071e-05	0.416484	0.00423598	0.0140401	Cd97	8	83723251	8	protein_coding
ENSMUSG00000002897	ENSMUSG00000002897	138.405	148.28	172.514	286.399	217.913	323.387	170.65	101.358	110.842	160.322	230.207	261.696	193.498	0.768373	8.95904e-05	0.000419296	0.69535	0.000544117	0.00232887	Il17ra	6	120463197	1	protein_coding
ENSMUSG00000002900	ENSMUSG00000002900	1801.57	1903.55	1880.33	2342.69	2464.41	2514.44	1714.31	1719.04	1730.75	2420.86	2410.17	2661.12	2130.27	0.385084	7.63764e-08	5.93868e-07	0.531124	2.72525e-13	5.64247e-12	Lamb1	12	31265234	8	protein_coding
ENSMUSG00000002908	ENSMUSG00000002908	14.9939	21.828	36.1601	30.7178	24.9519	11.2572	41.9313	30.4075	42.7202	20.4046	41.037	23.6927	28.3418	-0.0894322	0.776368	0.863952	-0.295991	0.346744	0.494709	Kcnn1	8	70842049	2	protein_coding
ENSMUSG00000002910	ENSMUSG00000002910	99.1903	123.441	125.054	80.4085	79.8459	88.0105	106.291	133.793	107.378	67.0437	44.0397	79.6935	94.5157	-0.441602	0.0354152	0.0829278	-0.767608	0.000427079	0.0018848	Arrdc2	8	70835155	1	protein_coding
ENSMUSG00000002948	ENSMUSG00000002948	1081.87	1079.35	1040.36	1064.28	860.007	941.508	1167.25	1171.7	1027.59	1122.25	1053.95	974.63	1048.73	-0.156525	0.106967	0.205421	-0.0958628	0.32782	0.473445	Map2k7	8	4238740	10	protein_coding
ENSMUSG00000002949	ENSMUSG00000002949	1001.13	943.871	1035.84	871.845	836.719	894.432	1004.4	1082.51	1016.05	1045.01	939.847	850.782	960.202	-0.192104	0.0380707	0.0882038	-0.13052	0.16361	0.282361	Timm44	8	4259731	9	protein_coding
ENSMUSG00000002957	ENSMUSG00000002957	1513.23	1377.42	1215.13	1182.64	1101.21	1326.3	1360.33	1366.31	1331.25	1119.34	967.872	1188.94	1254.16	-0.180403	0.0759892	0.156022	-0.302471	0.00332266	0.0114155	Ap2a2	7	141562180	1	protein_coding
ENSMUSG00000002963	ENSMUSG00000002963	381.767	283.763	306.608	339.703	264.49	402.188	347.152	309.143	297.887	425.582	328.296	282.158	330.728	0.0489587	0.763837	0.855996	0.105165	0.523783	0.660422	Pnkp	7	44857139	12	protein_coding
ENSMUSG00000002968	ENSMUSG00000002968	868.491	766.989	693.822	651.399	476.58	647.798	822.048	562.539	710.079	663.149	478.431	588.009	660.778	-0.372132	0.0104523	0.0294272	-0.265887	0.0704145	0.146382	Med25	7	44879391	1	protein_coding
ENSMUSG00000002980	ENSMUSG00000002980	2.30675	0.752688	6.02668	11.7451	9.98074	15.3507	2.92544	2.02717	3.4638	4.37241	12.0108	11.8463	6.90071	0.804591	0.0157724	0.0418485	0.628043	0.0573072	0.124556	Bcam	7	19756131	5	protein_coding
ENSMUSG00000002981	ENSMUSG00000002981	715.093	580.323	710.395	1330.81	1092.06	1226.01	1046.33	833.165	1059.92	1359.82	1287.16	1366.64	1050.64	0.840734	3.7781e-14	6.19172e-13	0.437289	7.89886e-05	0.000418641	Clptm1	7	19631581	1	protein_coding
ENSMUSG00000002983	ENSMUSG00000002983	822.356	726.344	650.129	673.986	554.763	674.406	770.365	588.892	686.987	671.894	501.452	635.394	663.081	-0.199025	0.125107	0.233181	-0.174286	0.185489	0.309597	Relb	7	19606217	9	protein_coding
ENSMUSG00000002984	ENSMUSG00000002984	896.172	941.613	900.236	1581.07	1181.89	1574.98	1037.55	903.102	1047.22	1735.85	1553.4	1268.63	1218.48	0.641731	6.67542e-08	5.25285e-07	0.588561	8.2996e-07	6.65762e-06	Tomm40	7	19701313	5	protein_coding
ENSMUSG00000002985	ENSMUSG00000002985	42.6749	30.8602	34.6534	259.295	214.586	263.008	19.5029	14.1902	42.7202	317.729	282.254	232.619	146.174	2.46283	2.22515e-30	1.12196e-28	2.99496	3.9066e-40	5.71035e-38	Apoe	7	19696109	10	protein_coding
ENSMUSG00000002996	ENSMUSG00000002996	453.276	420	479.875	449.926	445.806	479.964	503.175	383.134	481.468	486.795	404.364	418.929	450.56	0.0225503	0.854032	0.914105	-0.0638113	0.609912	0.732209	Hbp1	12	31926254	9	protein_coding
ENSMUSG00000002997	ENSMUSG00000002997	2651.61	2663.01	2428.75	1855.72	2174.14	1810.36	2376.43	2527.88	2234.15	1692.12	1761.59	1795.26	2164.25	-0.399377	2.54142e-06	1.56165e-05	-0.435985	3.9975e-07	3.37587e-06	Prkar2b	12	31958476	3	protein_coding
ENSMUSG00000003031	ENSMUSG00000003031	487.878	505.806	468.575	621.585	796.796	557.741	404.685	556.457	486.087	539.264	651.587	687.087	563.629	0.417621	0.00231749	0.00785027	0.362513	0.00903534	0.0268978	Cdkn1b	6	134920401	2	protein_coding
ENSMUSG00000003032	ENSMUSG00000003032	1160.3	1250.22	1221.16	1486.2	1527.05	1434.78	1221.86	1214.27	1301.23	1798.52	1634.47	1403.25	1387.78	0.286479	0.00160402	0.00564488	0.363406	7.25312e-05	0.000387592	Klf4	4	55527143	3	protein_coding
ENSMUSG00000003033	ENSMUSG00000003033	673.571	526.882	490.421	710.124	590.527	683.616	584.112	535.172	534.58	609.223	592.534	607.394	594.846	0.228621	0.0539269	0.117775	0.124385	0.303349	0.447296	Ap1m1	8	72240018	5	protein_coding
ENSMUSG00000003037	ENSMUSG00000003037	1578.97	1720.65	1655.08	1619.01	1701.72	1466.5	1569.01	1524.43	1584.11	1724.19	1857.67	1669.26	1639.22	-0.0490333	0.545438	0.686828	0.165081	0.044182	0.10067	Rab8a	8	72161200	3	protein_coding
ENSMUSG00000003038	ENSMUSG00000003038	2682.75	3269.68	3300.36	1775.31	2280.6	1460.36	3191.65	3819.18	3451.1	1964.67	2152.94	1760.8	2592.45	-0.72046	4.94909e-09	4.51566e-08	-0.803097	7.77983e-11	1.18507e-09	Hmgn2	4	133964738	13	protein_coding
ENSMUSG00000003039	ENSMUSG00000003039	2388.64	2664.52	2852.88	1642.5	1580.28	1515.62	2640.69	2773.16	2883.04	1559.49	1741.57	1502.33	2145.39	-0.72771	1.31639e-17	2.9858e-16	-0.774584	1.9825e-19	7.375e-18	Fam32a	8	72219730	1	protein_coding
ENSMUSG00000003062	ENSMUSG00000003062	442.896	490.753	566.508	438.181	499.869	473.824	677.726	674.033	729.707	534.892	611.551	550.316	557.521	-0.0887666	0.432791	0.584937	-0.283974	0.0118821	0.0339012	Stard3nl	13	19357677	1	protein_coding
ENSMUSG00000003068	ENSMUSG00000003068	2810.78	2528.28	2763.23	1796.09	1515.41	1629.22	2933.24	2417.4	3008.89	1786.86	1933.74	1779.1	2241.85	-0.699648	5.40565e-14	8.68204e-13	-0.591656	2.45599e-10	3.45391e-09	Stk11	10	80115803	9	protein_coding
ENSMUSG00000003070	ENSMUSG00000003070	46.135	28.6022	39.9268	37.0421	39.0912	47.0754	55.5833	27.3667	43.8748	40.8092	42.0379	18.308	38.821	0.0849251	0.768517	0.859134	-0.250135	0.393505	0.543205	Efna2	10	80179482	1	protein_coding
ENSMUSG00000003072	ENSMUSG00000003072	4365.52	4349.03	4495.15	2956.14	2339.65	2919.7	4222.38	3808.03	4444.06	3060.69	3029.73	2784.96	3564.59	-0.67369	4.53234e-14	7.34463e-13	-0.482484	7.49784e-08	7.28685e-07	Atp5d	10	80138632	4	protein_coding
ENSMUSG00000003099	ENSMUSG00000003099	1266.41	1015.38	910.783	1200.71	986.43	1156.42	1071.68	880.804	805.911	1152.86	1170.05	1101.71	1059.93	0.0669464	0.579276	0.713604	0.300558	0.013763	0.0383598	Ppp5c	7	17004640	11	protein_coding
ENSMUSG00000003119	ENSMUSG00000003119	693.178	673.656	725.462	875.458	912.406	935.367	690.403	696.331	677.75	741.853	712.642	863.705	766.518	0.37218	9.13346e-05	0.000426493	0.164194	0.092635	0.181914	Cdk12	11	98203059	6	protein_coding
ENSMUSG00000003123	ENSMUSG00000003123	73.816	60.9677	84.3736	68.6634	77.3508	97.2209	67.285	62.8421	78.5128	93.2781	151.136	89.386	83.7361	0.128016	0.577011	0.71154	0.597201	0.00990132	0.029081	Lipe	7	25379527	4	protein_coding
ENSMUSG00000003131	ENSMUSG00000003131	6378.16	7112.9	6912.61	4836.25	5528.5	4877.42	6023.47	7207.59	6089.36	4857.75	4840.36	4645.92	5775.86	-0.414647	4.53814e-07	3.11979e-06	-0.42338	2.94301e-07	2.53804e-06	Pafah1b2	9	45965311	1	protein_coding
ENSMUSG00000003134	ENSMUSG00000003134	14.9939	3.01075	7.53335	9.93813	1.66346	6.14027	10.7266	21.2852	2.3092	2.91494	2.0018	2.15388	7.05596	-0.183106	0.573755	0.709278	-0.695807	0.0307002	0.0745407	Tbc1d8	1	39371499	1	protein_coding
ENSMUSG00000003135	ENSMUSG00000003135	605.522	563.011	482.888	763.429	717.782	783.907	546.081	399.352	475.695	771.002	745.672	709.703	630.337	0.444705	0.000136609	0.000617387	0.625629	1.48786e-07	1.37051e-06	Cnot11	1	39534992	3	protein_coding
ENSMUSG00000003153	ENSMUSG00000003153	29.9878	33.1183	43.6935	101.188	99.8074	97.2209	29.2544	84.1274	35.7926	64.1287	53.0478	95.8476	63.9345	1.16881	2.01512e-05	0.000107209	0.404666	0.143595	0.255372	Slc2a3	6	122727809	8	protein_coding
ENSMUSG00000003154	ENSMUSG00000003154	529.399	477.204	449.741	530.334	482.403	465.637	464.169	469.289	467.613	529.062	500.451	460.93	485.519	0.0253697	0.815991	0.890116	0.0844891	0.449065	0.596349	Foxj2	6	122819914	2	protein_coding
ENSMUSG00000003161	ENSMUSG00000003161	1575.51	1661.94	1691.24	1207.93	1257.57	1059.2	1485.15	1794.04	1683.41	1211.16	1406.27	1288.02	1443.45	-0.473872	4.98616e-07	3.40192e-06	-0.336769	0.000392829	0.00175289	Sri	5	8046078	6	protein_coding
ENSMUSG00000003166	ENSMUSG00000003166	366.773	339.462	314.894	519.493	478.244	508.619	334.475	389.216	356.771	530.519	439.396	534.162	426.002	0.546222	4.41882e-06	2.62931e-05	0.459068	0.000150316	0.000745193	Dgcr2	16	17839482	8	protein_coding
ENSMUSG00000003178	ENSMUSG00000003178	56.5154	61.7204	72.3202	47.8837	42.4182	67.5429	59.4839	57.7742	48.4932	42.2667	53.0478	57.0778	55.5454	-0.242355	0.317986	0.470791	-0.0958597	0.70095	0.801347	Mical3	6	121007241	1	protein_coding
ENSMUSG00000003184	ENSMUSG00000003184	393.301	312.366	288.527	384.876	303.581	342.832	306.196	246.301	267.867	378.942	294.265	291.851	317.575	0.0552784	0.710503	0.818085	0.215551	0.158363	0.275342	Irf3	7	44997648	9	protein_coding
ENSMUSG00000003190	ENSMUSG00000003190	107.264	109.892	102.454	93.9605	79.0142	71.6365	100.44	79.0595	100.45	85.9908	97.0875	59.2317	90.5401	-0.343241	0.10171	0.197644	-0.184034	0.393752	0.54339	Bcl2l12	7	44991222	6	protein_coding
ENSMUSG00000003198	ENSMUSG00000003198	250.282	310.86	292.294	273.75	311.066	278.359	332.525	359.822	339.452	262.345	317.286	322.005	304.171	0.0114203	0.931424	0.960222	-0.181525	0.176233	0.298311	Zfp959	17	55892120	1	protein_coding
ENSMUSG00000003199	ENSMUSG00000003199	999.976	1152.37	1276.9	596.288	484.898	648.822	1227.71	833.165	1343.95	587.361	584.527	565.393	858.447	-0.945435	1.706e-11	2.1191e-10	-0.926005	6.31413e-11	9.69976e-10	Mpnd	17	56005711	9	protein_coding
ENSMUSG00000003200	ENSMUSG00000003200	1370.21	1216.34	1124.73	1386.82	1047.98	1312.99	1323.27	1116.97	1035.68	1314.64	980.884	1225.56	1204.67	0.0144434	0.906779	0.94689	0.0154005	0.901505	0.93874	Sh3gl1	17	56016753	1	protein_coding
ENSMUSG00000003208	ENSMUSG00000003208	275.657	254.409	232.781	205.99	196.288	212.863	237.935	251.369	217.065	249.228	227.205	177.695	228.207	-0.292365	0.0486443	0.108181	-0.11156	0.462362	0.6082	Ccdc94	17	55959187	1	protein_coding
ENSMUSG00000003226	ENSMUSG00000003226	833.89	885.914	937.903	599.901	799.291	820.749	796.694	814.921	802.447	502.827	513.463	775.396	756.95	-0.249707	0.0698678	0.145476	-0.408455	0.00349039	0.011893	Ranbp2	10	58446852	1	protein_coding
ENSMUSG00000003228	ENSMUSG00000003228	280.27	274.731	285.514	290.916	304.413	296.78	348.127	338.537	350.998	364.368	363.327	350.005	320.666	0.083588	0.476367	0.624638	0.0525497	0.655138	0.765545	Grk5	19	60889749	1	protein_coding
ENSMUSG00000003233	ENSMUSG00000003233	369.08	363.548	381.188	396.622	303.581	382.743	378.356	272.654	350.998	373.113	250.226	310.158	344.356	-0.03993	0.791416	0.874349	-0.102912	0.505438	0.646187	Dvl3	16	20516982	4	protein_coding
ENSMUSG00000003234	ENSMUSG00000003234	477.497	409.462	393.994	402.946	409.21	497.362	497.324	399.352	439.903	463.476	365.329	493.238	437.424	0.0324333	0.810904	0.886968	-0.0178443	0.896638	0.93549	Abcf3	16	20548577	5	protein_coding
ENSMUSG00000003235	ENSMUSG00000003235	1118.77	967.957	1002.69	1064.28	971.459	957.882	1065.83	904.116	1048.38	1001.28	927.836	980.015	1000.88	-0.0420225	0.65724	0.776718	-0.0528836	0.582834	0.710085	Eif2b5	16	20498817	2	protein_coding
ENSMUSG00000003269	ENSMUSG00000003269	1715.07	1661.94	1587.28	1451.87	1149.45	1318.11	1541.7	1787.96	1481.35	1313.18	1386.25	1171.71	1463.82	-0.333237	0.000896917	0.00337826	-0.306803	0.00247106	0.00881775	Cyth2	7	45806637	8	protein_coding
ENSMUSG00000003273	ENSMUSG00000003273	55.362	38.3871	48.9668	21.6832	14.9711	24.5611	39.0058	39.5297	56.5754	18.9471	38.0343	15.0771	34.2584	-0.903565	0.00225171	0.00764716	-0.653184	0.0287852	0.0706258	Car11	7	45699843	3	protein_coding
ENSMUSG00000003279	ENSMUSG00000003279	51.9019	42.1505	52.7335	49.6906	63.2114	46.052	80.9371	49.6656	54.2662	72.8735	48.0433	50.6161	55.1785	0.10166	0.687536	0.800945	-0.10507	0.680054	0.784649	Dlgap1	17	69969073	16	protein_coding
ENSMUSG00000003282	ENSMUSG00000003282	27.681	56.4516	54.2402	61.4357	78.1825	92.104	66.3099	65.8829	51.957	100.565	81.0731	65.6933	66.798	0.601386	0.0155462	0.0413774	0.348961	0.162358	0.28067	Plag1	4	3900996	4	protein_coding
ENSMUSG00000003283	ENSMUSG00000003283	199.534	181.398	166.487	126.485	127.254	146.343	147.247	132.779	177.808	153.034	174.157	141.079	156.134	-0.420452	0.012693	0.0348306	0.0350392	0.839267	0.898367	Hck	2	153108468	4	protein_coding
ENSMUSG00000003299	ENSMUSG00000003299	599.755	480.215	536.375	560.149	390.912	499.408	552.907	460.167	443.366	553.839	528.476	429.699	502.939	-0.147922	0.288493	0.437424	0.0486334	0.730691	0.822866	Mrpl4	9	21002737	1	protein_coding
ENSMUSG00000003308	ENSMUSG00000003308	549.007	603.656	583.835	454.443	447.47	499.408	614.342	510.846	620.02	428.496	398.359	456.622	513.875	-0.303792	0.00636545	0.0191387	-0.430371	0.000164118	0.000805068	Keap1	9	21229730	2	protein_coding
ENSMUSG00000003316	ENSMUSG00000003316	358.7	413.979	451.248	537.562	524.821	548.531	348.127	339.55	414.501	565.499	499.45	493.238	457.934	0.378791	0.00139145	0.00498406	0.482044	7.41447e-05	0.000395047	Glg1	8	111154421	4	protein_coding
ENSMUSG00000003344	ENSMUSG00000003344	687.412	595.376	615.475	356.869	281.124	335.668	677.726	649.707	655.813	342.506	330.298	324.159	487.678	-0.934332	2.09847e-16	4.21763e-15	-0.964047	9.78799e-17	2.90846e-15	Btbd2	10	80642617	5	protein_coding
ENSMUSG00000003345	ENSMUSG00000003345	3380.54	3305.05	3576.84	1941.55	1637.67	1922.93	4218.48	3171.5	4405.95	2302.8	2144.93	2051.57	2838.32	-0.877873	4.11473e-17	8.87396e-16	-0.839557	9.71394e-16	2.61283e-14	Csnk1g2	10	80622780	2	protein_coding
ENSMUSG00000003346	ENSMUSG00000003346	1844.25	1756.02	2091.26	1002.85	817.589	958.905	2421.29	1789.99	2607.09	1458.93	958.864	1109.25	1568.02	-0.991265	2.57944e-13	3.81278e-12	-0.914272	1.53384e-11	2.56001e-10	Abhd17a	10	80583654	4	protein_coding
ENSMUSG00000003348	ENSMUSG00000003348	211.068	194.946	161.214	195.149	182.98	197.512	185.278	181.431	193.973	154.492	235.212	205.695	191.579	0.0241516	0.88239	0.932239	0.0910821	0.584377	0.71135	Mob3a	10	80685256	1	protein_coding
ENSMUSG00000003352	ENSMUSG00000003352	1206.43	1217.85	1291.97	851.065	784.32	932.297	1275.49	1254.82	1305.85	931.324	1026.93	920.783	1083.26	-0.526238	3.02456e-09	2.83657e-08	-0.405287	6.18415e-06	4.21133e-05	Cacnb3	15	98632220	2	protein_coding
ENSMUSG00000003354	ENSMUSG00000003354	3.46013	0.752688	5.27335	5.4208	3.32691	3.07013	0.975145	0	13.8552	8.74483	18.0162	3.23082	5.51052	0.069951	0.816741	0.890403	0.332395	0.270327	0.410785	Ccdc65	15	98708207	1	protein_coding
ENSMUSG00000003355	ENSMUSG00000003355	250.282	289.785	329.961	495.099	498.205	472.801	339.351	296.98	294.423	569.871	454.41	589.086	406.688	0.717941	4.10002e-08	3.32202e-07	0.758985	9.82059e-09	1.09402e-07	Fkbp11	15	98724373	1	protein_coding
ENSMUSG00000003360	ENSMUSG00000003360	1998.8	1743.23	1551.87	1514.21	1259.24	1580.1	1814.75	1562.94	1552.94	1569.7	1173.06	1488.33	1567.43	-0.272808	0.0195027	0.0502267	-0.215897	0.0665356	0.140214	Ddx23	15	98645134	6	protein_coding
ENSMUSG00000003363	ENSMUSG00000003363	147.632	165.591	182.307	802.278	603.003	832.006	164.8	143.929	188.2	849.706	579.522	612.778	439.313	2.04665	3.17548e-39	2.36868e-37	1.91751	1.39135e-33	1.48024e-31	Pld3	7	27532000	8	protein_coding
ENSMUSG00000003378	ENSMUSG00000003378	132.638	146.022	155.94	144.555	157.197	155.553	135.545	125.684	170.881	145.747	113.102	160.464	145.277	0.0642868	0.715592	0.821787	-0.0401968	0.824667	0.887862	Grik5	7	25009853	1	protein_coding
ENSMUSG00000003379	ENSMUSG00000003379	5.76688	0	4.52001	8.13119	8.31729	7.16365	5.85087	12.163	3.4638	8.74483	14.0126	2.15388	6.69067	0.393668	0.225724	0.366154	0.0785256	0.808524	0.877169	Cd79a	7	24897381	1	protein_coding
ENSMUSG00000003380	ENSMUSG00000003380	520.172	557.742	638.828	679.406	546.446	720.458	794.743	658.829	862.486	1042.09	920.83	739.857	723.491	0.170265	0.207322	0.343032	0.212291	0.114398	0.214187	Rabac1	7	24969750	1	protein_coding
ENSMUSG00000003382	ENSMUSG00000003382	509.792	524.624	488.915	521.3	568.902	535.227	505.125	467.262	527.652	510.115	512.462	535.239	517.218	0.0921987	0.363915	0.517921	0.0546281	0.600669	0.724115	Etv3	3	87525407	5	protein_coding
ENSMUSG00000003402	ENSMUSG00000003402	553.62	534.409	569.522	1532.28	1205.17	1628.19	690.403	566.593	707.77	1402.09	1243.12	1460.33	1007.79	1.35453	7.94236e-32	4.42053e-30	1.03131	6.17245e-19	2.17327e-17	Prkcsh	9	22003035	2	protein_coding
ENSMUSG00000003411	ENSMUSG00000003411	46.135	48.9247	66.2935	81.3119	62.3796	47.0754	43.8815	59.8014	57.73	65.5862	61.055	52.77	57.7454	0.200434	0.416906	0.570066	0.125729	0.618368	0.738134	Rab3b	4	108879063	4	protein_coding
ENSMUSG00000003420	ENSMUSG00000003420	43.8283	41.3979	65.5402	83.1189	79.8459	75.73	63.3844	38.5162	64.6576	69.9586	83.0749	104.463	67.793	0.556759	0.0213999	0.0543009	0.540262	0.0273429	0.0677881	Fcgrt	7	45092993	1	protein_coding
ENSMUSG00000003421	ENSMUSG00000003421	642.43	584.839	496.448	739.035	601.34	754.23	533.405	535.172	453.758	814.726	590.532	663.395	617.442	0.272075	0.0378856	0.0878313	0.419642	0.00161297	0.00605169	Nosip	7	45062429	8	protein_coding
ENSMUSG00000003423	ENSMUSG00000003423	690.872	748.925	733.749	648.689	543.95	601.746	699.179	815.934	748.181	725.821	619.558	576.162	679.397	-0.271136	0.0128917	0.0352992	-0.233666	0.0342669	0.0816256	Pih1d1	7	45154303	9	protein_coding
ENSMUSG00000003429	ENSMUSG00000003429	19758.5	22424.1	22708.5	15261.3	17084.5	13405.2	23493.2	27467.1	25091.8	18269.4	21138	17155.6	20271.4	-0.494078	2.08476e-07	1.5252e-06	-0.418497	1.09768e-05	7.10718e-05	Rps11	7	45122388	1	protein_coding
ENSMUSG00000003435	ENSMUSG00000003435	1781.96	1440.65	1612.89	1431.09	1207.67	1478.78	1585.59	1567	1644.15	1566.78	1424.28	1587.41	1527.35	-0.226211	0.0186848	0.0484133	-0.0662788	0.493871	0.63581	Supt5	7	28314898	1	protein_coding
ENSMUSG00000003437	ENSMUSG00000003437	640.123	548.71	601.915	701.993	599.676	600.723	530.479	559.498	566.909	687.926	542.489	710.78	607.602	0.086936	0.453799	0.604967	0.219281	0.0633437	0.134997	Paf1	7	28392951	10	protein_coding
ENSMUSG00000003438	ENSMUSG00000003438	708.172	682.688	658.415	1156.44	1020.53	1115.48	817.172	705.454	773.582	1384.6	1042.94	1085.55	929.252	0.666853	6.87982e-10	6.98162e-09	0.593781	4.85921e-08	4.91731e-07	Timm50	7	28305516	6	protein_coding
ENSMUSG00000003444	ENSMUSG00000003444	545.546	590.86	640.335	438.181	383.427	394	640.671	515.914	617.711	514.487	514.464	494.315	524.159	-0.534114	2.71288e-06	1.66348e-05	-0.213825	0.0624659	0.133428	Med29	7	28386146	1	protein_coding
ENSMUSG00000003452	ENSMUSG00000003452	58.8221	84.3011	62.5268	107.512	95.6488	102.338	66.3099	105.413	73.8944	64.1287	116.105	77.5396	84.5449	0.48786	0.0348251	0.0817444	0.0701051	0.765397	0.847424	Bicd1	6	149408984	8	protein_coding
ENSMUSG00000003458	ENSMUSG00000003458	420.982	376.344	453.508	973.033	805.945	918.993	462.219	442.936	513.797	862.823	842.76	945.553	668.241	1.0787	1.06118e-22	3.64757e-21	0.878582	2.75569e-15	6.99608e-14	Ncstn	1	172066013	6	protein_coding
ENSMUSG00000003464	ENSMUSG00000003464	1234.11	1140.32	1090.08	994.716	1013.88	1061.24	1031.7	1352.12	1040.29	959.016	1066.96	949.86	1077.86	-0.169177	0.106168	0.204291	-0.196786	0.0634024	0.135085	Pex19	1	172126755	6	protein_coding
ENSMUSG00000003500	ENSMUSG00000003500	1159.14	1040.22	1052.41	965.805	857.512	942.531	1059.98	1023.72	1022.98	1084.36	778.702	806.627	982.832	-0.226393	0.0385372	0.0891277	-0.217845	0.0494559	0.110257	Impdh1	6	29200434	10	protein_coding
ENSMUSG00000003518	ENSMUSG00000003518	389.841	465.914	416.595	303.565	364.297	307.013	390.058	398.338	419.12	215.706	341.308	295.081	358.903	-0.367708	0.00946774	0.0269807	-0.46853	0.00125398	0.00485976	Dusp3	11	101971143	7	protein_coding
ENSMUSG00000003526	ENSMUSG00000003526	34.6013	22.5806	29.3801	41.5594	20.7932	31.7247	52.6579	33.4482	46.184	52.469	39.0352	30.1543	36.2157	0.0960862	0.740139	0.839212	-0.105124	0.715812	0.811934	Prodh	16	18060357	7	protein_coding
ENSMUSG00000003527	ENSMUSG00000003527	508.638	390.645	433.921	569.184	479.907	584.349	452.467	355.768	489.55	517.402	539.486	490.007	484.277	0.284862	0.0300276	0.072229	0.244494	0.0671327	0.141203	Dgcr14	16	17900711	1	protein_coding
ENSMUSG00000003528	ENSMUSG00000003528	1334.46	1385.7	1227.94	924.246	790.974	934.344	1294.99	1213.26	1225.03	948.814	886.799	930.475	1091.42	-0.56586	4.15932e-10	4.34581e-09	-0.4258	3.67425e-06	2.61406e-05	Slc25a1	16	17925211	6	protein_coding
ENSMUSG00000003531	ENSMUSG00000003531	322.945	340.968	333.728	196.956	177.158	200.582	419.313	388.202	441.057	253.6	298.269	234.773	300.629	-0.765689	8.03384e-09	7.11491e-08	-0.637924	1.32207e-06	1.02384e-05	Dgcr6	16	18052860	9	protein_coding
ENSMUSG00000003534	ENSMUSG00000003534	133.792	137.742	150.667	373.131	301.086	392.977	199.905	162.173	166.262	380.4	336.303	304.774	253.268	1.26214	6.612e-17	1.38469e-15	0.895798	4.12677e-09	4.87087e-08	Ddr1	17	35681567	12	protein_coding
ENSMUSG00000003541	ENSMUSG00000003541	4922.6	5267.31	5323.07	7128.35	6447.56	6737.92	5716.3	5354.76	5505.13	8173.5	7620.87	7285.49	6290.24	0.384324	2.96687e-08	2.43803e-07	0.471999	1.11341e-11	1.88447e-10	Ier3	17	35821684	1	protein_coding
ENSMUSG00000003545	ENSMUSG00000003545	147.632	130.215	89.6469	277.364	231.221	330.551	106.291	86.1546	102.759	322.101	244.22	266.004	194.513	1.10521	1.5325e-09	1.47944e-08	1.36371	4.39929e-13	8.87895e-12	Fosb	7	19302721	1	protein_coding
ENSMUSG00000003546	ENSMUSG00000003546	117.644	91.0753	67.0469	122.871	69.8652	67.5429	83.8625	80.0731	90.0588	56.8414	53.0478	57.0778	79.7506	-0.06177	0.794136	0.876683	-0.507276	0.038658	0.0903895	Klc4	17	46630631	1	protein_coding
ENSMUSG00000003549	ENSMUSG00000003549	1289.47	1381.94	1457.7	1329	1161.92	1247.5	1499.77	1259.88	1554.09	1470.59	1312.18	1362.33	1360.53	-0.142066	0.134739	0.246599	-0.0573013	0.549192	0.681767	Ercc1	7	19344778	10	protein_coding
ENSMUSG00000003559	ENSMUSG00000003559	44.9816	54.1936	61.0202	30.7178	54.0624	39.9117	46.807	84.1274	46.184	43.7241	53.0478	32.3082	49.2571	-0.290704	0.284931	0.433432	-0.363491	0.186344	0.31063	As3mt	19	46707443	1	protein_coding
ENSMUSG00000003573	ENSMUSG00000003573	605.522	728.602	735.255	491.485	444.143	429.819	818.147	815.934	689.296	424.124	501.452	432.93	593.059	-0.584521	4.52412e-07	3.11182e-06	-0.748556	1.89792e-10	2.7059e-09	Homer3	8	70282827	8	protein_coding
ENSMUSG00000003575	ENSMUSG00000003575	244.516	207.742	261.407	273.75	274.47	331.574	223.308	205.757	242.466	212.791	318.287	301.543	258.134	0.284531	0.0681167	0.142506	0.30081	0.0592456	0.127847	Crtc1	8	70382355	5	protein_coding
ENSMUSG00000003581	ENSMUSG00000003581	147.632	125.699	139.367	240.322	211.259	275.289	161.874	141.902	169.726	266.717	243.219	252.004	197.917	0.773	5.63344e-07	3.81298e-06	0.647216	3.55155e-05	0.000204352	Rnf215	11	4135202	4	protein_coding
ENSMUSG00000003585	ENSMUSG00000003585	42.6749	29.3548	28.6267	18.9728	23.2884	16.374	32.1798	20.2717	33.4834	51.0115	22.0198	10.7694	27.4189	-0.509884	0.10933	0.209108	-0.0459682	0.885836	0.928572	Sec14l2	11	4097039	6	protein_coding
ENSMUSG00000003604	ENSMUSG00000003604	788.909	834.731	858.049	566.473	635.441	502.479	785.967	728.766	772.427	631.085	599.54	515.854	684.977	-0.527374	9.00692e-07	5.938e-06	-0.381064	0.000495192	0.00214615	Aven	2	112492964	3	protein_coding
ENSMUSG00000003617	ENSMUSG00000003617	110.724	105.376	122.794	287.302	277.797	256.868	141.396	151.024	170.881	208.418	221.199	286.466	195.02	1.20026	8.58731e-14	1.3478e-12	0.59644	0.000235517	0.0011116	Cp	3	19957054	16	protein_coding
ENSMUSG00000003623	ENSMUSG00000003623	259.509	208.495	231.274	196.956	231.221	252.774	232.085	242.246	273.64	209.876	307.277	277.85	243.6	-0.032934	0.833772	0.901623	0.091768	0.562237	0.692968	Crot	5	8966033	3	protein_coding
ENSMUSG00000003644	ENSMUSG00000003644	130.331	86.5591	88.8936	129.196	96.4805	132.016	96.5394	61.8286	76.2036	97.6506	118.106	115.232	102.42	0.210724	0.319255	0.472193	0.440028	0.0440482	0.100397	Rps6ka1	4	133847290	9	protein_coding
ENSMUSG00000003660	ENSMUSG00000003660	1020.74	887.419	1004.95	636.04	701.979	702.037	801.569	697.345	982.565	792.864	755.681	789.396	814.382	-0.498495	9.36618e-06	5.29239e-05	-0.082404	0.469373	0.61459	Snrnp200	2	127208386	5	protein_coding
ENSMUSG00000003662	ENSMUSG00000003662	670.111	580.323	497.201	705.607	657.066	706.131	605.565	517.941	422.584	642.745	649.585	654.779	609.136	0.2384	0.056427	0.122166	0.318473	0.0123439	0.0350045	Ciao1	2	127240938	5	protein_coding
ENSMUSG00000003665	ENSMUSG00000003665	131.485	112.903	104.714	215.025	172.168	233.33	138.471	105.413	100.45	233.195	222.2	212.157	165.126	0.775855	7.58403e-06	4.35683e-05	0.880449	6.29856e-07	5.15535e-06	Has1	17	17843328	1	protein_coding
ENSMUSG00000003680	ENSMUSG00000003680	467.117	373.333	332.974	434.567	441.648	537.273	443.691	369.958	426.047	582.988	496.447	570.778	456.402	0.262197	0.0513966	0.113205	0.393919	0.00367645	0.0124362	Taf6l	19	8772522	13	protein_coding
ENSMUSG00000003721	ENSMUSG00000003721	401.375	340.968	369.888	462.575	442.48	457.45	494.399	520.982	555.363	536.349	494.446	569.701	470.498	0.288396	0.00948199	0.0270159	0.0265316	0.810593	0.878527	Insig2	1	121304353	14	protein_coding
ENSMUSG00000003731	ENSMUSG00000003731	1185.67	1153.12	1149.59	1301.89	1290.01	1376.44	1238.43	1101.76	1033.37	1253.43	1101.99	1380.64	1213.86	0.182387	0.0547451	0.119256	0.142675	0.138648	0.24859	Kpna6	4	129643980	6	protein_coding
ENSMUSG00000003746	ENSMUSG00000003746	296.417	334.194	363.861	590.867	637.104	623.237	378.356	362.863	362.544	456.188	575.519	482.469	455.302	0.863776	2.20499e-13	3.28614e-12	0.444792	0.000220453	0.0010494	Man1a	10	53904788	5	protein_coding
ENSMUSG00000003752	ENSMUSG00000003752	281.424	225.054	264.421	227.673	244.528	270.172	230.134	216.907	232.075	234.653	199.18	225.08	237.608	-0.0491163	0.727957	0.830386	-0.0447663	0.760221	0.844165	Itpkc	7	27207172	3	protein_coding
ENSMUSG00000003762	ENSMUSG00000003762	78.4295	91.828	93.4136	127.389	75.6873	121.782	97.5145	152.037	103.914	157.407	96.0866	112.002	108.958	0.25553	0.254851	0.400323	0.0320933	0.886547	0.928989	Adck4	7	27233023	7	protein_coding
ENSMUSG00000003778	ENSMUSG00000003778	690.872	734.624	753.335	759.815	811.767	772.65	836.675	816.948	816.302	950.271	955.861	880.936	815.005	0.102069	0.246361	0.390182	0.170554	0.0542884	0.119049	Brd8	18	34598615	8	protein_coding
ENSMUSG00000003779	ENSMUSG00000003779	712.786	657.85	613.215	1040.79	934.031	1107.29	673.825	577.742	684.678	1007.11	925.834	1089.86	835.419	0.621685	3.1284e-09	2.92099e-08	0.626548	4.1398e-09	4.87842e-08	Kif20a	18	34624624	2	protein_coding
ENSMUSG00000003808	ENSMUSG00000003808	1212.2	1013.87	1013.99	1236.84	1033.01	1217.82	1219.91	1051.09	1018.36	1317.55	1212.09	1256.79	1150.29	0.105687	0.303184	0.453955	0.19655	0.0575508	0.124991	Farsa	8	84856989	6	protein_coding
ENSMUSG00000003809	ENSMUSG00000003809	372.54	345.484	386.461	341.51	304.413	339.761	416.387	336.51	301.351	303.154	357.322	289.697	341.216	-0.15782	0.245768	0.389498	-0.143274	0.30288	0.446832	Gcdh	8	84886393	6	protein_coding
ENSMUSG00000003810	ENSMUSG00000003810	1712.76	1707.85	1805.75	1551.25	1438.89	1563.72	1806.94	1634.91	1886.62	1595.93	1356.22	1494.79	1629.64	-0.196318	0.0207726	0.0530067	-0.258264	0.00265361	0.00940496	Mast2	4	116306762	15	protein_coding
ENSMUSG00000003812	ENSMUSG00000003812	166.086	178.387	186.074	238.515	266.153	255.844	173.576	145.956	190.509	236.11	258.233	161.541	204.749	0.484188	0.00357458	0.0115309	0.3384	0.0474322	0.106661	Dnase2a	8	84908560	9	protein_coding
ENSMUSG00000003813	ENSMUSG00000003813	1749.67	1662.69	1587.28	1141.08	968.132	1090.92	1635.32	1479.83	1668.4	1198.04	1256.13	1137.25	1381.23	-0.632281	8.04152e-13	1.1287e-11	-0.405766	5.39103e-06	3.70611e-05	Rad23a	8	84834019	7	protein_coding
ENSMUSG00000003814	ENSMUSG00000003814	3310.19	3181.61	3416.38	7234.96	6684.6	7035.72	3790.39	3604.3	4049.18	6854.49	6596.95	6546.71	5192.12	1.06978	1.19196e-56	1.81566e-54	0.797282	5.24367e-32	4.99218e-30	Calr	8	84841850	4	protein_coding
ENSMUSG00000003824	ENSMUSG00000003824	198.381	186.667	194.361	170.755	187.971	134.063	193.079	258.464	269.022	275.462	283.255	207.849	213.277	-0.21256	0.21142	0.348101	0.0837403	0.619448	0.738814	Syce2	8	84872111	4	protein_coding
ENSMUSG00000003847	ENSMUSG00000003847	2221.4	2197.1	2131.94	2208.97	2658.2	2366.05	1767.94	2087.98	1897.01	1947.18	1826.65	2501.73	2151.01	0.139952	0.182633	0.311183	0.122781	0.246567	0.383524	Nfat5	8	107293470	14	protein_coding
ENSMUSG00000003848	ENSMUSG00000003848	1928.44	1733.44	1502.15	1759.05	1617.71	1781.7	1924.94	2001.83	1879.69	1801.43	1885.7	1682.18	1791.52	0.000196382	0.998282	0.998996	-0.110915	0.226672	0.360537	Nob1	8	107412486	8	protein_coding
ENSMUSG00000003849	ENSMUSG00000003849	900.786	663.118	669.715	1168.18	1151.94	1116.51	588.013	659.843	579.609	1128.08	1042.94	1025.25	891.165	0.610685	2.73526e-08	2.26183e-07	0.78213	3.10538e-12	5.59627e-11	Nqo1	8	107388225	1	protein_coding
ENSMUSG00000003863	ENSMUSG00000003863	20.7608	20.3226	33.9001	23.4901	10.8125	23.5377	21.4532	17.2309	38.1018	21.8621	9.00812	37.6929	23.1811	-0.240894	0.462935	0.612601	-0.100029	0.761453	0.844885	Ppfia3	7	45339126	7	protein_coding
ENSMUSG00000003865	ENSMUSG00000003865	379.46	371.075	430.908	371.324	355.148	406.281	373.481	353.74	339.452	349.793	323.291	414.622	372.381	-0.0613423	0.623635	0.749553	0.0267252	0.835273	0.896015	Gys1	7	45434844	6	protein_coding
ENSMUSG00000003868	ENSMUSG00000003868	1897.3	1384.95	1215.88	1896.37	1538.7	1933.16	1482.22	1294.35	1358.96	1754.8	1532.38	1641.26	1577.53	0.248441	0.0468881	0.104871	0.243161	0.0534218	0.117452	Ruvbl2	7	45421852	3	protein_coding
ENSMUSG00000003873	ENSMUSG00000003873	1561.67	1686.77	1748.49	1385.92	1379.84	1250.57	2079.01	2084.94	2221.45	2194.95	1859.68	1484.02	1744.78	-0.307323	0.00428666	0.0134797	-0.20193	0.0600138	0.129216	Bax	7	45461695	1	protein_coding
ENSMUSG00000003923	ENSMUSG00000003923	1035.73	1148.6	1096.86	1150.11	1335.76	1120.6	1023.9	1195.01	996.42	1123.71	1271.15	1141.56	1136.62	0.133064	0.177702	0.304194	0.135042	0.176898	0.299193	Tfam	10	71225464	5	protein_coding
ENSMUSG00000003929	ENSMUSG00000003929	302.184	353.763	367.628	311.696	375.11	336.691	350.077	370.971	372.936	290.037	357.322	312.312	341.727	-0.00385736	0.976064	0.985978	-0.176645	0.178937	0.301865	Zfp81	17	33329342	1	protein_coding
ENSMUSG00000003934	ENSMUSG00000003934	27.681	11.2903	15.82	18.0693	22.4567	20.4676	12.6769	4.05433	15.0098	14.5747	5.00451	4.30776	14.2844	0.108417	0.747218	0.84437	-0.201511	0.552098	0.68412	Efnb3	11	69554092	1	protein_coding
ENSMUSG00000003948	ENSMUSG00000003948	1687.39	1914.09	1978.26	4585.99	5011.16	4164.12	2130.69	2205.56	2592.08	5092.4	5475.94	5016.38	3487.84	1.2768	5.54567e-44	4.89337e-42	1.14866	6.61255e-36	7.59447e-34	Mmd	11	90187684	5	protein_coding
ENSMUSG00000003949	ENSMUSG00000003949	231.828	235.591	223.741	227.673	223.735	212.863	176.501	174.336	284.032	217.163	240.216	260.619	225.692	-0.0529502	0.748139	0.845133	0.173612	0.301122	0.445192	Hlf	11	90336536	6	protein_coding
ENSMUSG00000003955	ENSMUSG00000003955	2034.55	2181.29	2197.48	2059.9	2247.33	1809.33	2181.4	2244.07	2215.68	2400.45	2558.31	2040.8	2180.88	-0.0669438	0.472448	0.621358	0.0742757	0.427294	0.576141	Fam162a	16	36043844	1	protein_coding
ENSMUSG00000003970	ENSMUSG00000003970	31030.4	26575.9	23784.3	28785.3	24148.4	27312.9	27726.3	25300	23735.1	27524.3	25006.5	24134.2	26255.3	-0.0198969	0.832231	0.900595	-0.00189991	0.983873	0.991962	Rpl8	15	76904071	1	protein_coding
ENSMUSG00000003992	ENSMUSG00000003992	268.736	297.312	314.894	317.117	238.706	256.868	325.699	292.925	290.959	338.133	335.302	222.926	291.632	-0.11262	0.470152	0.619126	-0.0235208	0.881453	0.92574	Ssbp2	13	91460283	9	protein_coding
ENSMUSG00000004018	ENSMUSG00000004018	116.491	111.398	99.4403	99.3813	132.245	110.525	86.7879	97.304	123.542	69.9586	72.0649	85.0782	100.351	0.0627749	0.750806	0.846714	-0.382531	0.0653381	0.138374	Fancl	11	26386135	5	protein_coding
ENSMUSG00000004032	ENSMUSG00000004032	552.467	548.71	500.968	561.052	606.33	528.063	520.728	524.022	472.231	552.381	577.52	563.239	542.309	0.082559	0.422487	0.575255	0.154384	0.143537	0.255324	Gstm5	3	107895821	6	protein_coding
ENSMUSG00000004035	ENSMUSG00000004035	41.5215	57.2043	39.9268	24.3936	15.8028	15.3507	38.0307	51.6927	34.638	11.6598	16.0144	24.7696	30.9171	-0.985249	0.000862681	0.00326034	-0.886225	0.00327544	0.0112801	Gstm7	3	107926334	5	protein_coding
ENSMUSG00000004040	ENSMUSG00000004040	562.847	688.71	587.602	703.8	572.229	766.51	603.615	554.43	591.155	654.404	562.507	704.318	629.344	0.142567	0.243353	0.386772	0.129599	0.29692	0.440645	Stat3	11	100885098	14	protein_coding
ENSMUSG00000004043	ENSMUSG00000004043	93.4234	79.785	93.4136	73.1807	81.5094	107.455	105.316	87.1681	86.595	110.768	103.093	150.771	97.7065	-0.0230546	0.912488	0.950382	0.345115	0.101312	0.19501	Stat5a	11	100859351	7	protein_coding
ENSMUSG00000004044	ENSMUSG00000004044	11789.8	9093.98	8345.45	7030.77	6462.53	6867.89	8853.34	8140.08	7454.1	6080.57	6152.54	6118.09	7699.1	-0.5097	2.84804e-07	2.03627e-06	-0.404761	4.82088e-05	0.000269147	Ptrf	11	100956733	2	protein_coding
ENSMUSG00000004054	ENSMUSG00000004054	512.099	468.172	462.548	450.829	286.115	406.281	419.313	387.189	414.501	342.506	244.22	312.312	392.174	-0.319618	0.0307312	0.0736521	-0.422776	0.00541306	0.0173225	Map3k11	19	5689131	1	protein_coding
ENSMUSG00000004056	ENSMUSG00000004056	1427.88	1550.54	1518.72	1107.65	957.32	1126.74	1547.56	1176.77	1630.3	1265.08	1233.11	1038.17	1298.32	-0.481828	1.95219e-05	0.000104091	-0.292101	0.0101067	0.0295762	Akt2	7	27591552	14	protein_coding
ENSMUSG00000004069	ENSMUSG00000004069	950.381	806.882	800.796	830.285	847.531	864.754	887.382	792.622	790.901	787.034	767.692	706.472	819.394	-0.00525017	0.95686	0.975157	-0.126993	0.201074	0.329119	Dnaja3	16	4639989	4	protein_coding
ENSMUSG00000004070	ENSMUSG00000004070	869.645	778.28	786.482	585.446	716.95	590.489	653.347	613.218	647.731	581.531	619.558	604.163	670.57	-0.350871	0.000654553	0.00255036	-0.0809833	0.44515	0.593001	Hmox2	16	4726361	6	protein_coding
ENSMUSG00000004071	ENSMUSG00000004071	550.16	681.936	693.069	583.639	547.277	593.559	587.038	583.824	632.721	625.255	506.456	632.163	601.425	-0.158771	0.167438	0.290772	-0.0330769	0.777484	0.855597	Cdip1	16	4750348	6	protein_coding
ENSMUSG00000004085	ENSMUSG00000004085	805.056	816.667	768.402	641.461	630.45	623.237	745.011	779.445	715.852	591.733	563.508	632.163	692.749	-0.327988	0.000368513	0.00151326	-0.32003	0.000739739	0.00306113	Zak	2	72285637	6	protein_coding
ENSMUSG00000004096	ENSMUSG00000004096	4991.81	5685.05	6169.82	3336.5	3944.06	3280.95	6090.76	6994.74	6877.95	4040.11	4340.91	4102.06	4987.89	-0.661581	3.06739e-13	4.50184e-12	-0.664741	2.48513e-13	5.18188e-12	Cwc15	9	14500617	1	protein_coding
ENSMUSG00000004098	ENSMUSG00000004098	306.798	261.183	265.927	488.775	371.783	547.507	311.071	262.518	233.229	466.391	404.364	522.316	370.155	0.718492	1.64257e-06	1.03527e-05	0.743207	1.05261e-06	8.29649e-06	Col5a3	9	20770050	2	protein_coding
ENSMUSG00000004099	ENSMUSG00000004099	1147.61	1094.41	1154.11	900.756	830.897	975.279	1131.17	789.581	1108.42	833.673	827.746	1078.02	989.305	-0.316232	0.0113624	0.0316811	-0.138446	0.272506	0.413014	Dnmt1	9	20907206	3	protein_coding
ENSMUSG00000004100	ENSMUSG00000004100	2205.25	1956.99	2067.91	1949.68	1442.22	1713.13	2485.65	2210.62	2565.52	2283.86	1919.73	1817.87	2051.54	-0.279718	0.00882406	0.0254014	-0.264695	0.0133505	0.0374264	Ppan	9	20888175	6	protein_coding
ENSMUSG00000004105	ENSMUSG00000004105	212.221	223.548	254.627	743.552	684.513	815.632	276.941	237.178	297.887	845.333	732.66	676.318	500.034	1.63385	1.5037e-38	1.09899e-36	1.41896	4.91346e-29	3.70327e-27	Angptl2	2	33216069	3	protein_coding
ENSMUSG00000004113	ENSMUSG00000004113	25.3743	18.8172	14.3134	12.6485	6.65383	10.2338	9.75145	25.3396	13.8552	20.4046	15.0135	2.15388	14.5466	-0.518602	0.125459	0.233628	-0.21335	0.529042	0.665256	Cacna1b	2	24603887	10	protein_coding
ENSMUSG00000004127	ENSMUSG00000004127	417.522	478.71	443.715	532.141	600.508	559.788	448.567	482.465	406.419	457.646	490.442	482.469	483.366	0.325682	0.00290425	0.00960408	0.0947037	0.400808	0.550816	Trmt10a	3	138143448	6	protein_coding
ENSMUSG00000004151	ENSMUSG00000004151	280.27	322.151	354.068	368.614	502.364	409.351	275.966	349.686	296.732	387.687	363.327	341.39	354.301	0.399128	0.00433646	0.0136212	0.230638	0.107684	0.204202	Etv1	12	38779380	13	protein_coding
ENSMUSG00000004187	ENSMUSG00000004187	14.9939	10.5376	20.3401	19.8763	7.48556	24.5611	14.6272	21.2852	32.3288	26.2345	16.0144	15.0771	18.6135	0.0994706	0.763499	0.855883	-0.164079	0.620307	0.739259	Kifc2	15	76660641	1	protein_coding
ENSMUSG00000004207	ENSMUSG00000004207	1192.59	1024.41	1055.42	4664.59	3326.08	4646.14	1180.9	1174.74	1237.73	3860.84	3543.19	4266.83	2597.79	1.89742	3.23353e-66	6.88123e-64	1.65306	2.51748e-50	5.69225e-48	Psap	10	60277627	5	protein_coding
ENSMUSG00000004221	ENSMUSG00000004221	673.571	637.527	620.748	692.958	705.306	632.448	571.435	604.095	558.826	612.138	750.677	729.088	649.068	0.072936	0.475862	0.624292	0.267585	0.0105272	0.0306087	Ikbkg	X	74393290	18	protein_coding
ENSMUSG00000004233	ENSMUSG00000004233	245.669	235.591	244.081	204.183	199.615	172.951	216.482	202.717	233.229	171.982	175.158	198.157	208.318	-0.312676	0.0289189	0.0700043	-0.241959	0.103342	0.198026	Wars2	3	99141068	4	protein_coding
ENSMUSG00000004263	ENSMUSG00000004263	2604.32	2440.22	2615.58	3178.39	2333	2973.94	2488.57	2334.28	2446.6	3035.91	2776.5	2998.2	2685.46	0.144416	0.1278	0.236778	0.271414	0.00443099	0.014592	Atn1	6	124739189	4	protein_coding
ENSMUSG00000004264	ENSMUSG00000004264	3011.46	2940	2564.35	3137.74	2537.6	3027.15	2650.45	2613.02	2552.82	3091.3	3134.83	2803.27	2838.67	0.0310215	0.727843	0.830321	0.204152	0.0229024	0.0584517	Phb2	6	124712336	8	protein_coding
ENSMUSG00000004266	ENSMUSG00000004266	23.0675	4.51613	6.02668	8.13119	4.15864	3.07013	3.90058	7.09508	5.773	13.1172	0	8.61551	7.28931	-0.391536	0.226515	0.366983	0.107902	0.736522	0.827308	Ptpn6	6	124720707	11	protein_coding
ENSMUSG00000004267	ENSMUSG00000004267	96.8835	118.925	102.454	153.589	139.73	151.46	97.5145	130.752	125.851	150.12	162.146	163.695	132.76	0.441648	0.0119685	0.0331095	0.39951	0.0252178	0.0633772	Eno2	6	124760053	15	protein_coding
ENSMUSG00000004268	ENSMUSG00000004268	2801.55	3098.06	3391.52	2174.64	2435.3	2226.87	3599.26	3503.96	3684.33	2690.49	3288.96	2672.96	2963.99	-0.434907	2.12638e-06	1.31837e-05	-0.311318	0.000693619	0.00289428	Emg1	6	124704381	4	protein_coding
ENSMUSG00000004270	ENSMUSG00000004270	200.687	153.548	180.801	773.367	640.431	628.354	232.085	221.975	218.219	695.214	565.51	582.624	424.401	1.86236	1.38474e-44	1.26827e-42	1.39255	2.22266e-25	1.35143e-23	Lpcat3	6	124663027	9	protein_coding
ENSMUSG00000004285	ENSMUSG00000004285	1754.28	1890	2132.69	1479.88	1546.18	1416.36	2234.06	2481.25	2395.79	1858.28	2087.88	1655.26	1910.99	-0.372159	9.3324e-05	0.000434801	-0.336952	0.000403084	0.00179312	Atp6v1f	6	29467718	3	protein_coding
ENSMUSG00000004317	ENSMUSG00000004317	230.675	213.011	204.154	414.691	407.547	494.292	161.874	281.776	204.364	332.303	394.355	361.852	308.408	0.966463	8.55263e-10	8.58288e-09	0.705779	1.13166e-05	7.31081e-05	Clcn5	X	7153810	5	protein_coding
ENSMUSG00000004319	ENSMUSG00000004319	185.693	193.441	206.414	333.379	395.903	368.416	208.681	205.757	214.756	370.198	345.311	295.081	276.919	0.866939	1.29539e-10	1.43206e-09	0.651174	2.40463e-06	1.77447e-05	Clcn3	8	60910389	10	protein_coding
ENSMUSG00000004356	ENSMUSG00000004356	553.62	623.979	605.682	496.906	628.787	586.396	545.106	509.832	615.402	440.156	506.456	628.933	561.771	-0.0580093	0.651081	0.77152	-0.0762896	0.55905	0.690392	Utp20	10	88746607	1	protein_coding
ENSMUSG00000004364	ENSMUSG00000004364	3002.24	2754.84	2605.79	3472.92	3769.39	3121.3	2887.41	3124.88	2667.13	2804.17	3127.82	3238.36	3048.02	0.305205	0.000685174	0.00265608	0.0784839	0.385653	0.534815	Cul3	1	80264923	6	protein_coding
ENSMUSG00000004371	ENSMUSG00000004371	42.6749	26.3441	17.3267	124.678	113.115	109.501	36.0804	12.163	25.4012	148.662	148.134	109.848	76.1607	1.67044	1.19718e-10	1.3347e-09	1.98839	5.40105e-14	1.20989e-12	Il11	7	4773055	2	protein_coding
ENSMUSG00000004383	ENSMUSG00000004383	381.767	429.785	430.155	469.802	509.018	574.115	394.934	450.031	400.646	475.136	439.396	483.546	453.194	0.308599	0.00733859	0.0216905	0.159974	0.175498	0.297415	Large	8	72814599	3	protein_coding
ENSMUSG00000004393	ENSMUSG00000004393	1047.26	969.462	882.156	1106.75	936.526	1116.51	1004.4	974.053	845.167	1202.41	1077.97	1129.71	1024.36	0.122646	0.227548	0.368244	0.263497	0.0103331	0.0301352	Ddx56	11	6258919	4	protein_coding
ENSMUSG00000004394	ENSMUSG00000004394	312.565	263.441	288.527	700.186	661.224	653.938	354.953	323.333	419.12	728.735	597.539	738.78	503.528	1.18334	5.88078e-22	1.88276e-20	0.881469	8.82513e-13	1.70505e-11	Tmed4	11	6270369	3	protein_coding
ENSMUSG00000004446	ENSMUSG00000004446	470.577	608.172	548.428	423.726	392.576	438.006	516.827	389.216	451.449	383.315	409.369	428.622	455.023	-0.366787	0.00360301	0.0116071	-0.145256	0.260761	0.399732	Bid	6	120891930	5	protein_coding
ENSMUSG00000004451	ENSMUSG00000004451	1441.72	1675.48	1623.44	1011.88	1075.42	1019.28	1451.02	1573.08	1387.83	1136.83	1039.94	931.552	1280.62	-0.599444	1.11942e-10	1.25478e-09	-0.498015	1.28609e-07	1.19762e-06	Ralb	1	119470305	3	protein_coding
ENSMUSG00000004455	ENSMUSG00000004455	592.835	514.086	498.708	458.057	357.643	464.614	577.286	364.89	445.676	479.508	305.275	476.007	461.215	-0.305881	0.061718	0.131496	-0.133712	0.419745	0.568845	Ppp1cc	5	122158278	9	protein_coding
ENSMUSG00000004460	ENSMUSG00000004460	399.068	404.946	326.194	1395.85	1256.74	1167.67	436.865	388.202	472.231	1129.54	1206.09	1101.71	807.093	1.71275	1.00815e-54	1.38942e-52	1.36883	6.72166e-35	7.48224e-33	Dnajb11	16	22857845	5	protein_coding
ENSMUSG00000004462	ENSMUSG00000004462	209.914	227.312	207.167	231.287	224.567	231.283	184.302	179.404	158.18	220.078	189.17	216.465	206.594	0.0869535	0.539148	0.681101	0.242793	0.101756	0.195717	Tbccd1	16	22813215	1	protein_coding
ENSMUSG00000004500	ENSMUSG00000004500	160.319	178.387	176.281	186.114	149.711	193.418	143.346	181.431	138.552	212.791	130.117	205.695	171.347	0.0319564	0.861087	0.918745	0.215687	0.247254	0.38432	Zfp324	7	12965838	3	protein_coding
ENSMUSG00000004508	ENSMUSG00000004508	192.614	171.613	196.621	112.933	129.75	124.852	224.283	199.676	167.417	128.257	138.124	129.233	159.614	-0.569145	0.000560385	0.00221627	-0.543289	0.00123102	0.00478618	Gab2	7	97081751	1	protein_coding
ENSMUSG00000004530	ENSMUSG00000004530	1582.43	1181.72	1195.54	1465.42	1255.91	1431.71	1402.26	1003.45	1077.24	1438.52	1236.11	1432.33	1308.55	0.0684092	0.582417	0.716292	0.227995	0.0691028	0.144293	Coro1c	5	113842436	11	protein_coding
ENSMUSG00000004535	ENSMUSG00000004535	1577.82	1387.2	1391.41	1893.66	1951.24	1941.35	1313.52	1465.64	1349.73	1727.1	1795.62	2103.26	1658.13	0.404127	6.00153e-06	3.50194e-05	0.439326	1.1638e-06	9.09853e-06	Tax1bp1	6	52713729	7	protein_coding
ENSMUSG00000004558	ENSMUSG00000004558	592.835	544.946	532.608	574.604	547.277	586.396	566.559	540.24	590.001	619.425	555.501	478.161	560.713	0.0332978	0.759098	0.852535	-0.0401177	0.717315	0.812926	Ndrg2	14	51905271	2	protein_coding
ENSMUSG00000004561	ENSMUSG00000004561	211.068	193.441	206.414	208.701	173.831	196.489	211.607	219.948	305.969	234.653	276.249	228.311	222.223	-0.072137	0.651522	0.771789	0.00886996	0.955736	0.974662	Mettl17	14	51884842	16	protein_coding
ENSMUSG00000004562	ENSMUSG00000004562	1367.9	1205.81	1267.86	1236.84	1085.41	1412.26	1318.4	1110.89	1126.89	1173.26	1147.03	1398.94	1237.62	-0.0396614	0.714961	0.821405	0.0630483	0.565615	0.696183	Arhgef40	14	51984719	26	protein_coding
ENSMUSG00000004565	ENSMUSG00000004565	189.154	170.108	241.821	236.708	183.812	273.242	220.383	156.092	241.311	300.239	203.183	198.157	217.851	0.185191	0.332332	0.485824	0.161788	0.402438	0.552304	Pnpla6	8	3515384	2	protein_coding
ENSMUSG00000004567	ENSMUSG00000004567	125.718	155.806	162.72	454.443	291.937	370.463	214.532	181.431	208.983	349.793	340.307	364.005	268.345	1.24253	5.68975e-15	1.0115e-13	0.754783	2.26136e-06	1.67902e-05	Mcoln1	8	3500457	7	protein_coding
ENSMUSG00000004568	ENSMUSG00000004568	606.675	566.774	555.208	491.485	430.835	464.614	624.093	498.683	516.106	403.719	447.403	563.239	514.07	-0.305438	0.0154704	0.0412287	-0.201902	0.115296	0.215672	Arhgef18	8	3393006	6	protein_coding
ENSMUSG00000004591	ENSMUSG00000004591	1874.23	1851.61	1964.7	1868.37	2233.19	1847.2	2020.5	2086.97	1892.39	1692.12	1635.47	1744.64	1892.62	0.0635538	0.454195	0.605358	-0.238817	0.00549332	0.0175367	Pkn2	3	142790902	11	protein_coding
ENSMUSG00000004609	ENSMUSG00000004609	8.07363	15.8065	22.6001	15.3589	9.98074	16.374	21.4532	2.02717	11.546	13.1172	29.0262	5.3847	14.229	-0.0874689	0.796529	0.878215	0.210539	0.534482	0.669248	Cd33	7	43527456	2	protein_coding
ENSMUSG00000004610	ENSMUSG00000004610	1198.36	1144.09	1001.18	1095.9	1016.37	1005.98	1039.5	1034.87	1003.35	1030.43	1099.99	1062.94	1061.08	-0.0966128	0.275829	0.423369	0.0530341	0.556829	0.68806	Etfb	7	43444108	3	protein_coding
ENSMUSG00000004626	ENSMUSG00000004626	57.6688	45.914	44.4468	52.401	48.2403	62.4261	61.4342	27.3667	68.1214	58.2988	69.0622	45.2314	53.3843	0.116931	0.660873	0.779167	0.114568	0.670919	0.777145	Stxbp2	8	3630955	15	protein_coding
ENSMUSG00000004631	ENSMUSG00000004631	114.184	119.677	141.627	401.139	308.571	337.715	151.148	155.078	183.581	387.687	365.329	347.851	251.132	1.39558	1.57325e-20	4.54422e-19	1.10986	1.70859e-13	3.63603e-12	Sgce	6	4674350	12	protein_coding
ENSMUSG00000004633	ENSMUSG00000004633	3.46013	4.51613	4.52001	18.9728	7.48556	3.07013	3.90058	5.06791	0	16.0322	8.00722	8.61551	6.97068	0.470193	0.153958	0.272864	0.627196	0.0551606	0.120624	Chn2	6	54039554	9	protein_coding
ENSMUSG00000004637	ENSMUSG00000004637	256.049	245.376	229.767	206.894	198.783	189.325	193.079	242.246	203.21	192.386	178.161	197.08	211.03	-0.280451	0.051473	0.113339	-0.162636	0.276435	0.417132	Wwox	8	114439655	9	protein_coding
ENSMUSG00000004642	ENSMUSG00000004642	1852.32	1801.18	1737.94	2017.44	2044.39	1819.57	1703.58	1880.2	1563.33	1963.21	1923.73	1758.64	1838.79	0.124573	0.144736	0.260701	0.129911	0.132922	0.241043	Slbp	5	33634952	10	protein_coding
ENSMUSG00000004655	ENSMUSG00000004655	332.172	340.968	345.781	1184.44	1108.69	1200.42	404.685	435.841	459.531	1253.43	977.881	1139.4	765.27	1.73123	3.69487e-60	6.29041e-58	1.33867	1.92161e-36	2.26079e-34	Aqp1	6	55336432	1	protein_coding
ENSMUSG00000004661	ENSMUSG00000004661	103.804	85.0538	89.6469	73.1807	79.8459	68.5663	97.5145	113.521	124.697	84.5333	24.0216	92.6168	86.4168	-0.267143	0.302411	0.453358	-0.614702	0.0188761	0.0498915	Arid3b	9	57790353	10	protein_coding
ENSMUSG00000004665	ENSMUSG00000004665	13029.7	10688.2	9998.27	8826.86	7313.39	8560.56	11086.4	10148	9593.57	8230.34	7478.74	7400.73	9362.89	-0.439451	4.64534e-06	2.7494e-05	-0.407529	2.25414e-05	0.000136086	Cnn2	10	79988584	2	protein_coding
ENSMUSG00000004667	ENSMUSG00000004667	3372.47	3538.39	3356.86	2620.05	2224.87	2285.2	2979.07	3256.64	3109.34	2839.15	2482.24	2423.11	2873.95	-0.518272	4.43721e-10	4.62615e-09	-0.268212	0.00134619	0.00516593	Polr2e	10	80035949	5	protein_coding
ENSMUSG00000004677	ENSMUSG00000004677	724.32	687.204	701.355	795.953	656.234	833.03	679.676	567.606	674.286	580.073	590.532	665.548	679.652	0.109437	0.323004	0.476126	-0.0619872	0.585614	0.712375	Myo9b	8	71272714	3	protein_coding
ENSMUSG00000004698	ENSMUSG00000004698	28.8344	32.3656	30.8868	29.8144	27.447	24.5611	43.8815	39.5297	26.5558	27.6919	10.009	51.6931	31.1059	-0.118202	0.704927	0.814647	-0.213775	0.495665	0.637283	Hdac9	12	34371503	1	protein_coding
ENSMUSG00000004748	ENSMUSG00000004748	40.3681	17.3118	29.3801	37.0421	24.9519	32.7481	30.2295	33.4482	38.1018	55.3839	22.0198	45.2314	33.8514	0.101283	0.736104	0.836339	0.186983	0.535147	0.66957	Mtfp1	11	4091480	2	protein_coding
ENSMUSG00000004768	ENSMUSG00000004768	1869.62	1958.49	1855.47	1874.69	1868.89	1766.35	1715.28	1871.07	1587.57	1792.69	1735.56	1810.33	1808.84	-0.0441325	0.570037	0.706613	0.0436635	0.580254	0.708177	Rab23	1	33719887	9	protein_coding
ENSMUSG00000004771	ENSMUSG00000004771	2875.36	2871.51	2562.85	2788.1	2940.16	2532.86	2448.59	3262.72	2391.18	2468.96	2762.49	2576.04	2706.73	-0.00764165	0.941155	0.965846	-0.0519509	0.617685	0.737766	Rab11a	9	64715299	9	protein_coding
ENSMUSG00000004788	ENSMUSG00000004788	1558.21	1324.73	1175.96	1637.08	1350.73	1540.18	1360.33	1197.04	1168.46	1336.5	1420.28	1401.1	1372.55	0.156114	0.134634	0.246556	0.154432	0.143691	0.255465	Eif2b2	12	85219481	7	protein_coding
ENSMUSG00000004789	ENSMUSG00000004789	2370.19	2303.23	2321.03	2204.46	2113.42	2199.24	2433.96	2277.52	2398.1	2210.98	2021.82	2471.58	2277.13	-0.100444	0.203257	0.337735	-0.0836116	0.293726	0.437341	Dlst	12	85110833	1	protein_coding
ENSMUSG00000004791	ENSMUSG00000004791	141.865	217.527	206.414	409.27	385.922	403.211	155.048	160.146	223.992	368.74	350.316	378.006	283.371	1.01154	8.74964e-11	9.98549e-10	0.968103	1.29377e-09	1.65682e-08	Pgf	12	85166639	1	protein_coding
ENSMUSG00000004798	ENSMUSG00000004798	326.405	444.086	408.308	308.985	300.254	244.587	392.008	310.156	376.4	173.439	227.205	269.235	315.089	-0.441806	0.00481466	0.0149738	-0.637473	7.59347e-05	0.000404138	Ulk2	11	61775649	3	protein_coding
ENSMUSG00000004815	ENSMUSG00000004815	136.098	114.409	123.547	100.285	79.8459	153.507	123.843	115.548	100.45	107.853	63.0568	79.6935	108.178	-0.148811	0.496875	0.643194	-0.3956	0.0797028	0.16138	Dgkq	5	108646693	11	protein_coding
ENSMUSG00000004843	ENSMUSG00000004843	1277.94	1315.7	1313.06	1001.04	1227.63	1086.83	1139.94	1414.96	1147.67	878.855	1115	897.09	1151.31	-0.23022	0.0361737	0.0843626	-0.345032	0.00195933	0.00719998	Chmp2b	16	65539133	1	protein_coding
ENSMUSG00000004846	ENSMUSG00000004846	410.602	313.871	329.208	666.758	468.263	622.214	352.027	274.681	356.771	587.361	547.493	530.931	455.015	0.708234	6.17257e-07	4.14878e-06	0.723469	5.49884e-07	4.53928e-06	Plod3	5	136987019	6	protein_coding
ENSMUSG00000004849	ENSMUSG00000004849	3552.4	3828.17	3603.2	2941.69	2694.8	3009.75	3180.92	3560.72	3215.56	2970.33	2794.52	2410.19	3146.85	-0.340399	5.659e-05	0.0002761	-0.281017	0.000979377	0.00391724	Ap1s1	5	137034993	5	protein_coding
ENSMUSG00000004864	ENSMUSG00000004864	647.043	624.731	600.408	875.458	799.291	952.765	648.472	691.264	628.102	870.11	875.789	878.782	757.685	0.479365	4.44712e-07	3.06449e-06	0.406579	2.53636e-05	0.000151543	Mapk13	17	28769307	4	protein_coding
ENSMUSG00000004865	ENSMUSG00000004865	2402.48	2370.97	2432.52	2386.05	2520.97	2498.07	2609.49	2241.03	2774.5	2358.19	2318.09	2483.42	2449.65	0.03877	0.630485	0.755387	-0.0889808	0.273516	0.413892	Srpk1	17	28587648	7	protein_coding
ENSMUSG00000004880	ENSMUSG00000004880	521.326	547.204	642.595	908.887	1008.05	841.217	568.51	644.639	562.29	964.846	803.724	1042.48	754.647	0.666022	1.15755e-08	1.01031e-07	0.640828	5.59644e-08	5.6007e-07	Lbr	1	181815316	1	protein_coding
ENSMUSG00000004885	ENSMUSG00000004885	682.798	784.301	649.375	631.523	755.209	626.307	576.311	738.902	644.267	575.701	631.569	633.24	660.792	-0.0698036	0.548275	0.689261	-0.0855454	0.470657	0.615533	Crabp2	3	87948666	2	protein_coding
ENSMUSG00000004891	ENSMUSG00000004891	390.994	385.376	415.841	263.812	297.759	294.733	456.368	397.325	360.235	346.878	235.212	337.082	348.468	-0.45591	0.00134292	0.00483419	-0.389704	0.00687105	0.0212414	Nes	3	87971078	3	protein_coding
ENSMUSG00000004895	ENSMUSG00000004895	1450.95	1400.75	1514.96	1021.82	1014.71	953.788	1370.08	1246.71	1490.59	1123.71	863.778	1019.86	1205.97	-0.534082	6.3867e-08	5.04487e-07	-0.442494	9.78596e-06	6.41361e-05	Prcc	3	87858900	1	protein_coding
ENSMUSG00000004896	ENSMUSG00000004896	347.166	334.946	314.141	328.862	293.6	285.522	288.643	348.673	274.795	384.772	330.298	308.005	319.952	-0.126183	0.343689	0.497244	0.152869	0.260585	0.399548	Rrnad1	3	87922601	12	protein_coding
ENSMUSG00000004897	ENSMUSG00000004897	18853.1	20183.3	19277.1	14957.8	15058.4	14177.9	17007.5	19257.1	17705.8	13617.2	14689.2	13021.3	16483.8	-0.395835	9.47585e-09	8.34094e-08	-0.380925	3.5897e-08	3.71578e-07	Hdgf	3	87906321	6	protein_coding
ENSMUSG00000004929	ENSMUSG00000004929	766.994	583.333	515.281	796.857	551.436	891.362	661.149	395.297	517.261	685.011	494.446	756.011	634.537	0.229755	0.318328	0.471111	0.257431	0.265403	0.405303	Thop1	10	81070035	5	protein_coding
ENSMUSG00000004931	ENSMUSG00000004931	878.872	876.129	955.229	591.77	497.374	630.401	975.145	798.703	990.647	712.703	585.528	542.777	752.94	-0.637377	9.43845e-08	7.24583e-07	-0.5712	2.18683e-06	1.62702e-05	Apba3	10	81268172	1	protein_coding
ENSMUSG00000004933	ENSMUSG00000004933	31.1411	29.3548	22.6001	26.2005	10.8125	22.5143	31.2047	23.3124	21.9374	23.3195	43.0388	5.3847	24.2351	-0.2962	0.368932	0.52326	-0.0539806	0.870437	0.918417	Matk	10	81252935	11	protein_coding
ENSMUSG00000004934	ENSMUSG00000004934	377.154	292.043	320.168	374.938	291.105	418.562	393.959	332.455	330.216	365.825	339.306	353.236	349.08	0.128678	0.366774	0.520897	-0.0001004	0.999446	0.999795	Pias4	10	81153266	6	protein_coding
ENSMUSG00000004936	ENSMUSG00000004936	2342.5	1826.02	1609.12	2408.64	2068.51	2449.97	1724.06	1770.73	1253.9	2247.42	1912.72	2034.34	1970.66	0.253742	0.0454863	0.102369	0.367851	0.00397618	0.0132947	Map2k1	9	64185770	4	protein_coding
ENSMUSG00000004937	ENSMUSG00000004937	2206.41	1930.65	2011.41	2062.61	1652.64	2095.88	2029.28	1978.51	2047.11	1829.13	1847.67	2030.03	1976.78	-0.0795373	0.390636	0.545067	-0.0832379	0.373047	0.522186	Sgta	10	81044075	1	protein_coding
ENSMUSG00000004945	ENSMUSG00000004945	708.172	749.677	808.329	615.26	596.349	556.718	1309.62	1214.27	1324.33	813.269	827.746	837.859	863.467	-0.352359	0.000127847	0.000580141	-0.622869	5.38803e-12	9.50855e-11	Tmem242	17	5410870	3	protein_coding
ENSMUSG00000004947	ENSMUSG00000004947	367.927	325.161	290.787	411.98	286.115	392.977	282.792	250.355	310.587	323.559	266.24	300.466	317.412	0.143681	0.334158	0.487607	0.071221	0.642037	0.755605	Dtx2	5	135994800	8	protein_coding
ENSMUSG00000004951	ENSMUSG00000004951	302.184	216.022	222.234	205.99	143.057	242.541	249.637	210.825	181.272	257.972	215.194	199.234	220.514	-0.296059	0.106284	0.20438	0.0559572	0.76331	0.846007	Hspb1	5	135887919	2	protein_coding
ENSMUSG00000004952	ENSMUSG00000004952	182.233	127.204	125.054	134.616	89.8267	114.618	173.576	141.902	125.851	109.31	114.103	147.541	132.153	-0.315512	0.11725	0.221464	-0.224657	0.270973	0.411446	Rasa4	5	136083916	12	protein_coding
ENSMUSG00000004980	ENSMUSG00000004980	16939.6	13327.9	11880.1	19910.6	20530.4	19342.9	14388.3	14404	11682.2	17227.3	17405.7	17823.3	16238.5	0.493028	1.33735e-06	8.5556e-06	0.365349	0.000345747	0.001565	Hnrnpa2b1	6	51460434	3	protein_coding
ENSMUSG00000004994	ENSMUSG00000004994	238.749	260.43	272.707	252.97	187.971	225.143	218.433	221.975	189.354	288.579	184.166	246.619	232.258	-0.20344	0.209268	0.345587	0.170382	0.304088	0.447796	Ccdc130	8	84257795	7	protein_coding
ENSMUSG00000004996	ENSMUSG00000004996	522.479	456.882	436.181	589.06	451.629	619.144	478.796	372.999	412.192	569.871	579.522	474.93	496.974	0.221597	0.0989222	0.193394	0.34504	0.0115865	0.0331621	Mri1	8	84249906	5	protein_coding
ENSMUSG00000005034	ENSMUSG00000005034	1596.27	1576.13	1430.58	1564.8	1571.14	1606.7	1318.4	1510.24	1268.91	1345.25	1500.35	1442.02	1477.57	0.0431777	0.615552	0.7428	0.0652828	0.45603	0.602228	Prkacb	3	146729579	5	protein_coding
ENSMUSG00000005043	ENSMUSG00000005043	27.681	27.8495	35.4068	31.6213	18.298	55.2624	27.3041	12.163	34.638	37.8942	28.0253	51.6931	32.3197	0.137255	0.65942	0.778287	0.459821	0.143812	0.255632	Sgsh	11	119343425	6	protein_coding
ENSMUSG00000005045	ENSMUSG00000005045	6.92025	1.50538	3.01334	4.51733	3.32691	5.11689	12.6769	0	6.9276	17.4897	1.0009	1.07694	5.29767	0.0469914	0.874152	0.926865	-0.0211103	0.943018	0.966466	Chd5	4	152338651	5	protein_coding
ENSMUSG00000005054	ENSMUSG00000005054	3531.63	3827.42	3995.69	2926.33	3226.27	2799.96	5257.98	5485.51	5518.99	4591.03	4960.47	4301.3	4201.88	-0.338451	1.70453e-05	9.20385e-05	-0.228056	0.00359384	0.01218	Cstb	10	78425670	1	protein_coding
ENSMUSG00000005057	ENSMUSG00000005057	72.6626	65.4839	66.2935	58.7253	60.7162	49.1221	65.3347	57.7742	71.5852	39.3517	96.0866	76.4627	64.9666	-0.229439	0.35098	0.504974	0.121297	0.625587	0.742951	Sh2b2	5	136218149	1	protein_coding
ENSMUSG00000005069	ENSMUSG00000005069	585.915	474.194	500.215	553.825	454.955	552.624	510.976	492.601	439.903	636.915	469.423	555.701	518.937	0.00330425	0.979409	0.987254	0.190277	0.143093	0.254731	Pex5	6	124396816	8	protein_coding
ENSMUSG00000005078	ENSMUSG00000005078	354.086	375.591	419.608	606.226	575.556	535.227	497.324	412.528	427.202	612.138	567.511	506.161	490.763	0.558507	2.07387e-06	1.28857e-05	0.320324	0.00716122	0.0219881	Jkamp	12	72085589	7	protein_coding
ENSMUSG00000005087	ENSMUSG00000005087	2867.29	3218.49	3340.29	6251.98	6679.61	6135.15	3588.53	3543.49	3540	6080.57	6019.42	6236.56	4791.78	1.00412	1.40115e-46	1.38877e-44	0.772394	4.87753e-28	3.52914e-26	Cd44	2	102811141	9	protein_coding
ENSMUSG00000005089	ENSMUSG00000005089	6.92025	9.78495	11.3	28.0074	43.2499	20.4676	3.90058	17.2309	6.9276	49.554	16.0144	40.9237	21.1901	0.996436	0.00272653	0.0090786	1.11069	0.000874662	0.00354644	Slc1a2	2	102658659	12	protein_coding
ENSMUSG00000005102	ENSMUSG00000005102	663.191	623.226	570.275	485.161	494.878	485.081	581.187	540.24	610.783	378.942	335.302	463.084	519.279	-0.329073	0.0051461	0.0158479	-0.537627	9.3962e-06	6.16655e-05	Eif2ak4	2	118388618	8	protein_coding
ENSMUSG00000005103	ENSMUSG00000005103	3898.41	3359.25	3391.52	3545.2	3007.53	3480.51	3482.24	3552.61	3513.45	3429.43	3105.8	3580.82	3445.56	-0.0839347	0.321801	0.474939	-0.0597146	0.48331	0.626813	Wdr1	5	38526814	1	protein_coding
ENSMUSG00000005124	ENSMUSG00000005124	752.001	852.796	803.056	870.038	1018.04	861.684	799.619	890.939	974.482	934.239	1107	818.474	890.197	0.185232	0.106886	0.205347	0.10051	0.385105	0.534385	Wisp1	15	66891320	4	protein_coding
ENSMUSG00000005125	ENSMUSG00000005125	623.976	488.495	439.195	445.409	394.239	419.585	436.865	459.153	402.955	341.048	383.345	428.622	438.574	-0.284422	0.0313072	0.0747555	-0.162053	0.231573	0.365719	Ndrg1	15	66929321	13	protein_coding
ENSMUSG00000005131	ENSMUSG00000005131	17.3006	9.03226	13.56	22.5866	11.6442	5.11689	4.87573	11.1494	15.0098	7.28735	10.009	1.07694	10.7207	-0.000688942	0.998377	0.998999	-0.294224	0.382932	0.532213	4930550C14Rik	9	53405286	1	protein_coding
ENSMUSG00000005142	ENSMUSG00000005142	131.485	135.484	147.654	205.99	164.682	209.792	175.526	166.228	131.624	158.864	149.134	216.465	166.077	0.445633	0.0117697	0.0326595	0.135781	0.450894	0.597627	Man2b1	8	85083269	1	protein_coding
ENSMUSG00000005148	ENSMUSG00000005148	325.252	269.462	253.121	454.443	331.86	420.608	280.842	151.024	263.249	475.136	425.383	379.083	335.789	0.476939	0.00581012	0.0176376	0.815403	3.40848e-06	2.44421e-05	Klf5	14	99298691	1	protein_coding
ENSMUSG00000005150	ENSMUSG00000005150	316.025	306.344	302.841	181.597	125.591	205.699	245.737	330.428	178.963	179.269	219.198	202.465	232.846	-0.785196	2.27326e-05	0.000119449	-0.301062	0.108693	0.205769	Wdr83	8	85075035	10	protein_coding
ENSMUSG00000005161	ENSMUSG00000005161	5611.17	5569.89	5248.49	4266.17	4430.62	4105.79	4935.21	5752.08	5318.09	4595.41	4592.14	3979.29	4867.03	-0.354656	5.67724e-06	3.32075e-05	-0.278112	0.000397099	0.00176867	Prdx2	8	84969587	8	protein_coding
ENSMUSG00000005198	ENSMUSG00000005198	1031.12	987.527	1035.84	1410.31	1222.64	1449.1	992.698	1008.52	1019.51	1435.61	1327.2	1425.87	1195.49	0.410983	1.74309e-06	1.09528e-05	0.462987	1.11179e-07	1.04608e-06	Polr2a	11	69733997	4	protein_coding
ENSMUSG00000005204	ENSMUSG00000005204	2773.87	2763.12	2653.25	2435.74	2199.09	2303.62	2523.68	2529.9	2461.61	2361.1	2426.19	2231.42	2471.88	-0.236597	0.000709548	0.00274029	-0.097681	0.167782	0.287879	Senp3	11	69673115	9	protein_coding
ENSMUSG00000005225	ENSMUSG00000005225	209.914	191.935	237.301	161.72	176.326	158.624	199.905	274.681	233.229	142.832	184.166	147.541	193.181	-0.340742	0.0368261	0.0857597	-0.533853	0.00135542	0.00519585	Plekha8	6	54595111	2	protein_coding
ENSMUSG00000005233	ENSMUSG00000005233	1155.68	1368.39	1346.21	1099.52	1382.33	929.227	1214.06	1445.37	1368.2	985.25	1345.21	1005.86	1220.44	-0.175141	0.181006	0.309067	-0.259078	0.0491671	0.109782	Spc25	2	69193895	9	protein_coding
ENSMUSG00000005262	ENSMUSG00000005262	1034.58	945.376	858.802	1205.22	1186.04	1076.59	881.531	962.904	892.506	1098.93	1241.12	1093.09	1039.73	0.286266	0.00262573	0.00877932	0.321335	0.000883015	0.0035773	Ufd1l	16	18811779	10	protein_coding
ENSMUSG00000005267	ENSMUSG00000005267	136.098	78.2796	97.1803	144.555	103.966	98.2443	99.4648	108.453	105.069	110.768	100.09	81.8474	105.335	0.150662	0.478321	0.626689	-0.0893912	0.68148	0.785667	Zfp287	11	62700356	6	protein_coding
ENSMUSG00000005299	ENSMUSG00000005299	356.393	316.882	349.548	317.117	277.797	334.645	301.32	283.803	311.742	294.409	273.246	320.928	311.486	-0.13305	0.295031	0.445006	-0.0125956	0.923626	0.954749	Letm1	5	33739673	4	protein_coding
ENSMUSG00000005312	ENSMUSG00000005312	2820	2204.62	2034.76	3116.96	2863.64	2986.22	2378.38	2299.82	2009	2703.61	2848.57	2553.42	2568.25	0.338935	0.000940429	0.00352564	0.270597	0.00870133	0.026042	Ubqln1	13	58176156	2	protein_coding
ENSMUSG00000005354	ENSMUSG00000005354	4355.14	4713.33	4789.71	3219.05	2913.54	3201.13	4820.14	4555.04	4833.16	3754.45	3358.03	3162.97	3972.97	-0.563419	4.18769e-13	6.04791e-12	-0.46238	3.13963e-09	3.7767e-08	Txn2	15	77915047	8	protein_coding
ENSMUSG00000005357	ENSMUSG00000005357	2.30675	5.26882	2.26001	13.552	21.6249	17.3974	2.92544	7.09508	3.4638	32.0644	20.018	23.6927	12.6391	1.1714	0.000523768	0.00208915	1.32611	8.68978e-05	0.000455615	Slc1a6	10	78780496	1	protein_coding
ENSMUSG00000005360	ENSMUSG00000005360	44.9816	66.2366	59.5135	108.416	114.779	73.6832	58.5087	27.3667	47.3386	72.8735	131.118	88.309	74.427	0.662414	0.00869212	0.0250865	0.937027	0.000286114	0.00132633	Slc1a3	15	8634124	8	protein_coding
ENSMUSG00000005362	ENSMUSG00000005362	420.982	383.118	380.434	422.822	518.999	392.977	452.467	383.134	435.284	466.391	381.344	469.546	425.625	0.170147	0.188903	0.319459	0.0471949	0.719571	0.814527	Crbn	6	106778249	5	protein_coding
ENSMUSG00000005370	ENSMUSG00000005370	363.313	385.376	377.421	431.857	464.936	488.151	331.549	363.876	320.979	400.805	379.342	546.008	404.468	0.285236	0.0304602	0.0731292	0.369008	0.00621659	0.0194677	Msh6	17	87975050	1	protein_coding
ENSMUSG00000005371	ENSMUSG00000005371	1303.31	1217.85	1265.6	1283.83	1512.91	1240.33	1252.09	1291.3	1204.25	1278.2	1290.16	1576.64	1309.71	0.0918792	0.351449	0.505216	0.142972	0.151098	0.265583	Fbxo11	17	87990859	4	protein_coding
ENSMUSG00000005374	ENSMUSG00000005374	198.381	197.204	216.207	308.985	281.124	272.219	205.756	143.929	193.973	278.377	325.293	275.696	241.429	0.469546	0.00155325	0.00549887	0.659467	1.53364e-05	9.59504e-05	Tbl2	5	135149657	4	protein_coding
ENSMUSG00000005378	ENSMUSG00000005378	954.995	936.344	853.529	819.444	795.132	799.258	935.164	957.836	920.216	899.26	822.741	777.55	872.622	-0.180627	0.0435956	0.0986862	-0.170353	0.0612456	0.131282	Wbscr22	5	135052957	13	protein_coding
ENSMUSG00000005397	ENSMUSG00000005397	1172.98	1196.02	1282.18	2103.27	2102.61	2197.19	1392.51	1293.33	1518.3	2278.03	2353.12	2327.27	1768.07	0.797912	3.28411e-24	1.25726e-22	0.718217	1.01227e-19	3.90889e-18	Nid1	13	13437602	1	protein_coding
ENSMUSG00000005410	ENSMUSG00000005410	893.866	743.656	774.429	982.067	733.585	1075.57	902.985	825.057	805.911	1021.69	858.774	907.86	877.12	0.2043	0.0954174	0.188118	0.131018	0.288929	0.431619	Mcm5	8	75109528	1	protein_coding
ENSMUSG00000005413	ENSMUSG00000005413	1829.25	1689.79	1750	3576.82	3217.96	3330.07	1691.88	1587.27	1638.38	3414.85	3168.86	3259.9	2512.92	0.932485	6.7714e-38	4.82704e-36	0.988576	2.83829e-41	4.32346e-39	Hmox1	8	75093591	3	protein_coding
ENSMUSG00000005417	ENSMUSG00000005417	5644.62	5663.23	5817.26	3525.32	3425.06	3734.31	5158.52	4874.32	5172.61	3392.99	3041.74	3332.05	4398.5	-0.674221	1.97453e-23	7.14337e-22	-0.632858	2.06358e-20	8.38823e-19	Mprip	11	59661305	9	protein_coding
ENSMUSG00000005442	ENSMUSG00000005442	1006.9	1017.63	975.569	1182.64	889.118	1219.87	917.612	731.807	895.97	1104.76	1062.96	1052.17	1004.75	0.128932	0.253208	0.39841	0.328888	0.00406568	0.0135438	Cic	7	25267704	15	protein_coding
ENSMUSG00000005447	ENSMUSG00000005447	956.148	873.871	821.889	760.718	632.114	623.237	813.271	672.005	850.94	619.425	748.675	606.317	748.218	-0.381334	0.00121742	0.00443202	-0.232196	0.0526298	0.116116	Pafah1b3	7	25295049	7	protein_coding
ENSMUSG00000005465	ENSMUSG00000005465	1.15338	3.76344	4.52001	6.32426	6.65383	7.16365	3.90058	13.1766	3.4638	2.91494	14.0126	4.30776	5.94624	0.338919	0.298076	0.448478	0.0278859	0.931575	0.95942	Il27ra	8	84030287	1	protein_coding
ENSMUSG00000005469	ENSMUSG00000005469	3024.15	2888.06	2741.39	1931.61	1988.66	1939.3	2532.45	2568.42	2802.21	2057.95	1843.66	1742.49	2338.36	-0.553983	2.44141e-12	3.27126e-11	-0.480269	1.9999e-09	2.48204e-08	Prkaca	8	83972978	1	protein_coding
ENSMUSG00000005470	ENSMUSG00000005470	1316	1460.97	1314.57	1385.92	1313.3	1246.47	1263.79	1384.55	1220.41	1469.13	1354.22	1274.02	1333.61	-0.0519225	0.555962	0.695722	0.0792861	0.374975	0.524268	Asf1b	8	83955507	3	protein_coding
ENSMUSG00000005481	ENSMUSG00000005481	3740.4	3306.56	2915.41	3941.82	3419.24	3905.21	3268.69	3220.15	2940.77	3806.91	3433.09	3431.13	3444.11	0.175071	0.0559541	0.121385	0.174231	0.0585941	0.126763	Ddx39	8	83715177	6	protein_coding
ENSMUSG00000005483	ENSMUSG00000005483	1397.89	1200.54	1133.77	1053.44	997.242	1038.73	1458.82	1101.76	1256.2	1163.06	1112	1167.4	1173.41	-0.264019	0.0109656	0.0307043	-0.146028	0.162426	0.280753	Dnajb1	8	83608175	1	protein_coding
ENSMUSG00000005493	ENSMUSG00000005493	0	8.27957	5.27335	3.61386	17.4663	2.04676	5.85087	3.04075	3.4638	5.82988	7.00631	8.61551	5.87391	0.24552	0.440114	0.592235	0.241198	0.443451	0.591445	Msh4	3	153857149	8	protein_coding
ENSMUSG00000005501	ENSMUSG00000005501	493.645	472.688	522.061	574.604	464.105	568.998	400.785	314.211	426.047	403.719	447.403	541.7	469.164	0.105605	0.429284	0.581664	0.279432	0.0419324	0.0963488	Usp40	1	87945119	9	protein_coding
ENSMUSG00000005505	ENSMUSG00000005505	66.8958	64.7312	61.0202	79.505	115.61	77.7767	52.6579	80.0731	47.3386	80.1609	76.0686	103.386	75.4354	0.440147	0.0580042	0.125	0.450402	0.0580532	0.125885	Kbtbd4	2	90904740	5	protein_coding
ENSMUSG00000005506	ENSMUSG00000005506	3027.61	2781.18	2552.3	2667.03	2653.21	2615.75	2521.73	2547.13	2226.07	2279.48	2105.9	2536.19	2542.8	-0.0729468	0.402978	0.556281	-0.0749927	0.395358	0.545034	Celf1	2	90940382	14	protein_coding
ENSMUSG00000005510	ENSMUSG00000005510	901.939	767.742	615.475	801.374	552.268	633.471	724.533	730.793	585.382	757.885	615.555	667.702	696.177	-0.18987	0.182246	0.31067	-0.00264792	0.985306	0.992331	Ndufs3	2	90894634	6	protein_coding
ENSMUSG00000005514	ENSMUSG00000005514	693.178	635.269	738.269	1024.53	929.872	1036.68	823.998	658.829	765.5	1071.24	1018.92	1066.17	871.871	0.520921	2.15032e-07	1.57079e-06	0.477637	2.49735e-06	1.83634e-05	Por	5	135670033	9	protein_coding
ENSMUSG00000005533	ENSMUSG00000005533	149.939	222.043	222.987	287.302	259.499	307.013	217.457	191.567	197.437	236.11	171.154	295.081	229.799	0.474395	0.00731459	0.0216461	0.193304	0.283955	0.426301	Igf1r	7	67952859	1	protein_coding
ENSMUSG00000005534	ENSMUSG00000005534	257.203	322.903	284.007	453.54	464.105	484.058	278.892	319.279	292.114	376.028	483.436	479.238	374.567	0.66655	2.22631e-07	1.6222e-06	0.570731	1.38041e-05	8.71932e-05	Insr	8	3150922	2	protein_coding
ENSMUSG00000005566	ENSMUSG00000005566	2641.23	2320.54	2284.87	2682.39	2187.45	3080.37	2238.93	2189.34	2084.05	2576.81	2155.94	2682.66	2427.05	0.130383	0.22746	0.368144	0.181699	0.0946983	0.185044	Trim28	7	13024152	9	protein_coding
ENSMUSG00000005575	ENSMUSG00000005575	2798.09	3030.32	2935.75	1768.08	1576.96	1683.46	2669.95	2646.47	2687.91	1664.43	1849.67	1400.02	2225.92	-0.787842	2.10257e-18	5.12228e-17	-0.690714	3.06889e-14	7.01578e-13	Ube2m	7	13035120	8	protein_coding
ENSMUSG00000005580	ENSMUSG00000005580	18.454	12.043	12.8067	19.8763	49.9037	13.3039	16.5775	13.1766	15.0098	39.3517	23.0207	70.001	25.2937	0.586928	0.0738617	0.152454	0.988092	0.00266163	0.00943106	Adcy9	16	4287529	3	protein_coding
ENSMUSG00000005583	ENSMUSG00000005583	71.5093	58.7097	54.2402	47.8837	42.4182	29.678	41.9313	52.7063	63.503	36.4368	31.028	24.7696	46.2345	-0.502994	0.0525933	0.11535	-0.622543	0.0207619	0.0538239	Mef2c	13	83504034	3	protein_coding
ENSMUSG00000005609	ENSMUSG00000005609	545.546	553.226	631.295	474.32	505.691	532.157	489.523	513.887	632.721	566.956	414.373	580.47	536.68	-0.188356	0.151579	0.269671	-0.0658554	0.621008	0.739943	Ctr9	7	111028951	8	protein_coding
ENSMUSG00000005610	ENSMUSG00000005610	33941.5	36935.2	36933	21750	25099.1	22227.8	30711.2	35922.4	32788.3	20671.3	21358.2	22191.4	28377.5	-0.634158	5.11331e-17	1.09298e-15	-0.622489	2.04539e-16	5.8151e-15	Eif4g2	7	111070568	14	protein_coding
ENSMUSG00000005611	ENSMUSG00000005611	35.7546	9.78495	11.3	6.32426	4.15864	1.02338	8.77631	9.12225	6.9276	0	6.00541	3.23082	8.53402	-0.972362	0.00360587	0.0116137	-0.438156	0.184938	0.309035	Mrvi1	7	110868266	7	protein_coding
ENSMUSG00000005615	ENSMUSG00000005615	933.08	1015.38	974.063	838.416	943.18	994.723	929.314	925.401	849.786	832.216	784.707	844.32	905.382	-0.0745438	0.41757	0.5706	-0.134712	0.153255	0.268202	Pcyt1a	16	32430921	7	protein_coding
ENSMUSG00000005621	ENSMUSG00000005621	549.007	514.086	554.455	555.632	530.643	491.221	495.374	514.9	577.3	545.094	545.492	529.854	533.588	-0.0336274	0.745869	0.843302	0.0301534	0.776193	0.854817	Zfp592	7	80993681	4	protein_coding
ENSMUSG00000005625	ENSMUSG00000005625	2553.57	1883.98	1779.38	2583.91	2164.99	2640.31	2173.6	1688.63	1643	2549.12	2478.23	2583.58	2226.86	0.242563	0.045196	0.101826	0.451174	0.000209232	0.00100358	Psmd4	3	95032694	8	protein_coding
ENSMUSG00000005656	ENSMUSG00000005656	2070.31	1834.3	1664.12	1792.48	1839.78	1686.53	1780.62	1904.52	1788.48	1623.62	1814.64	1619.72	1784.93	-0.0627241	0.478664	0.627025	-0.111071	0.214771	0.346406	Snx6	12	54746349	1	protein_coding
ENSMUSG00000005667	ENSMUSG00000005667	1342.53	1277.31	1053.16	1356.1	1314.13	1456.27	1314.5	1450.44	1126.89	1196.58	1380.24	1377.41	1303.8	0.164926	0.123806	0.231234	0.0231016	0.83071	0.892367	Mthfd2	6	83305691	4	protein_coding
ENSMUSG00000005674	ENSMUSG00000005674	128.025	106.129	110.74	84.0223	77.3508	63.4494	142.371	117.576	154.716	145.747	158.143	64.6164	112.74	-0.525445	0.0230334	0.0577971	-0.151368	0.50991	0.649609	Tomm40l	1	171217802	8	protein_coding
ENSMUSG00000005681	ENSMUSG00000005681	6.92025	22.5806	13.56	9.93813	12.4759	21.4909	21.4532	21.2852	19.6282	42.2667	13.0117	35.539	20.0125	-0.00347038	0.991649	0.995181	0.335309	0.310351	0.454757	Apoa2	1	171225054	4	protein_coding
ENSMUSG00000005682	ENSMUSG00000005682	307.951	261.936	328.454	254.777	214.586	244.587	281.817	268.599	275.949	365.825	314.283	216.465	277.936	-0.311958	0.0503161	0.111296	0.104865	0.514905	0.653671	Pan2	10	128303335	1	protein_coding
ENSMUSG00000005683	ENSMUSG00000005683	2244.47	2148.17	2143.99	2433.94	2117.58	2442.8	2225.28	2100.14	1909.71	2085.64	2217	2273.42	2195.18	0.0961983	0.242059	0.385393	0.0758057	0.362074	0.511005	Cs	10	128337832	1	protein_coding
ENSMUSG00000005686	ENSMUSG00000005686	79.5829	63.2258	75.3335	139.134	128.086	125.875	77.0365	79.0595	83.1312	167.609	178.161	169.079	113.776	0.787762	1.64417e-05	8.89451e-05	1.02178	2.93344e-08	3.06719e-07	Ampd3	7	110768206	7	protein_coding
ENSMUSG00000005687	ENSMUSG00000005687	2309.06	2614.09	2715.77	1660.57	1891.35	1484.92	2361.8	3021.49	2680.98	1795.6	1853.67	1706.95	2174.69	-0.587096	7.73599e-09	6.86795e-08	-0.57655	1.66362e-08	1.80602e-07	Bcas2	3	103171655	6	protein_coding
ENSMUSG00000005698	ENSMUSG00000005698	1545.52	1578.39	1465.24	1638.89	1715.02	1751	1410.06	1410.91	1390.14	1731.48	1610.45	1694.03	1578.43	0.151945	0.0389698	0.0899986	0.253722	0.000723836	0.00300649	Ctcf	8	105636568	6	protein_coding
ENSMUSG00000005699	ENSMUSG00000005699	114.184	62.4731	64.0335	79.505	41.5864	77.7767	66.3099	24.326	62.3484	59.7563	64.0577	24.7696	61.7606	-0.2054	0.482956	0.631276	-0.0313323	0.91625	0.949925	Pard6a	8	105701154	2	protein_coding
ENSMUSG00000005718	ENSMUSG00000005718	536.319	584.839	541.648	506.844	450.797	420.608	620.192	617.272	571.527	441.614	528.476	465.238	523.781	-0.263595	0.0171302	0.0449568	-0.321645	0.00415872	0.0138156	Tfap4	16	4544661	1	protein_coding
ENSMUSG00000005732	ENSMUSG00000005732	8368.89	9940.75	10351.6	7017.22	7297.59	6325.5	8433.06	9449.63	9832.57	7282.98	8087.29	7141.18	8294.02	-0.465571	1.75669e-07	1.29898e-06	-0.294452	0.000975026	0.00390199	Ranbp1	16	18239784	4	protein_coding
ENSMUSG00000005774	ENSMUSG00000005774	234.135	185.161	223.741	176.176	169.673	219.003	196.979	193.594	188.2	134.087	146.132	176.618	186.958	-0.175404	0.275251	0.422705	-0.314078	0.0602877	0.129709	Rfx5	3	94954075	17	protein_coding
ENSMUSG00000005779	ENSMUSG00000005779	5172.89	4618.49	4021.3	3898.46	3371.83	3886.79	4535.4	4485.1	3837.89	3873.96	3488.14	3441.9	4052.68	-0.301229	0.00172047	0.00601085	-0.246789	0.0105702	0.0307027	Psmb4	3	94884093	4	protein_coding
ENSMUSG00000005802	ENSMUSG00000005802	7781.82	8941.94	9646.46	5963.78	7846.53	6342.9	9031.8	9578.36	9639.75	5270.21	6207.59	6052.4	7691.96	-0.379684	0.000119069	0.000544407	-0.672959	1.01897e-11	1.73069e-10	Slc30a4	2	122681233	2	protein_coding
ENSMUSG00000005803	ENSMUSG00000005803	621.669	576.559	558.975	742.649	695.325	650.868	706.005	510.846	526.498	765.172	555.501	638.625	629.058	0.241827	0.0620462	0.131996	0.156641	0.233054	0.367578	Sqrdl	2	122765237	9	protein_coding
ENSMUSG00000005804	ENSMUSG00000005804	1437.11	1728.17	1789.17	953.157	969.795	854.521	1750.39	1846.75	1813.88	957.558	1035.93	989.707	1343.84	-0.82029	1.10826e-18	2.76036e-17	-0.841171	2.95666e-19	1.07502e-17	Bloc1s6	2	122738503	6	protein_coding
ENSMUSG00000005813	ENSMUSG00000005813	2390.95	1996.13	1811.02	2014.73	1938.76	1841.06	2026.35	1831.54	1640.69	1683.38	1635.47	1822.18	1886.02	-0.0929009	0.35686	0.510996	-0.0952417	0.35006	0.49786	Metap1	3	138458960	1	protein_coding
ENSMUSG00000005823	ENSMUSG00000005823	214.528	231.828	234.287	383.973	332.691	343.855	319.848	207.785	301.351	427.039	297.268	357.544	304.333	0.60092	0.000133108	0.000602316	0.357336	0.0240712	0.060887	Gpr108	17	57234914	1	protein_coding
ENSMUSG00000005836	ENSMUSG00000005836	296.417	258.925	243.327	522.203	580.547	523.969	259.389	245.287	243.621	514.487	462.417	511.546	388.511	1.00152	2.97468e-17	6.53211e-16	0.955983	5.79073e-15	1.41074e-13	Gata6	18	11052510	1	protein_coding
ENSMUSG00000005846	ENSMUSG00000005846	4502.78	4145.81	4089.86	6379.37	7592.85	6395.09	4983.97	5154.07	4825.07	6491.58	7413.68	7006.57	5748.39	0.668034	1.59723e-16	3.25543e-15	0.476264	4.34304e-09	5.1013e-08	Rsl1d1	16	11192970	3	protein_coding
ENSMUSG00000005871	ENSMUSG00000005871	865.031	836.237	843.736	1010.07	1182.72	998.817	727.458	761.201	790.901	715.618	857.773	1036.02	885.465	0.318486	0.00486407	0.0150982	0.193007	0.094111	0.184162	Apc	18	34220924	9	protein_coding
ENSMUSG00000005873	ENSMUSG00000005873	2016.1	2109.03	2275.07	4572.44	4448.08	4257.25	2326.7	2504.56	2639.42	4284.96	4532.08	4259.29	3352.08	1.03908	9.7423e-45	8.97967e-43	0.798618	6.58575e-27	4.43267e-25	Reep5	18	34344889	1	protein_coding
ENSMUSG00000005881	ENSMUSG00000005881	620.516	687.204	613.968	1843.97	1853.92	1897.34	790.843	804.785	832.467	2071.07	1930.74	1585.25	1294.34	1.50797	2.98537e-54	4.0375e-52	1.17602	1.58059e-33	1.65744e-31	Ergic3	2	156008045	10	protein_coding
ENSMUSG00000005882	ENSMUSG00000005882	612.442	686.452	686.289	729.097	796.796	757.3	577.286	673.019	710.079	699.586	768.693	701.087	699.844	0.19483	0.0570241	0.123237	0.14537	0.164051	0.282953	Uqcc1	2	155846894	19	protein_coding
ENSMUSG00000005886	ENSMUSG00000005886	303.338	286.774	303.594	318.02	332.691	328.504	285.718	268.599	225.147	281.292	226.204	297.235	288.093	0.127257	0.346611	0.50048	0.0382243	0.785766	0.861406	Ncoa2	1	13139105	11	protein_coding
ENSMUSG00000005893	ENSMUSG00000005893	188	181.398	190.594	205.087	263.658	255.844	160.899	211.839	145.48	142.832	181.163	240.157	197.246	0.344747	0.0527858	0.115737	0.118112	0.518707	0.656486	Nr2c2	6	92091390	5	protein_coding
ENSMUSG00000005897	ENSMUSG00000005897	364.467	321.398	332.974	327.958	353.485	380.697	285.718	429.759	323.288	308.984	283.255	342.467	337.871	0.0588981	0.681138	0.795798	-0.145289	0.321075	0.465843	Nr2c1	10	94148023	3	protein_coding
ENSMUSG00000005899	ENSMUSG00000005899	602.062	550.968	596.642	833.899	696.157	776.744	621.168	557.471	661.586	910.919	754.68	754.934	693.102	0.388643	0.00038633	0.0015806	0.382122	0.000563684	0.0024048	Smpd4	16	17619354	23	protein_coding
ENSMUSG00000005907	ENSMUSG00000005907	113.031	129.462	128.067	108.416	106.461	112.572	140.421	126.698	108.532	119.513	57.0514	81.8474	111.006	-0.16425	0.424256	0.576849	-0.500294	0.0183014	0.0486211	Pex1	5	3596066	7	protein_coding
ENSMUSG00000005936	ENSMUSG00000005936	2122.21	2168.49	2148.51	1404.89	1314.13	1470.59	1917.14	1906.55	1879.69	1317.55	1497.35	1337.56	1707.06	-0.612985	2.09419e-15	3.87037e-14	-0.449931	1.04809e-08	1.16489e-07	Kctd20	17	28951950	8	protein_coding
ENSMUSG00000005947	ENSMUSG00000005947	4.6135	5.26882	9.04003	1.80693	2.49519	5.11689	2.92544	8.10866	4.6184	2.91494	10.009	9.69245	5.55086	-0.345652	0.29116	0.440592	0.217602	0.504885	0.645708	Itgae	11	73090583	2	protein_coding
ENSMUSG00000005949	ENSMUSG00000005949	39.2148	41.3979	49.7201	126.485	88.995	96.1975	66.3099	51.6927	61.1938	119.513	92.083	87.2321	76.6695	1.08849	1.36748e-06	8.71751e-06	0.637147	0.00495911	0.0161049	Ctns	11	73183596	5	protein_coding
ENSMUSG00000005950	ENSMUSG00000005950	23.0675	21.0753	21.0934	18.9728	15.8028	16.374	19.5029	25.3396	25.4012	14.5747	9.00812	23.6927	19.4921	-0.235727	0.456965	0.607789	-0.377455	0.239131	0.375017	P2rx5	11	73160421	3	protein_coding
ENSMUSG00000005951	ENSMUSG00000005951	23.0675	7.52688	6.78002	5.4208	7.48556	8.18702	7.80116	0	3.4638	14.5747	26.0235	3.23082	9.46348	-0.32061	0.334201	0.487621	0.693328	0.0355651	0.0842879	Shpk	11	73199460	2	protein_coding
ENSMUSG00000005958	ENSMUSG00000005958	117.644	121.183	118.274	130.099	113.947	180.115	110.191	79.0595	120.078	185.099	155.14	163.695	132.877	0.221101	0.25259	0.397826	0.637444	0.00122014	0.0047515	Ephb3	16	21204755	4	protein_coding
ENSMUSG00000005968	ENSMUSG00000005968	242.209	172.366	184.567	162.624	159.692	157.6	135.545	187.513	136.243	202.588	135.122	141.079	168.096	-0.288187	0.1169	0.221074	0.0440366	0.815717	0.882618	Tuft1	3	94612757	5	protein_coding
ENSMUSG00000005973	ENSMUSG00000005973	1009.2	975.484	872.362	1656.96	1631.85	1588.28	1009.28	1113.93	1191.55	1367.11	1565.41	1437.71	1284.93	0.759543	4.14714e-17	8.93055e-16	0.393955	1.58513e-05	9.88299e-05	Rcn1	2	105386291	2	protein_coding
ENSMUSG00000005980	ENSMUSG00000005980	9.227	9.78495	16.5734	24.3936	24.1201	23.5377	17.5526	9.12225	9.2368	16.0322	23.0207	9.69245	16.0245	0.634078	0.0539051	0.117745	0.257117	0.439436	0.587606	Dnase1	16	4036942	11	protein_coding
ENSMUSG00000005981	ENSMUSG00000005981	564	511.828	528.842	578.218	505.691	587.419	581.187	380.094	638.494	680.639	604.545	606.317	563.939	0.0565964	0.68565	0.79952	0.230548	0.101861	0.195858	Trap1	16	4039971	4	protein_coding
ENSMUSG00000005982	ENSMUSG00000005982	485.571	520.108	572.535	374.938	368.456	375.58	464.169	516.927	590.001	510.115	459.414	374.775	467.716	-0.480404	0.000148386	0.000663976	-0.219072	0.0865471	0.172677	Naa60	16	3872375	12	protein_coding
ENSMUSG00000005983	ENSMUSG00000005983	40.3681	30.1075	35.4068	30.7178	23.2884	20.4676	33.1549	22.2988	32.3288	29.1494	3.00271	34.4621	27.8961	-0.328229	0.311548	0.463352	-0.258494	0.429378	0.577949	1700037C18Rik	16	3895179	6	protein_coding
ENSMUSG00000005986	ENSMUSG00000005986	66.8958	61.7204	45.9535	42.4629	48.2403	42.9819	73.1359	80.0731	68.1214	52.469	32.0289	48.4623	55.2121	-0.315639	0.198409	0.33166	-0.632349	0.0110652	0.0318847	Ankrd13d	19	4270180	7	protein_coding
ENSMUSG00000006005	ENSMUSG00000006005	1318.31	1247.96	1453.94	1188.96	1421.42	1208.61	1252.09	1262.92	1265.44	1141.2	1408.27	1422.64	1299.31	-0.0720157	0.472997	0.62181	0.0723293	0.475694	0.619935	Tpr	1	150392838	14	protein_coding
ENSMUSG00000006010	ENSMUSG00000006010	429.056	451.613	483.641	523.107	649.58	494.292	491.473	513.887	588.846	559.669	512.462	494.315	515.995	0.279474	0.0209333	0.0533132	-0.0252645	0.836769	0.896967	BC003331	1	150361305	9	protein_coding
ENSMUSG00000006019	ENSMUSG00000006019	289.497	214.516	258.394	224.06	144.721	221.05	260.364	291.912	289.805	220.078	162.146	220.773	233.11	-0.343445	0.0462419	0.103683	-0.451547	0.00964044	0.0284302	Dhx34	7	16197147	7	protein_coding
ENSMUSG00000006021	ENSMUSG00000006021	141.865	130.215	130.327	136.423	110.62	166.811	134.57	179.404	118.924	112.225	143.129	92.6168	133.094	0.0351487	0.859831	0.918003	-0.282193	0.165549	0.284917	Kptn	7	16119895	8	protein_coding
ENSMUSG00000006024	ENSMUSG00000006024	2490.14	2392.8	2027.98	2255.95	2095.12	2223.8	2274.04	2265.36	2201.82	2189.12	2458.22	2086.03	2246.7	-0.069724	0.42652	0.579057	-0.00117321	0.989408	0.994286	Napa	7	16098458	7	protein_coding
ENSMUSG00000006050	ENSMUSG00000006050	1312.54	1356.34	1309.3	1123.91	1132.81	1125.72	1239.41	1354.15	1305.85	1241.77	1442.3	1084.48	1252.38	-0.229542	0.0155659	0.041407	-0.047272	0.621586	0.740103	Sra1	18	36666681	6	protein_coding
ENSMUSG00000006057	ENSMUSG00000006057	993.056	916.022	958.996	545.693	547.277	542.39	1111.67	1047.03	1068	714.161	834.752	705.395	832.037	-0.793008	2.65335e-17	5.85315e-16	-0.505329	6.51909e-08	6.43944e-07	Atp5g1	11	96068852	4	protein_coding
ENSMUSG00000006058	ENSMUSG00000006058	1242.18	1362.37	1360.52	723.676	783.488	675.429	1200.4	1265.97	1428.24	817.641	916.826	793.704	1047.54	-0.843133	4.67321e-18	1.09604e-16	-0.607912	6.07774e-10	8.06889e-09	Snf8	11	96034885	6	protein_coding
ENSMUSG00000006095	ENSMUSG00000006095	773.915	824.194	748.815	914.308	714.455	771.627	749.887	782.486	718.161	925.494	828.747	652.625	783.726	0.0310411	0.794438	0.876845	0.0905659	0.452738	0.599192	Tbcb	7	30224131	3	protein_coding
ENSMUSG00000006127	ENSMUSG00000006127	138.405	136.237	121.287	149.072	125.591	135.086	99.4648	83.1138	123.542	157.407	126.114	148.618	128.661	0.0474028	0.793735	0.87647	0.454751	0.0154537	0.0422823	Inpp5k	11	75630988	7	protein_coding
ENSMUSG00000006134	ENSMUSG00000006134	753.154	627.742	659.922	940.508	882.464	935.367	627.994	557.471	528.807	789.949	787.71	885.244	748.028	0.428003	2.68976e-05	0.000139611	0.509237	1.19068e-06	9.28855e-06	Crkl	16	17451987	1	protein_coding
ENSMUSG00000006169	ENSMUSG00000006169	1492.47	1359.35	1318.34	1740.98	1600.25	1811.38	1385.68	1230.49	1365.89	1619.25	1643.48	1668.18	1519.64	0.301799	0.000297099	0.00125198	0.303904	0.000333502	0.00151574	Clint1	11	45852051	3	protein_coding
ENSMUSG00000006179	ENSMUSG00000006179	9.227	10.5376	6.78002	6.32426	5.8221	8.18702	9.75145	24.326	12.7006	2.91494	10.009	1.07694	8.97142	-0.170065	0.614922	0.742349	-0.759434	0.0242628	0.0612753	Prss16	13	22002176	4	protein_coding
ENSMUSG00000006191	ENSMUSG00000006191	242.209	232.581	235.794	224.06	300.254	227.19	231.109	247.314	274.795	281.292	340.307	342.467	264.948	0.0804941	0.582498	0.716292	0.344523	0.0193972	0.0510081	Cdkal1	13	29191746	11	protein_coding
ENSMUSG00000006205	ENSMUSG00000006205	252.589	289.032	256.887	368.614	306.908	332.598	298.394	225.015	256.321	448.901	308.278	282.158	302.141	0.314878	0.0467489	0.104592	0.381701	0.0175442	0.046963	Htra1	7	130936111	5	protein_coding
ENSMUSG00000006215	ENSMUSG00000006215	534.013	452.366	516.788	430.05	399.23	432.889	505.125	369.958	569.218	623.798	486.438	465.238	482.092	-0.239377	0.0922723	0.182839	0.11685	0.414423	0.563639	Zbtb17	4	141444654	7	protein_coding
ENSMUSG00000006218	ENSMUSG00000006218	16.1473	6.02151	9.79336	12.6485	6.65383	7.16365	12.6769	14.1902	25.4012	4.37241	11.0099	9.69245	11.3143	-0.12069	0.721783	0.826404	-0.544876	0.108023	0.204711	Fam131c	4	141368220	1	protein_coding
ENSMUSG00000006219	ENSMUSG00000006219	1833.87	1613.01	1593.3	2129.47	1893.85	2108.16	1627.52	1597.41	1666.09	2030.26	1861.68	1858.8	1817.78	0.280142	0.000657805	0.00256096	0.229037	0.00598945	0.0188707	Fblim1	4	141576062	15	protein_coding
ENSMUSG00000006221	ENSMUSG00000006221	12.6871	21.828	33.9001	13.552	4.99037	6.14027	25.3538	21.2852	27.7104	11.6598	13.0117	17.231	17.4458	-0.870988	0.00842759	0.0244645	-0.513005	0.121072	0.224016	Hspb7	4	141420779	1	protein_coding
ENSMUSG00000006235	ENSMUSG00000006235	49.5951	45.914	59.5135	30.7178	30.774	42.9819	63.3844	59.8014	41.5656	36.4368	59.0532	12.9233	44.3884	-0.428489	0.145865	0.26218	-0.447335	0.132299	0.240123	Epor	9	21958899	1	protein_coding
ENSMUSG00000006241	ENSMUSG00000006241	57.6688	41.3979	51.9801	25.297	44.0816	53.2157	52.6579	35.4754	76.2036	46.6391	36.0325	58.1547	48.2337	-0.233122	0.403086	0.556377	-0.171999	0.540485	0.674685	Ccdc159	9	21927471	2	protein_coding
ENSMUSG00000006262	ENSMUSG00000006262	1966.5	2074.41	1999.35	1614.49	1994.48	1562.7	1755.26	2143.73	1582.96	1415.2	1528.38	1575.56	1767.75	-0.217825	0.0422256	0.0961394	-0.270973	0.0123686	0.0350672	Mob1b	5	88720855	4	protein_coding
ENSMUSG00000006273	ENSMUSG00000006273	1024.2	849.785	797.029	767.043	727.762	766.51	855.202	727.753	872.878	763.715	749.676	804.474	808.835	-0.230819	0.0297969	0.0718046	-0.0806132	0.455147	0.601683	Atp6v1b2	8	69088646	6	protein_coding
ENSMUSG00000006276	ENSMUSG00000006276	527.092	520.86	580.068	683.924	552.268	585.372	632.869	562.539	680.059	615.053	634.572	591.24	597.16	0.156376	0.158543	0.279346	-0.0250747	0.823132	0.886696	Eps15l1	8	72341001	1	protein_coding
ENSMUSG00000006281	ENSMUSG00000006281	94.5768	114.409	136.354	65.953	62.3796	71.6365	121.893	99.3311	124.697	61.2138	40.0361	120.617	92.758	-0.666764	0.00728955	0.0215808	-0.534087	0.0332948	0.07973	Tep1	14	50824062	1	protein_coding
ENSMUSG00000006288	ENSMUSG00000006288	221.448	233.333	236.547	195.149	220.408	195.465	208.681	305.088	185.891	195.301	212.191	166.926	214.702	-0.166821	0.320322	0.473336	-0.266839	0.119354	0.221376	Ttc5	14	50765415	1	protein_coding
ENSMUSG00000006289	ENSMUSG00000006289	344.859	356.774	333.728	335.186	233.716	316.224	371.53	267.586	292.114	243.398	241.217	290.774	302.259	-0.216307	0.154935	0.274292	-0.248967	0.110469	0.208395	Osgep	14	50906478	8	protein_coding
ENSMUSG00000006299	ENSMUSG00000006299	1798.11	1516.67	1332.65	1707.55	1493.78	1749.98	1433.46	1382.53	1267.75	1591.56	1555.4	1390.33	1518.31	0.0910322	0.382722	0.537132	0.147054	0.16347	0.282188	Aamp	1	74279840	6	protein_coding
ENSMUSG00000006301	ENSMUSG00000006301	976.909	919.032	970.296	1999.37	1858.08	2056.99	1186.75	1006.49	1145.36	1832.04	1942.75	1895.41	1482.46	1.02919	1.09893e-34	6.79597e-33	0.752952	4.90767e-19	1.7364e-17	Tmbim1	1	74288247	8	protein_coding
ENSMUSG00000006304	ENSMUSG00000006304	6071.37	5444.19	5134.73	5889.69	5756.39	5490.42	5106.84	5478.42	4842.39	5018.07	5165.66	5229.62	5385.65	0.0418903	0.575972	0.710591	-0.00128913	0.986358	0.992802	Arpc2	1	74236084	4	protein_coding
ENSMUSG00000006307	ENSMUSG00000006307	587.068	596.129	592.875	627.909	555.595	632.448	573.385	409.488	519.57	628.17	552.498	571.855	570.582	0.0299732	0.798418	0.879092	0.212545	0.0768643	0.156994	Kmt2b	7	30568858	8	protein_coding
ENSMUSG00000006315	ENSMUSG00000006315	241.055	249.892	277.227	737.228	720.277	703.061	405.66	469.289	370.627	741.853	840.758	771.088	544.001	1.444	4.99362e-37	3.40862e-35	0.893249	1.45969e-15	3.84756e-14	Tmem147	7	30727701	1	protein_coding
ENSMUSG00000006333	ENSMUSG00000006333	18178.3	17353.2	15726.6	14082.3	13770.1	12879.2	16172.8	17942.4	15640.2	14345.9	14159.8	12813.4	15255.4	-0.327102	2.09631e-05	0.000110917	-0.264702	0.000587702	0.00249843	Rps9	7	3703993	10	protein_coding
ENSMUSG00000006335	ENSMUSG00000006335	444.049	445.591	406.048	362.29	358.475	338.738	355.928	478.411	355.617	342.506	342.308	340.313	380.856	-0.278311	0.0282167	0.0685566	-0.2078	0.110231	0.208053	Tfpt	7	3620324	5	protein_coding
ENSMUSG00000006356	ENSMUSG00000006356	111.877	109.892	98.6869	123.775	116.442	128.946	70.2105	103.385	88.9042	120.97	156.141	99.0784	110.692	0.186182	0.347848	0.501736	0.470599	0.0213019	0.0549972	Crip2	12	113140236	1	protein_coding
ENSMUSG00000006360	ENSMUSG00000006360	202.994	221.29	237.301	133.713	127.254	143.273	283.767	230.083	272.486	118.055	212.191	221.849	200.355	-0.658456	0.000257384	0.00110033	-0.460587	0.010409	0.0303014	Crip1	12	113152012	1	protein_coding
ENSMUSG00000006362	ENSMUSG00000006362	39.2148	67.7419	61.7735	30.7178	19.9615	24.5611	40.9561	32.4347	65.8122	39.3517	30.0271	10.7694	38.6101	-0.859337	0.0043667	0.0136983	-0.577269	0.0586117	0.126782	Cbfa2t3	8	122628739	7	protein_coding
ENSMUSG00000006369	ENSMUSG00000006369	177.62	197.204	207.167	776.981	593.854	780.837	255.488	148.997	228.611	864.28	736.664	694.626	471.861	1.77797	9.61866e-31	4.95344e-29	1.75388	1.68404e-29	1.32445e-27	Fbln1	15	85205949	3	protein_coding
ENSMUSG00000006373	ENSMUSG00000006373	2012.64	2283.66	2544.77	3792.75	4536.25	3810.04	3259.91	3330.63	3549.24	4493.38	4640.18	4427.3	3556.73	0.811116	2.43722e-19	6.37775e-18	0.412211	4.71911e-06	3.28476e-05	Pgrmc1	X	36598206	1	protein_coding
ENSMUSG00000006378	ENSMUSG00000006378	457.89	460.645	364.614	460.768	375.941	439.029	429.064	380.094	348.689	464.933	409.369	442.622	419.472	-0.00676601	0.958094	0.97576	0.17477	0.183471	0.307505	Gcat	15	79030874	3	protein_coding
ENSMUSG00000006386	ENSMUSG00000006386	3.46013	9.78495	3.76668	2.7104	4.99037	8.18702	0	15.2037	5.773	0	0	8.61551	5.20765	-0.0301906	0.917623	0.952594	-0.274114	0.341904	0.488806	Tek	4	94739289	4	protein_coding
ENSMUSG00000006390	ENSMUSG00000006390	244.516	346.989	351.808	1038.99	911.574	979.373	406.636	293.939	434.13	1114.97	1085.98	891.706	675.05	1.55318	2.55105e-28	1.17194e-26	1.38186	1.26834e-22	6.20074e-21	Elovl1	4	118428093	7	protein_coding
ENSMUSG00000006392	ENSMUSG00000006392	1259.49	1171.18	1234.72	1037.18	1174.4	1069.43	1275.49	1408.88	1340.49	1155.77	1179.06	1132.94	1203.25	-0.155778	0.0611958	0.130653	-0.211363	0.0119911	0.0341783	Med8	4	118409337	10	protein_coding
ENSMUSG00000006395	ENSMUSG00000006395	148.785	114.409	118.274	128.292	75.6873	104.385	129.694	140.888	129.315	137.002	103.093	119.54	120.78	-0.273112	0.169455	0.293183	-0.145225	0.469976	0.615199	Hyi	4	118359999	4	protein_coding
ENSMUSG00000006398	ENSMUSG00000006398	1505.15	1168.92	1233.96	2090.62	1548.68	1959.77	1409.09	1157.51	1241.19	2076.9	1611.45	1726.33	1560.8	0.503177	3.28435e-05	0.000167884	0.48923	6.00525e-05	0.000327685	Cdc20	4	118432901	3	protein_coding
ENSMUSG00000006403	ENSMUSG00000006403	91.1166	74.5161	73.8269	142.748	106.461	141.226	76.0613	50.6791	62.3484	100.565	66.0595	133.54	93.2624	0.621222	0.00620976	0.0186978	0.567505	0.0156297	0.042683	Adamts4	1	171250421	3	protein_coding
ENSMUSG00000006412	ENSMUSG00000006412	1859.24	2063.12	2202.75	1701.23	1799.03	1438.87	1937.61	2285.63	2119.85	1687.75	1913.72	1580.95	1882.48	-0.303676	0.00269313	0.00897772	-0.284179	0.00523617	0.0168498	Pfdn2	1	171345670	3	protein_coding
ENSMUSG00000006418	ENSMUSG00000006418	2055.31	2066.88	2122.9	1416.63	1313.3	1325.27	2274.04	2094.06	2450.06	1593.02	1453.31	1594.95	1813.31	-0.614236	2.20116e-14	3.72986e-13	-0.547421	1.31395e-11	2.20839e-10	Rnf114	2	167492645	3	protein_coding
ENSMUSG00000006423	ENSMUSG00000006423	1460.17	1645.38	1579.74	1264.85	1299.16	1201.45	1294.02	1620.72	1408.61	1342.33	1256.13	1177.09	1379.14	-0.31	0.000913482	0.00343172	-0.192884	0.0417204	0.095953	C330007P06Rik	X	36823737	6	protein_coding
ENSMUSG00000006435	ENSMUSG00000006435	10.3804	15.8065	24.1067	18.9728	15.8028	21.4909	11.7017	17.2309	21.9374	34.9793	13.0117	7.53857	17.7466	0.0838822	0.801131	0.880806	0.0542327	0.871259	0.918816	Neurl1a	19	47178820	2	protein_coding
ENSMUSG00000006442	ENSMUSG00000006442	4004.52	4142.04	4049.18	3301.26	2624.1	3122.33	3799.17	3630.65	3813.64	3511.05	3245.93	3085.43	3527.44	-0.424687	3.58123e-07	2.50964e-06	-0.189723	0.0237194	0.0601442	Srm	4	148591503	3	protein_coding
ENSMUSG00000006445	ENSMUSG00000006445	808.516	808.387	729.982	1303.7	1120.34	1281.27	808.396	650.72	696.224	1141.2	1282.16	1236.33	988.935	0.644529	1.4438e-10	1.58522e-09	0.746685	2.78658e-13	5.74424e-12	Epha2	4	141301240	4	protein_coding
ENSMUSG00000006456	ENSMUSG00000006456	419.829	339.462	387.214	415.594	304.413	376.603	365.68	254.409	393.719	376.028	376.339	339.236	362.377	-0.0593716	0.695407	0.807275	0.101598	0.510325	0.649853	Rbm14	19	4800569	3	protein_coding
ENSMUSG00000006457	ENSMUSG00000006457	38.0614	13.5484	15.82	33.4282	20.7932	14.3273	21.4532	14.1902	23.092	20.4046	40.0361	5.3847	21.7116	0.0298596	0.929064	0.959019	0.0976621	0.771656	0.851351	Actn3	19	4861223	2	protein_coding
ENSMUSG00000006462	ENSMUSG00000006462	0	2.25806	3.76668	10.8416	3.32691	6.14027	5.85087	1.01358	5.773	14.5747	19.0171	8.61551	6.76486	0.494062	0.131754	0.24254	0.720041	0.0282644	0.0696194	A530013C23Rik	2	167691177	2	lincRNA
ENSMUSG00000006463	ENSMUSG00000006463	96.8835	76.0215	73.0735	129.196	132.245	125.875	96.5394	68.9236	120.078	75.7885	121.109	121.694	103.119	0.589842	0.0059841	0.0181087	0.153411	0.48283	0.626359	Zdhhc24	19	4878668	6	protein_coding
ENSMUSG00000006464	ENSMUSG00000006464	5.76688	28.6022	12.0534	19.8763	29.9422	34.7948	17.5526	21.2852	19.6282	26.2345	17.0153	20.4618	21.1011	0.532999	0.101515	0.197396	0.0706854	0.829409	0.891574	Bbs1	19	4886898	1	protein_coding
ENSMUSG00000006471	ENSMUSG00000006471	530.553	423.763	391.734	502.327	418.359	519.876	419.313	425.705	398.337	546.552	369.333	477.084	451.911	0.0969246	0.493502	0.640606	0.150843	0.294459	0.437993	Ndor1	2	25244821	12	protein_coding
ENSMUSG00000006476	ENSMUSG00000006476	719.706	767.742	819.629	604.419	475.749	459.497	903.96	740.929	908.67	671.894	540.487	575.086	682.314	-0.564387	4.12199e-06	2.46791e-05	-0.500419	4.90096e-05	0.000272881	Nsmf	2	25054355	18	protein_coding
ENSMUSG00000006494	ENSMUSG00000006494	870.798	775.269	776.689	605.322	583.042	593.559	767.439	791.608	662.74	550.924	500.451	568.624	670.539	-0.430857	2.32639e-05	0.000122019	-0.447075	1.94751e-05	0.000119367	Pdk1	2	71873224	8	protein_coding
ENSMUSG00000006498	ENSMUSG00000006498	4134.85	3585.81	3687.58	4755.84	3918.27	4645.11	4072.21	3431.99	3874.84	4980.18	4296.87	4641.61	4168.76	0.21971	0.0167382	0.0440398	0.284649	0.00200884	0.00735203	Ptbp1	10	79854427	16	protein_coding
ENSMUSG00000006517	ENSMUSG00000006517	520.172	450.108	447.481	364.097	305.244	361.252	502.2	437.868	443.366	435.784	355.32	320.928	411.985	-0.44092	0.000688821	0.00266736	-0.309421	0.0190317	0.0502202	Mvd	8	122433596	1	protein_coding
ENSMUSG00000006519	ENSMUSG00000006519	694.332	699.247	764.636	2140.31	1932.11	1963.86	1038.53	789.581	1039.14	2490.82	2481.24	1934.18	1497.33	1.44074	1.00323e-37	7.08185e-36	1.23287	3.73567e-28	2.74411e-26	Cyba	8	122424772	1	protein_coding
ENSMUSG00000006526	ENSMUSG00000006526	131.485	138.495	172.514	217.735	253.677	230.26	158.949	130.752	162.799	228.823	281.253	189.541	191.357	0.615921	0.000295247	0.00124491	0.587418	0.000703167	0.0029299	Tmem110	14	30825590	5	protein_coding
ENSMUSG00000006527	ENSMUSG00000006527	231.828	153.548	141.627	191.535	167.177	142.25	149.197	117.576	123.542	161.779	165.149	133.54	156.562	-0.0551642	0.770668	0.860055	0.214028	0.273144	0.413631	Sfmbt1	14	30714849	6	protein_coding
ENSMUSG00000006575	ENSMUSG00000006575	74.9694	85.8065	60.2668	52.401	44.9133	52.1923	81.9122	63.8557	92.368	58.2988	23.0207	50.6161	61.7184	-0.469039	0.0660989	0.139231	-0.712888	0.00619886	0.0194206	Rundc3a	11	102393403	10	protein_coding
ENSMUSG00000006576	ENSMUSG00000006576	88.8099	86.5591	86.6336	62.3391	56.5575	81.8702	78.9868	90.2089	79.6674	104.938	120.108	71.078	83.9797	-0.341084	0.121043	0.22705	0.220046	0.319677	0.464229	Slc4a3	1	75546266	12	protein_coding
ENSMUSG00000006585	ENSMUSG00000006585	825.817	734.624	748.815	852.872	538.128	834.053	758.663	579.769	768.964	864.28	650.586	707.549	738.677	-0.05121	0.726846	0.829968	0.0706763	0.632773	0.748615	Cdt1	8	122568015	1	protein_coding
ENSMUSG00000006586	ENSMUSG00000006586	349.473	383.118	427.141	334.282	355.98	327.481	337.4	419.623	378.709	243.398	321.29	333.851	350.979	-0.183111	0.176059	0.302188	-0.315484	0.0230702	0.0587865	Runx1t1	4	13743436	6	protein_coding
ENSMUSG00000006589	ENSMUSG00000006589	5266.31	5306.45	5093.3	3920.14	3483.28	3687.23	4864.03	5231.1	4704.99	4416.14	4350.92	3836.06	4513.33	-0.492082	7.33311e-11	8.4354e-10	-0.229472	0.0024904	0.00888087	Aprt	8	122574637	1	protein_coding
ENSMUSG00000006599	ENSMUSG00000006599	2108.37	2103.76	2095.78	1380.5	1597.75	1374.4	2355.95	2256.24	2395.79	1358.36	1589.43	1542.18	1846.54	-0.526112	3.0552e-10	3.23896e-09	-0.62989	7.67806e-14	1.69632e-12	Gtf2h1	7	46796103	5	protein_coding
ENSMUSG00000006611	ENSMUSG00000006611	6.92025	9.78495	9.04003	18.0693	23.2884	10.2338	5.85087	0	8.0822	4.37241	25.0226	9.69245	10.8631	0.483976	0.15239	0.270847	0.598301	0.0754082	0.154631	Hfe	13	23702034	4	protein_coding
ENSMUSG00000006641	ENSMUSG00000006641	71.5093	76.7742	85.1269	105.706	73.1921	106.431	67.285	46.6248	51.957	77.246	77.0695	90.4629	77.4487	0.24967	0.252943	0.398165	0.484858	0.033858	0.0808112	Slc5a6	5	31036036	7	protein_coding
ENSMUSG00000006651	ENSMUSG00000006651	6.92025	9.03226	9.04003	17.1659	6.65383	21.4909	5.85087	21.2852	6.9276	7.28735	12.0108	8.61551	11.0234	0.424921	0.210469	0.347128	-0.132342	0.696411	0.797481	Aplp1	7	30434981	1	protein_coding
ENSMUSG00000006673	ENSMUSG00000006673	2029.94	1884.73	1887.86	2247.82	2180.79	2300.55	2030.25	1884.25	2144.09	2629.28	2333.1	2327.27	2156.66	0.211626	0.00718374	0.0213097	0.262173	0.000945148	0.00380134	Qrich1	9	108517087	2	protein_coding
ENSMUSG00000006676	ENSMUSG00000006676	1086.48	973.226	976.323	859.196	806.777	876.011	948.816	831.138	999.884	938.611	872.787	840.013	917.438	-0.249668	0.00886112	0.025498	-0.0678477	0.484496	0.6277	Usp19	9	108490676	4	protein_coding
ENSMUSG00000006678	ENSMUSG00000006678	254.896	294.301	286.267	231.287	310.235	248.681	336.425	346.645	371.781	262.345	281.253	333.851	296.497	-0.0778669	0.582826	0.716635	-0.249655	0.0798932	0.161697	Pola1	X	93304767	4	protein_coding
ENSMUSG00000006699	ENSMUSG00000006699	14621.3	16532	15762	11622.2	13775.9	11588.7	13352.7	16355.2	14175	11543.2	12944.7	11809.7	13673.6	-0.337193	0.000131603	0.000596066	-0.268916	0.00233082	0.00837787	Cdc42	4	137319696	2	protein_coding
ENSMUSG00000006705	ENSMUSG00000006705	490.184	560.753	552.195	485.161	448.302	407.304	406.636	439.895	432.975	475.136	318.287	347.851	447.057	-0.249285	0.0578312	0.124683	-0.166166	0.219766	0.352341	Pknox1	17	31564749	7	protein_coding
ENSMUSG00000006715	ENSMUSG00000006715	724.32	769.247	772.922	656.82	768.517	573.092	740.135	831.138	635.03	731.65	879.793	641.856	727.043	-0.174158	0.17361	0.299013	0.0294005	0.819746	0.884926	Gmnn	13	24751845	5	protein_coding
ENSMUSG00000006717	ENSMUSG00000006717	377.154	389.14	397.008	335.186	410.874	320.317	353.978	409.488	310.587	343.963	300.271	358.621	358.882	-0.119285	0.372601	0.527172	-0.0979462	0.475144	0.619498	Acot13	13	24817948	1	protein_coding
ENSMUSG00000006720	ENSMUSG00000006720	96.8835	98.6022	97.1803	121.064	134.74	140.203	85.8128	107.44	84.2858	116.598	135.122	119.54	111.456	0.401169	0.0279288	0.0679486	0.38606	0.0407648	0.0943248	Zfp184	13	21945094	6	protein_coding
ENSMUSG00000006724	ENSMUSG00000006724	2.30675	15.0538	6.78002	13.552	26.6153	15.3507	6.82602	9.12225	12.7006	8.74483	12.0108	11.8463	11.7424	0.624682	0.0652499	0.137784	0.100848	0.766318	0.848072	Cyp27b1	10	127048250	3	protein_coding
ENSMUSG00000006728	ENSMUSG00000006728	12529.1	13238.3	12917.4	9888.43	8743.96	9111.13	11833.4	11863	12139.5	9547.89	10183.2	8710.28	10892.1	-0.474479	2.1184e-11	2.60675e-10	-0.329647	3.48729e-06	2.49578e-05	Cdk4	10	127063534	9	protein_coding
ENSMUSG00000006731	ENSMUSG00000006731	254.896	317.634	302.841	269.233	202.11	297.803	340.326	262.518	337.143	335.218	245.221	269.235	286.182	-0.181833	0.258971	0.404224	-0.142184	0.381975	0.53119	B4galnt1	10	127165156	1	protein_coding
ENSMUSG00000006732	ENSMUSG00000006732	700.099	674.409	650.129	457.154	430.004	496.338	666.999	588.892	647.731	572.786	458.413	472.776	567.977	-0.534835	1.14852e-06	7.42639e-06	-0.335988	0.0026771	0.00948123	Mettl1	10	127041414	5	protein_coding
ENSMUSG00000006736	ENSMUSG00000006736	367.927	374.086	426.388	1077.83	1050.47	1029.52	577.286	421.651	505.715	1079.99	989.892	973.553	739.526	1.39219	4.24733e-36	2.76861e-34	0.98655	8.17887e-19	2.81801e-17	Tspan31	10	127067317	1	protein_coding
ENSMUSG00000006740	ENSMUSG00000006740	2870.75	2835.38	2553.81	2751.05	2962.62	2820.43	2721.63	2720.46	2269.94	2314.46	2558.31	2965.89	2695.39	0.0466978	0.622547	0.748432	0.0236102	0.804887	0.8747	Kif5b	18	6201002	6	protein_coding
ENSMUSG00000006763	ENSMUSG00000006763	475.191	372.581	406.048	368.614	439.984	454.38	356.903	444.963	340.607	437.241	403.364	372.621	406.041	0.0138213	0.917965	0.95276	0.0796898	0.561003	0.691801	Saal1	7	46686108	6	protein_coding
ENSMUSG00000006782	ENSMUSG00000006782	124.565	72.2581	72.3202	77.6981	92.3219	100.291	115.067	75.0051	88.9042	58.2988	116.105	80.7704	89.467	0.0166337	0.944934	0.968286	-0.0990029	0.685245	0.788877	Cnp	11	100574904	4	protein_coding
ENSMUSG00000006800	ENSMUSG00000006800	3.46013	8.27957	6.02668	33.4282	24.1201	27.6312	7.80116	3.04075	3.4638	16.0322	30.0271	30.1543	16.1221	1.32405	6.52817e-05	0.000314687	1.31861	8.05389e-05	0.000425979	Sulf2	2	166073089	7	protein_coding
ENSMUSG00000006818	ENSMUSG00000006818	2094.53	1953.23	1807.25	2288.48	2016.94	2093.83	1768.91	1806.2	1580.65	2279.48	1804.63	1811.41	1942.13	0.126442	0.195842	0.32843	0.186606	0.0589125	0.127289	Sod2	17	13007839	1	protein_coding
ENSMUSG00000006850	ENSMUSG00000006850	56.5154	76.0215	62.5268	70.4703	39.0912	59.3559	82.8874	76.0187	66.9668	75.7885	100.09	56.0008	68.4778	-0.182374	0.45832	0.608751	0.0325115	0.894913	0.93426	Tmco6	18	36735068	1	protein_coding
ENSMUSG00000006906	ENSMUSG00000006906	277.963	289.032	258.394	310.792	302.749	293.709	314.972	348.673	269.022	330.846	271.244	356.467	301.989	0.131326	0.339852	0.493661	0.0334879	0.810057	0.878209	Stambp	6	83543206	1	protein_coding
ENSMUSG00000006920	ENSMUSG00000006920	170.7	135.484	166.487	115.644	133.908	116.665	117.993	142.915	142.016	110.768	95.0857	98.0015	128.806	-0.336695	0.056236	0.121825	-0.376806	0.0413112	0.0952559	Ezh1	11	101191115	9	protein_coding
ENSMUSG00000006930	ENSMUSG00000006930	12.6871	12.043	20.3401	16.2624	9.98074	10.2338	18.5278	27.3667	26.5558	17.4897	14.0126	23.6927	17.4327	-0.190095	0.559697	0.698644	-0.263653	0.417094	0.566314	Hap1	11	100347327	5	protein_coding
ENSMUSG00000006931	ENSMUSG00000006931	401.375	416.237	470.081	899.852	802.618	994.723	498.299	394.284	542.662	925.494	935.843	738.78	668.354	1.02444	1.02765e-15	1.95159e-14	0.825667	1.45421e-10	2.11709e-09	Leprel4	11	100408456	2	protein_coding
ENSMUSG00000006932	ENSMUSG00000006932	5206.34	4449.89	4527.55	5251.85	4606.11	5563.08	4849.4	4536.8	4761.57	5019.53	4520.07	5697.01	4915.77	0.118752	0.199365	0.332849	0.104874	0.258614	0.397536	Ctnnb1	9	120929216	14	protein_coding
ENSMUSG00000006941	ENSMUSG00000006941	1028.81	1133.55	1130	639.654	670.373	558.764	1047.31	1289.28	1257.36	709.788	742.669	789.396	916.413	-0.797155	1.28653e-14	2.23767e-13	-0.662795	1.82317e-10	2.61219e-09	Eif1b	9	120492606	1	protein_coding
ENSMUSG00000006958	ENSMUSG00000006958	2.30675	12.7957	0.753335	4.51733	8.31729	18.4208	5.85087	6.0815	5.773	18.9471	5.00451	16.1541	8.74352	0.34584	0.29525	0.44529	0.448904	0.172675	0.293869	Chrd	16	20733127	4	protein_coding
ENSMUSG00000006998	ENSMUSG00000006998	2642.38	2210.65	2130.43	2913.68	2425.32	3293.23	2381.3	2034.26	2265.33	2855.19	2477.23	3057.43	2557.2	0.298159	0.00684995	0.0203878	0.319286	0.00395564	0.0132351	Psmd2	16	20651652	6	protein_coding
ENSMUSG00000007029	ENSMUSG00000007029	1470.55	1310.43	1396.68	1245.88	1014.71	1351.88	1357.4	1109.87	1467.5	1473.5	954.861	1208.33	1280.13	-0.201677	0.125859	0.234078	-0.11142	0.400707	0.550729	Vars	17	35000987	13	protein_coding
ENSMUSG00000007033	ENSMUSG00000007033	21.9141	15.0538	21.8467	9.93813	19.9615	16.374	0.975145	11.1494	13.8552	23.3195	18.0162	24.7696	16.4311	-0.203753	0.541889	0.683907	0.741533	0.027452	0.0680354	Hspa1l	17	34972703	1	protein_coding
ENSMUSG00000007035	ENSMUSG00000007035	6.92025	12.7957	18.0801	24.3936	11.6442	16.374	16.5775	15.2037	12.7006	42.2667	11.0099	20.4618	17.369	0.255206	0.444702	0.59608	0.415475	0.214122	0.345552	Msh5	17	35028605	12	protein_coding
ENSMUSG00000007036	ENSMUSG00000007036	302.184	295.806	308.114	404.753	377.605	451.31	406.636	337.523	355.617	561.126	484.437	412.468	391.465	0.426248	0.00110751	0.00407489	0.386253	0.00320792	0.0110686	Abhd16a	17	35089263	7	protein_coding
ENSMUSG00000007038	ENSMUSG00000007038	86.5031	79.0323	85.8802	209.604	156.365	188.302	84.8376	91.2225	111.996	220.078	244.22	186.31	145.363	1.05052	7.35156e-09	6.54674e-08	1.08841	2.79669e-09	3.39521e-08	Neu1	17	34931253	3	protein_coding
ENSMUSG00000007039	ENSMUSG00000007039	1029.96	1107.96	1078.02	851.065	699.484	867.824	989.773	910.197	925.989	854.078	872.787	764.627	912.647	-0.404724	4.21571e-05	0.000210654	-0.178373	0.0762219	0.15588	Ddah2	17	35059035	4	protein_coding
ENSMUSG00000007041	ENSMUSG00000007041	6163.64	6398.6	6810.15	8618.16	8192.53	8117.43	6240.93	6517.34	6741.71	9039.23	8992.1	8297.82	7510.8	0.35985	6.7555e-08	5.3101e-07	0.428933	1.44735e-10	2.10937e-09	Clic1	17	35049966	2	protein_coding
ENSMUSG00000007050	ENSMUSG00000007050	2027.63	2187.31	2560.59	1529.57	1294.17	1435.8	2526.6	2324.15	2433.9	1915.12	1921.73	1790.95	1995.63	-0.658579	1.09228e-12	1.51548e-11	-0.365572	7.88673e-05	0.000418208	Lsm2	17	34981862	11	protein_coding
ENSMUSG00000007080	ENSMUSG00000007080	373.694	380.108	410.568	336.993	350.989	388.884	388.108	350.7	387.946	278.377	286.258	346.774	356.616	-0.111655	0.365195	0.519385	-0.291265	0.0224069	0.0573082	Pole	5	110286306	7	protein_coding
ENSMUSG00000007207	ENSMUSG00000007207	128.025	178.387	191.347	216.832	183.812	166.811	219.408	155.078	200.9	240.483	231.208	187.387	191.64	0.167213	0.347246	0.501197	0.179011	0.31736	0.46165	Stx1a	5	135023482	5	protein_coding
ENSMUSG00000007216	ENSMUSG00000007216	141.865	142.258	137.107	128.292	94.8171	118.712	113.117	118.589	123.542	107.853	111.1	81.8474	118.258	-0.279862	0.127114	0.235799	-0.219769	0.250302	0.387591	Zfp775	6	48613180	1	protein_coding
ENSMUSG00000007338	ENSMUSG00000007338	1780.81	1940.43	1971.48	1264.85	1302.49	1241.36	1702.6	2002.84	2012.47	1345.25	1306.18	1165.25	1586.33	-0.570593	1.08219e-10	1.21587e-09	-0.57351	1.42491e-10	2.08493e-09	Mrpl49	19	6053630	1	protein_coding
ENSMUSG00000007379	ENSMUSG00000007379	100.344	133.226	126.56	96.6709	142.226	91.0806	109.216	82.1002	113.151	137.002	140.126	101.232	114.411	-0.114838	0.580373	0.714692	0.278491	0.188614	0.313511	Dennd2c	3	103102604	6	protein_coding
ENSMUSG00000007411	ENSMUSG00000007411	1668.93	1618.28	1496.12	1336.23	1445.54	1427.61	1432.49	1424.08	1372.82	1380.23	1239.12	1237.4	1423.24	-0.180634	0.0252487	0.0624891	-0.13348	0.105724	0.201334	Mark3	12	111574510	2	protein_coding
ENSMUSG00000007415	ENSMUSG00000007415	2538.58	2863.98	2891.3	1637.98	1917.13	1463.43	2897.16	2918.11	3086.25	1878.68	1906.72	1669.26	2305.71	-0.710097	6.84574e-14	1.08982e-12	-0.692583	3.54295e-13	7.26205e-12	Gatad1	5	3632932	3	protein_coding
ENSMUSG00000007440	ENSMUSG00000007440	5.76688	1.50538	1.50667	7.22773	14.9711	23.5377	1.95029	1.01358	2.3092	11.6598	10.009	5.3847	7.23683	1.0124	0.00238653	0.00805212	0.720846	0.0285257	0.0701317	Pcdhac2	18	36930285	9	protein_coding
ENSMUSG00000007458	ENSMUSG00000007458	981.522	1033.44	1086.31	2611.02	2819.56	2490.9	1211.13	1141.29	1337.03	2855.19	2543.29	2593.27	1892	1.32962	4.27443e-54	5.6232e-52	1.09672	4.62852e-37	5.77407e-35	M6pr	6	122308720	3	protein_coding
ENSMUSG00000007476	ENSMUSG00000007476	307.951	249.892	273.461	291.819	277.797	183.185	286.693	395.297	332.525	362.91	349.315	214.311	293.763	-0.126684	0.488463	0.636577	-0.123448	0.50018	0.641329	Lrrc8a	2	30237715	2	protein_coding
ENSMUSG00000007564	ENSMUSG00000007564	3302.11	2490.65	2299.93	3105.21	2551.74	3428.32	2890.33	2441.72	2590.92	3145.22	2676.41	2983.12	2825.47	0.162626	0.172329	0.297196	0.146766	0.219699	0.352312	Ppp2r1a	17	20945311	7	protein_coding
ENSMUSG00000007570	ENSMUSG00000007570	607.829	562.258	507.748	474.32	366.792	414.468	593.864	582.81	523.034	411.007	402.363	418.929	488.785	-0.403307	0.000614349	0.00240732	-0.450072	0.000178659	0.000869567	Fance	17	28313530	14	protein_coding
ENSMUSG00000007589	ENSMUSG00000007589	623.976	696.237	623.762	589.963	547.277	545.46	576.311	650.72	593.464	459.103	527.475	488.93	576.89	-0.204544	0.0473956	0.105827	-0.292233	0.00604076	0.0189869	Tinf2	14	55679083	1	protein_coding
ENSMUSG00000007594	ENSMUSG00000007594	18.454	20.3226	9.04003	19.8763	21.6249	29.678	24.3786	18.2445	25.4012	16.0322	22.0198	26.9235	20.9996	0.389113	0.219121	0.357889	-0.0357386	0.910683	0.945576	Hapln4	8	70083529	1	protein_coding
ENSMUSG00000007603	ENSMUSG00000007603	369.08	308.602	262.161	342.414	247.855	368.416	368.605	281.776	337.143	386.23	395.356	364.005	335.97	0.0297687	0.847724	0.911127	0.202081	0.19538	0.322167	Dus3l	17	56764751	1	protein_coding
ENSMUSG00000007610	ENSMUSG00000007610	629.743	523.871	491.928	445.409	400.893	413.445	484.647	476.384	471.077	335.218	351.317	398.468	451.867	-0.368969	0.00176537	0.00614989	-0.384354	0.00163525	0.00612889	Gtpbp3	8	71488103	8	protein_coding
ENSMUSG00000007613	ENSMUSG00000007613	348.319	408.71	411.321	530.334	603.003	531.133	385.182	527.063	419.12	527.604	433.391	616.009	478.433	0.485845	0.000445865	0.00180327	0.232407	0.0964418	0.18786	Tgfbr1	4	47353222	5	protein_coding
ENSMUSG00000007617	ENSMUSG00000007617	880.025	922.796	933.383	712.835	869.988	679.523	789.868	1076.43	835.93	585.903	579.522	689.241	796.287	-0.264712	0.0295801	0.0713424	-0.523445	2.35018e-05	0.000141489	Homer1	13	93303757	11	protein_coding
ENSMUSG00000007646	ENSMUSG00000007646	27.681	39.8925	42.1868	57.8218	64.0431	29.678	44.8567	52.7063	57.73	59.7563	71.064	50.6161	49.8361	0.367623	0.169829	0.293655	0.18572	0.488003	0.630583	Rad51c	11	87376645	4	protein_coding
ENSMUSG00000007655	ENSMUSG00000007655	7071.34	7865.59	8135.27	8977.74	10453.2	8764.21	7113.69	7828.91	8281.95	9603.28	9888.91	9990.77	8664.57	0.284753	0.000528997	0.0021071	0.339334	3.76436e-05	0.000215057	Cav1	6	17306335	10	protein_coding
ENSMUSG00000007656	ENSMUSG00000007656	5063.32	5578.93	6280.56	3228.99	4092.94	2948.35	7022.02	8087.38	7986.37	3891.45	4822.35	3993.29	5249.66	-0.700556	2.5426e-10	2.71747e-09	-0.838012	3.82032e-14	8.69243e-13	Arpp19	9	75037614	11	protein_coding
ENSMUSG00000007659	ENSMUSG00000007659	3625.06	3724.3	3798.32	2809.78	2495.19	2717.07	3421.79	2908.98	3774.39	2722.56	2777.5	2809.73	3132.05	-0.467352	6.05258e-08	4.80192e-07	-0.276887	0.00143142	0.00545537	Bcl2l1	2	152780668	9	protein_coding
ENSMUSG00000007670	ENSMUSG00000007670	2088.76	1898.28	1946.62	2124.95	1690.07	1991.49	2096.56	1748.43	1998.61	2090.01	1838.66	2039.72	1962.68	-0.0302878	0.751742	0.847364	0.0290387	0.763312	0.846007	Khsrp	17	57021058	1	protein_coding
ENSMUSG00000007682	ENSMUSG00000007682	71.5093	103.871	98.6869	141.844	230.389	177.044	61.4342	113.521	71.5852	147.205	179.161	169.079	130.444	0.884563	3.57603e-05	0.000181657	0.888545	4.88502e-05	0.000272098	Dio2	12	90724554	1	protein_coding
ENSMUSG00000007721	ENSMUSG00000007721	1993.03	2096.99	2060.37	1363.33	1191.87	1130.83	1804.02	2005.88	1898.16	1441.44	1395.26	1099.55	1623.39	-0.722334	4.08818e-13	5.9101e-12	-0.525569	1.67343e-07	1.52399e-06	Ccdc124	8	70868227	1	protein_coding
ENSMUSG00000007739	ENSMUSG00000007739	2873.06	2535.81	2467.17	3622.9	3562.29	3765.01	2713.83	2772.15	2363.47	3276.39	3475.13	3700.36	3093.96	0.469349	1.6107e-08	1.37594e-07	0.406789	1.16019e-06	9.07523e-06	Cct4	11	22990519	9	protein_coding
ENSMUSG00000007777	ENSMUSG00000007777	306.798	301.075	296.061	291.819	331.028	227.19	281.817	421.651	320.979	304.611	262.236	254.158	299.952	-0.0802687	0.60857	0.737202	-0.304559	0.055165	0.120624	0610009B22Rik	11	51685386	2	protein_coding
ENSMUSG00000007783	ENSMUSG00000007783	201.841	231.828	297.568	250.26	169.673	273.242	298.394	256.436	295.578	220.078	226.204	290.774	250.99	-0.0792967	0.651234	0.771637	-0.189109	0.284683	0.426873	Cpt1c	7	44959373	1	protein_coding
ENSMUSG00000007805	ENSMUSG00000007805	1957.28	2197.85	2219.33	1527.76	1680.92	1417.38	1915.19	2437.67	2326.52	1754.8	1930.74	1462.48	1902.33	-0.450687	3.02767e-05	0.000155532	-0.365568	0.000750539	0.0031005	Twist2	1	91801461	2	protein_coding
ENSMUSG00000007812	ENSMUSG00000007812	844.271	992.796	1064.46	967.612	1048.81	953.788	956.618	1030.81	1037.99	915.292	979.883	995.092	982.285	0.0301791	0.75426	0.849012	-0.0628037	0.520696	0.657854	Zfp655	5	145231723	2	protein_coding
ENSMUSG00000007815	ENSMUSG00000007815	16144.9	16799.2	15921	12056.8	12278	11009.5	13252.2	15455.1	13802.1	11088.4	11857.7	10379.5	13337	-0.46143	9.09418e-10	9.10109e-09	-0.346684	4.4553e-06	3.11613e-05	Rhoa	9	108306205	1	protein_coding
ENSMUSG00000007817	ENSMUSG00000007817	1670.09	1674.73	1720.62	2105.98	1734.99	1988.42	1526.1	1281.17	1521.76	1814.55	1490.34	1743.56	1689.36	0.197898	0.0419274	0.0956236	0.215767	0.0287482	0.0705589	Zmiz1	14	25459185	8	protein_coding
ENSMUSG00000007827	ENSMUSG00000007827	317.178	326.667	364.614	291.819	324.374	331.574	299.37	274.681	308.278	271.09	345.311	317.697	314.388	-0.0889958	0.490827	0.638507	0.0855668	0.520455	0.657774	Ankrd26	6	118501308	3	protein_coding
ENSMUSG00000007833	ENSMUSG00000007833	161.473	122.688	131.08	148.168	123.928	158.624	165.775	79.0595	133.934	190.929	141.127	170.156	143.912	0.0508614	0.805759	0.883566	0.35904	0.086603	0.17274	Aldh16a1	7	45140684	10	protein_coding
ENSMUSG00000007836	ENSMUSG00000007836	5019.49	4326.45	3747.09	4009.58	3862.55	4061.79	3630.47	3848.57	3257.13	3974.52	3428.09	3452.67	3884.87	-0.130127	0.178358	0.305049	0.0145977	0.880728	0.925296	Hnrnpa0	13	58125879	1	protein_coding
ENSMUSG00000007837	ENSMUSG00000007837	185.693	144.516	167.994	174.369	168.009	206.722	171.626	159.133	143.17	202.588	204.184	179.849	175.654	0.135335	0.399334	0.553271	0.285449	0.082385	0.165928	Prrg2	7	45053613	9	protein_coding
ENSMUSG00000007850	ENSMUSG00000007850	6194.78	5426.88	5115.9	7509.61	7453.12	7403.12	5595.38	5576.73	5198.01	7159.1	6699.04	7669.96	6416.8	0.413464	1.11658e-07	8.49529e-07	0.389624	6.33215e-07	5.17991e-06	Hnrnph1	11	50376990	18	protein_coding
ENSMUSG00000007867	ENSMUSG00000007867	499.411	419.247	421.115	245.743	209.596	250.728	396.884	490.574	389.1	290.037	293.264	190.618	341.36	-0.873105	1.16804e-08	1.01885e-07	-0.68568	9.82489e-06	6.43622e-05	Ift43	12	86082561	1	protein_coding
ENSMUSG00000007872	ENSMUSG00000007872	5224.79	5425.38	5354.71	4545.34	3893.32	4751.54	5870.38	5259.48	5678.32	5748.27	5038.54	4896.84	5140.58	-0.275173	0.00107963	0.0039835	-0.0990349	0.240219	0.37592	Id3	4	136143497	3	protein_coding
ENSMUSG00000007880	ENSMUSG00000007880	762.381	782.796	787.236	1335.32	1341.58	1470.59	844.476	611.191	685.832	1364.19	1168.05	1293.4	1037.25	0.80883	2.28244e-14	3.84507e-13	0.81302	4.31058e-14	9.73143e-13	Arid1a	4	133679008	6	protein_coding
ENSMUSG00000007888	ENSMUSG00000007888	74.9694	54.1936	42.9401	431.857	342.672	486.105	65.3347	36.489	61.1938	445.986	327.295	369.39	228.202	2.62936	1.46299e-41	1.18938e-39	2.53062	7.07163e-37	8.59945e-35	Crlf1	8	70493158	3	protein_coding
ENSMUSG00000007891	ENSMUSG00000007891	805.056	712.796	739.022	2373.4	1998.64	2426.43	796.694	794.649	938.69	2124.99	2089.88	2357.42	1513.14	1.55848	9.48393e-57	1.46002e-54	1.34897	2.05038e-42	3.22512e-40	Ctsd	7	142371148	4	protein_coding
ENSMUSG00000007892	ENSMUSG00000007892	30852.8	31324.6	34913.3	22343.6	21570.9	20105.3	59637	53559.8	59524.2	36025.8	37639.9	34360.8	36821.5	-0.593854	2.75017e-16	5.51215e-15	-0.669269	2.60168e-20	1.05164e-18	Rplp1	9	61913284	1	protein_coding
ENSMUSG00000007908	ENSMUSG00000007908	117.644	168.602	171.007	154.493	192.129	158.624	177.476	174.336	174.345	244.855	191.172	217.542	178.519	0.125541	0.460172	0.60998	0.286971	0.0923774	0.18158	Hmgcll1	9	76014855	7	protein_coding
ENSMUSG00000007950	ENSMUSG00000007950	950.381	892.688	953.723	570.087	415.864	558.764	1034.63	755.119	1010.27	609.223	534.482	535.239	735.04	-0.825844	1.22637e-10	1.36409e-09	-0.711997	3.79517e-08	3.90611e-07	Abhd8	8	71456700	1	protein_coding
ENSMUSG00000007987	ENSMUSG00000007987	265.276	304.839	327.701	187.921	218.745	183.185	284.742	392.257	300.196	252.142	230.207	227.234	264.537	-0.576272	0.000122168	0.000557168	-0.441114	0.00352505	0.0119913	Ift22	5	136908150	1	protein_coding
ENSMUSG00000007989	ENSMUSG00000007989	91.1166	100.86	102.454	76.7946	91.4901	89.0339	135.545	172.309	160.489	119.513	79.0713	121.694	111.698	-0.178089	0.370869	0.525337	-0.50667	0.0102644	0.0299651	Fzd3	14	65201026	2	protein_coding
ENSMUSG00000008035	ENSMUSG00000008035	1260.64	1223.87	1219.65	1079.64	962.31	1081.71	1030.73	1221.37	1108.42	980.878	1065.96	947.707	1098.57	-0.24167	0.00775367	0.0227639	-0.162193	0.079692	0.16138	Mid1ip1	X	10715013	5	protein_coding
ENSMUSG00000008036	ENSMUSG00000008036	2071.46	2270.86	2256.24	1424.77	1306.65	1365.19	1889.83	1971.42	2020.55	1361.28	1401.26	1313.87	1721.11	-0.680502	3.07246e-19	7.96889e-18	-0.521504	1.49831e-11	2.50369e-10	Ap2s1	7	16738410	2	protein_coding
ENSMUSG00000008090	ENSMUSG00000008090	349.473	352.258	360.848	348.738	311.066	338.738	398.834	317.251	350.998	384.772	346.312	367.236	352.21	-0.0880609	0.47077	0.619714	0.0370054	0.765988	0.847814	Fgfrl1	5	108694229	2	protein_coding
ENSMUSG00000008129	ENSMUSG00000008129	5.76688	6.02151	7.53335	13.552	13.3077	9.2104	14.6272	12.163	4.6184	20.4046	18.0162	3.23082	10.7043	0.413354	0.222999	0.362668	0.189772	0.575773	0.704729	4930432K21Rik	8	84148025	3	protein_coding
ENSMUSG00000008136	ENSMUSG00000008136	2440.54	2301.72	2095.78	2734.79	2423.66	2603.47	1935.66	2038.32	1875.07	2761.91	2523.27	2129.11	2321.94	0.180042	0.0540192	0.117959	0.333933	0.000401867	0.00178826	Fhl2	1	43123074	3	protein_coding
ENSMUSG00000008140	ENSMUSG00000008140	468.27	434.301	531.855	777.884	619.638	747.066	596.789	467.262	699.688	788.492	769.694	798.012	641.579	0.556473	1.92098e-05	0.000102578	0.403241	0.00201683	0.00737569	Emc10	7	44489937	7	protein_coding
ENSMUSG00000008167	ENSMUSG00000008167	86.5031	73.7634	82.8669	67.7599	58.221	79.8235	117.017	109.467	95.8318	88.9057	77.0695	88.309	85.4615	-0.215148	0.299184	0.449761	-0.313784	0.129693	0.236341	Fbxw9	8	85060055	9	protein_coding
ENSMUSG00000008200	ENSMUSG00000008200	1731.22	1783.87	1840.4	1686.77	1834.79	1636.38	1881.06	1792.01	1933.95	1632.37	1884.7	1773.72	1784.27	-0.0535077	0.503899	0.649499	-0.0805003	0.319475	0.463983	Fnbp4	2	90745370	9	protein_coding
ENSMUSG00000008206	ENSMUSG00000008206	146.479	130.968	149.16	191.535	173.831	172.951	121.893	133.793	166.262	147.205	233.21	146.464	159.479	0.309969	0.0931906	0.184406	0.303675	0.106757	0.202793	Cers4	8	4493026	9	protein_coding
ENSMUSG00000008226	ENSMUSG00000008226	445.203	525.376	552.948	329.765	330.196	282.452	563.634	575.715	520.725	392.06	275.248	366.159	429.957	-0.666606	5.75268e-07	3.89005e-06	-0.662422	8.91168e-07	7.12098e-06	Scrn3	2	73312601	6	protein_coding
ENSMUSG00000008301	ENSMUSG00000008301	1991.88	1969.79	1830.61	1543.12	1744.13	1495.16	1675.3	1907.56	1596.81	1444.35	1483.34	1509.87	1682.66	-0.270477	0.00198032	0.00681991	-0.219133	0.0135766	0.0379352	Phax	18	56562443	3	protein_coding
ENSMUSG00000008305	ENSMUSG00000008305	1430.19	1578.39	1483.32	1179.93	1169.41	1165.63	1434.44	1364.28	1379.75	1179.09	1113	1177.09	1304.54	-0.350467	5.40063e-06	3.17306e-05	-0.265768	0.000733532	0.00304066	Tle1	4	72117142	10	protein_coding
ENSMUSG00000008307	ENSMUSG00000008307	1.15338	6.77419	3.76668	5.4208	5.8221	9.2104	0	3.04075	6.9276	2.91494	18.0162	17.231	6.68984	0.242575	0.452877	0.604184	0.691663	0.0315545	0.0762949	1700109H08Rik	5	3571566	4	protein_coding
ENSMUSG00000008318	ENSMUSG00000008318	214.528	180.645	196.621	232.191	176.326	205.699	195.029	186.499	226.302	282.749	159.143	224.003	206.645	0.0517776	0.769581	0.859306	0.113893	0.52458	0.661312	Relt	7	100845848	6	protein_coding
ENSMUSG00000008333	ENSMUSG00000008333	2236.39	2074.41	1888.61	1921.67	2286.42	1756.12	1856.68	2505.58	1805.79	1832.04	2046.84	1728.49	1994.92	-0.0528304	0.654214	0.774281	-0.133088	0.261731	0.400754	Snrpb2	2	143063039	5	protein_coding
ENSMUSG00000008348	ENSMUSG00000008348	254.896	188.925	225.247	177.079	143.057	190.348	213.557	299.007	254.012	119.513	182.164	281.081	210.741	-0.348827	0.0885585	0.176836	-0.347648	0.091108	0.179646	Ubc	5	125385965	3	protein_coding
ENSMUSG00000008373	ENSMUSG00000008373	1336.76	1259.25	1224.17	1385.92	1354.89	1377.47	1493.92	1306.51	1355.5	1235.94	1308.18	1258.94	1324.79	0.108253	0.179147	0.306254	-0.125677	0.12473	0.229436	Prpf31	7	3629985	6	protein_coding
ENSMUSG00000008384	ENSMUSG00000008384	1237.57	1266.02	1339.43	1227.81	1087.9	1282.29	1250.14	1226.44	1272.37	1368.57	1119.01	1202.94	1240.04	-0.0949602	0.302559	0.453451	-0.0249383	0.789208	0.864021	Sertad1	7	27486910	2	protein_coding
ENSMUSG00000008393	ENSMUSG00000008393	2772.71	3113.12	3319.2	1892.76	2021.93	1990.47	3192.63	3064.06	3503.06	2356.73	2244.02	2145.26	2634.66	-0.631892	2.21319e-14	3.74148e-13	-0.525139	2.61833e-10	3.67149e-09	Carhsp1	16	8658587	1	protein_coding
ENSMUSG00000008398	ENSMUSG00000008398	3448.59	3676.88	4034.11	3314.82	3568.95	3301.42	4592.93	4433.41	4930.14	3696.15	4190.78	3507.59	3891.31	-0.130297	0.118623	0.223544	-0.287516	0.000583549	0.00248296	Elk3	10	93247414	4	protein_coding
ENSMUSG00000008429	ENSMUSG00000008429	480.957	441.075	409.814	470.706	552.268	472.801	409.561	461.18	502.251	435.784	375.338	439.391	454.261	0.16622	0.168169	0.291621	-0.130796	0.290509	0.433398	Herpud2	9	25108130	1	protein_coding
ENSMUSG00000008435	ENSMUSG00000008435	419.829	392.151	378.174	471.609	471.59	466.66	435.89	349.686	396.028	480.965	447.403	382.313	424.358	0.239096	0.045326	0.102072	0.140951	0.24939	0.386725	Rdh13	7	4424770	6	protein_coding
ENSMUSG00000008450	ENSMUSG00000008450	486.724	497.527	508.501	266.522	271.143	283.476	564.609	444.963	540.353	346.878	374.337	327.39	409.369	-0.835237	3.7297e-12	4.92331e-11	-0.544439	6.73816e-06	4.54794e-05	Nutf2	8	105860634	1	protein_coding
ENSMUSG00000008475	ENSMUSG00000008475	8454.24	9522.26	9840.07	5728.88	6707.89	5578.43	8941.11	9821.62	9125.96	6029.56	6506.86	6314.09	7714.25	-0.617555	4.76422e-14	7.71175e-13	-0.556424	1.24353e-11	2.09733e-10	Arpc5	1	152766542	3	protein_coding
ENSMUSG00000008496	ENSMUSG00000008496	1.15338	3.76344	3.01334	9.93813	21.6249	19.4442	0	10.1358	3.4638	1.45747	16.0144	10.7694	8.39819	0.940092	0.00416354	0.0131523	0.369005	0.257166	0.395899	Pou2f2	7	25087344	10	protein_coding
ENSMUSG00000008540	ENSMUSG00000008540	27.681	34.6237	49.7201	304.468	354.316	298.826	61.4342	40.5433	81.9766	387.687	347.313	295.081	190.306	2.75178	2.07762e-42	1.73787e-40	2.26088	3.59842e-30	3.00998e-28	Mgst1	6	138140316	7	protein_coding
ENSMUSG00000008575	ENSMUSG00000008575	984.982	891.183	873.116	909.79	993.084	968.115	762.564	756.133	883.269	854.078	865.78	942.322	890.368	0.0636037	0.501587	0.647383	0.147542	0.128196	0.234263	Nfib	4	82290173	12	protein_coding
ENSMUSG00000008604	ENSMUSG00000008604	3281.35	2692.37	2550.79	2332.75	2243.17	2392.66	2542.2	2726.54	2705.23	2455.84	2061.86	2188.34	2514.42	-0.28379	0.00229069	0.00776495	-0.246206	0.00865859	0.0259578	Ubqln4	3	88553716	1	protein_coding
ENSMUSG00000008658	ENSMUSG00000008658	0	0.752688	0	8.13119	12.4759	20.4676	0	0	0	14.5747	14.0126	23.6927	7.84228	1.39704	2.50925e-05	0.000131088	1.58941	1.37279e-06	1.05944e-05	Rbfox1	16	6809222	2	protein_coding
ENSMUSG00000008668	ENSMUSG00000008668	4863.78	4696.02	5091.79	3320.24	4018.08	3358.73	5108.79	6803.17	5823.8	4258.73	4888.41	4124.68	4696.35	-0.443366	1.01676e-05	5.69629e-05	-0.408635	4.76118e-05	0.000266122	Rps18	17	33951999	10	protein_coding
ENSMUSG00000008682	ENSMUSG00000008682	608.982	628.495	577.055	648.689	618.806	593.559	634.82	742.956	691.605	655.862	755.681	632.163	649.056	0.0363468	0.727037	0.830055	-0.0155038	0.882676	0.9264	Rpl10	X	74270812	11	protein_coding
ENSMUSG00000008683	ENSMUSG00000008683	8567.27	9893.33	9954.57	7152.74	9305.38	6926.22	10788	14010.8	11613	9168.95	10607.6	9655.84	9803.64	-0.273798	0.0112821	0.0314997	-0.298895	0.00566831	0.0180317	Rps15a	7	118104378	7	protein_coding
ENSMUSG00000008690	ENSMUSG00000008690	3660.81	3508.28	3683.81	2655.29	2405.36	2470.43	3670.45	3414.76	3504.21	2732.76	2691.43	2580.35	3081.49	-0.521592	2.74441e-14	4.57539e-13	-0.400019	7.27522e-09	8.25724e-08	Ncaph2	15	89355719	13	protein_coding
ENSMUSG00000008730	ENSMUSG00000008730	1477.47	1518.17	1472.77	1257.62	1329.93	1369.28	1326.2	1285.22	1323.17	1251.97	1134.02	1299.87	1337.14	-0.173513	0.0290546	0.0702858	-0.0937615	0.249239	0.386574	Hipk1	3	103739815	7	protein_coding
ENSMUSG00000008734	ENSMUSG00000008734	242.209	229.57	309.621	781.498	810.935	791.071	224.283	303.061	266.713	833.673	748.675	754.934	524.687	1.54785	1.27923e-34	7.87732e-33	1.49888	1.61848e-31	1.49178e-29	Gprc5b	7	118972040	1	protein_coding
ENSMUSG00000008763	ENSMUSG00000008763	1099.17	1190	1206.09	1220.58	1428.91	1221.91	1041.46	1174.74	959.473	1180.55	1012.91	1101.71	1153.13	0.143766	0.145462	0.261587	0.0494937	0.622796	0.740915	Man1a2	3	100562208	5	protein_coding
ENSMUSG00000008822	ENSMUSG00000008822	211.068	257.419	243.327	142.748	190.466	134.063	273.041	239.206	281.722	147.205	152.137	123.848	199.687	-0.569755	0.000473228	0.0019033	-0.849304	3.75575e-07	3.18578e-06	Acyp1	12	85272398	4	protein_coding
ENSMUSG00000008855	ENSMUSG00000008855	696.639	684.194	699.095	500.52	395.903	504.525	620.192	558.484	675.441	505.742	414.373	446.93	558.503	-0.55435	2.39415e-06	1.47428e-05	-0.428586	0.000360771	0.00162538	Hdac5	11	102194432	20	protein_coding
ENSMUSG00000008859	ENSMUSG00000008859	1762.36	1851.61	1794.45	1291.05	1461.35	1306.85	1577.79	1944.05	1729.59	1072.7	1237.11	1320.33	1529.1	-0.40549	2.22446e-05	0.000117098	-0.519093	8.51227e-08	8.19568e-07	Rala	13	17880575	1	protein_coding
ENSMUSG00000008892	ENSMUSG00000008892	1122.23	1013.12	918.316	886.3	1189.37	874.988	1012.2	1189.95	880.96	889.057	1089.98	829.243	991.31	-0.045226	0.731894	0.833622	-0.128817	0.332937	0.479301	Vdac3	8	22577075	2	protein_coding
ENSMUSG00000008958	ENSMUSG00000008958	1200.66	1199.03	1136.78	1202.51	1056.3	1112.41	1245.26	1283.2	1189.24	1158.69	1157.04	952.014	1157.76	-0.0674811	0.466341	0.615619	-0.184036	0.0499173	0.11108	Vps72	3	95111022	5	protein_coding
ENSMUSG00000008976	ENSMUSG00000008976	1201.82	1136.56	1089.32	1447.35	1582.78	1404.07	1113.62	1186.91	1018.36	1065.41	1186.07	1543.25	1247.96	0.362366	0.00118186	0.00432142	0.189336	0.0939368	0.183934	Gabpa	16	84834925	5	protein_coding
ENSMUSG00000009013	ENSMUSG00000009013	9109.36	10278	11346	6739.86	7069.69	5810.74	12089.9	13126.9	13381.8	8833.73	9397.47	7933.81	9593.1	-0.635427	4.54033e-12	5.95677e-11	-0.550448	2.02151e-09	2.50028e-08	Dynll1	5	115297110	5	protein_coding
ENSMUSG00000009030	ENSMUSG00000009030	791.215	777.527	738.269	731.807	822.579	830.983	803.52	808.839	711.234	655.862	626.565	624.625	743.585	0.0480016	0.61305	0.741058	-0.281232	0.00405016	0.0135139	Pdcl	2	37350074	4	protein_coding
ENSMUSG00000009035	ENSMUSG00000009035	1156.84	1256.99	1237.73	2339.98	2128.39	2545.14	1436.39	1301.44	1658.01	2524.34	2509.26	2453.27	1878.98	0.921942	2.48237e-23	8.93717e-22	0.754448	4.60128e-16	1.27803e-14	Tmem184b	15	79360684	2	protein_coding
ENSMUSG00000009073	ENSMUSG00000009073	1337.92	1323.98	1324.36	910.694	845.868	870.895	1154.57	1113.93	1171.92	1023.14	898.81	880.936	1071.42	-0.591996	2.03333e-12	2.75508e-11	-0.294	0.000623118	0.00262814	Nf2	11	4765845	13	protein_coding
ENSMUSG00000009076	ENSMUSG00000009076	110.724	123.441	132.587	92.1535	85.668	78.8001	93.614	88.1817	118.924	174.897	92.083	104.463	107.961	-0.459056	0.0318294	0.0757946	0.258457	0.231897	0.366053	Zmat5	11	4704678	3	protein_coding
ENSMUSG00000009079	ENSMUSG00000009079	2086.46	1936.67	1999.35	2453.81	2154.18	2218.68	2285.74	2353.54	2321.9	2439.81	2345.11	2357.42	2246.06	0.179572	0.0140455	0.037991	0.0361313	0.623363	0.741467	Ewsr1	11	5069689	13	protein_coding
ENSMUSG00000009090	ENSMUSG00000009090	333.325	314.624	308.114	272.847	232.052	338.738	328.624	365.903	327.906	314.814	284.256	355.39	314.716	-0.174126	0.220742	0.359927	-0.0954357	0.506562	0.64707	Ap1b1	11	4986824	9	protein_coding
ENSMUSG00000009092	ENSMUSG00000009092	3.46013	7.52688	9.79336	9.93813	4.99037	10.2338	5.85087	4.05433	6.9276	1.45747	0	2.15388	5.53223	0.105522	0.749168	0.845508	-0.505994	0.116073	0.216707	Derl3	10	75893398	1	protein_coding
ENSMUSG00000009108	ENSMUSG00000009108	19.6074	18.8172	17.3267	18.9728	14.9711	12.2805	30.2295	46.6248	33.4834	18.9471	15.0135	18.308	22.0485	-0.176229	0.570771	0.70722	-0.786241	0.0111666	0.0321193	Gnat2	3	108092789	6	protein_coding
ENSMUSG00000009112	ENSMUSG00000009112	683.951	715.806	688.549	1001.04	1042.16	1036.68	749.887	778.432	798.983	902.175	1009.91	945.553	862.76	0.550519	1.72921e-10	1.88429e-09	0.293811	0.000820944	0.00335022	Bcl2l13	6	120836230	1	protein_coding
ENSMUSG00000009145	ENSMUSG00000009145	6.92025	6.02151	6.78002	6.32426	9.14901	13.3039	18.5278	10.1358	12.7006	7.28735	18.0162	4.30776	9.95621	0.249045	0.462954	0.612601	-0.24381	0.472348	0.617188	Dqx1	6	83057844	1	protein_coding
ENSMUSG00000009185	ENSMUSG00000009185	42.6749	37.6344	44.4468	76.7946	92.3219	67.5429	64.3596	47.6384	73.8944	120.97	74.0668	92.6168	69.5801	0.78832	0.000949622	0.00355674	0.536389	0.0237523	0.060217	Ccl8	11	82115185	1	protein_coding
ENSMUSG00000009207	ENSMUSG00000009207	313.718	344.731	323.934	571.894	675.364	487.128	346.177	446.99	400.646	600.478	613.553	556.778	473.449	0.78918	1.01992e-09	1.01438e-08	0.547578	2.56918e-05	0.000153314	Lnp	2	74520291	13	protein_coding
ENSMUSG00000009281	ENSMUSG00000009281	11.5338	1.50538	7.53335	31.6213	15.8028	24.5611	6.82602	2.02717	4.6184	5.82988	23.0207	17.231	12.6759	0.943665	0.00540874	0.0165616	0.762416	0.0244054	0.0615923	Rarres2	6	48569698	1	protein_coding
ENSMUSG00000009291	ENSMUSG00000009291	3201.77	3088.28	3567.04	5980.94	5999.26	6098.31	4229.21	3813.1	4565.29	6544.04	6171.56	6227.94	4957.23	0.863054	9.58249e-29	4.56146e-27	0.579682	8.3062e-14	1.81844e-12	Pttg1ip	10	77581720	9	protein_coding
ENSMUSG00000009293	ENSMUSG00000009293	1993.03	2166.99	2308.97	1180.83	1097.05	1172.79	1910.31	2003.85	2114.07	1228.65	1062.96	991.861	1602.61	-0.891805	6.1691e-23	2.16682e-21	-0.862851	5.48865e-21	2.37093e-19	Ube2g2	10	77622275	5	protein_coding
ENSMUSG00000009376	ENSMUSG00000009376	329.865	318.387	319.414	585.446	709.464	590.489	319.848	284.817	364.854	524.69	424.382	641.856	451.126	0.921432	4.33172e-11	5.12127e-10	0.682241	1.64145e-06	1.24887e-05	Met	6	17463800	7	protein_coding
ENSMUSG00000009406	ENSMUSG00000009406	903.093	1086.88	1270.12	687.538	816.757	776.744	1197.48	1095.68	1261.98	938.611	928.837	892.783	988.042	-0.503504	7.05177e-06	4.06698e-05	-0.354904	0.00160656	0.00603386	Elk1	X	20933395	2	protein_coding
ENSMUSG00000009418	ENSMUSG00000009418	482.111	482.473	583.082	706.51	909.079	823.819	480.747	440.909	494.169	652.947	714.644	787.243	629.811	0.634392	7.70506e-08	5.98497e-07	0.588475	1.06607e-06	8.39339e-06	Nav1	1	135434580	8	protein_coding
ENSMUSG00000009470	ENSMUSG00000009470	2400.17	2303.98	2531.96	2151.15	2455.26	2328.18	2440.79	2552.2	2491.63	2209.53	2184.97	2761.27	2400.92	-0.0602248	0.506505	0.652045	-0.0629452	0.490019	0.63234	Tnpo1	13	98839019	4	protein_coding
ENSMUSG00000009535	ENSMUSG00000009535	1418.65	1323.23	1247.52	1513.31	1772.41	1584.19	1267.69	1220.35	1214.64	1492.45	1670.51	1565.87	1440.9	0.285172	0.000957486	0.00358215	0.347982	7.23848e-05	0.000387016	Rnmt	18	68300355	8	protein_coding
ENSMUSG00000009549	ENSMUSG00000009549	3112.96	3463.12	3643.88	2439.36	2551.74	2061.08	3471.52	3472.54	3582.72	2907.65	2800.52	2314.34	2985.12	-0.5244	4.589e-08	3.68725e-07	-0.384588	6.42267e-05	0.000347708	Srp14	2	118475850	4	protein_coding
ENSMUSG00000009555	ENSMUSG00000009555	1817.72	1747.74	1594.81	1760.86	1606.07	1757.14	1758.19	1642	1526.38	1515.77	1517.37	1601.41	1653.79	-0.00922311	0.911681	0.949884	-0.0871211	0.302469	0.446407	Cdk9	2	32705784	9	protein_coding
ENSMUSG00000009563	ENSMUSG00000009563	226.062	193.441	196.621	298.144	294.432	330.551	248.662	123.657	293.268	311.899	273.246	230.465	251.704	0.532822	0.00609136	0.0183833	0.26584	0.175848	0.297834	Tor2a	2	32757234	8	protein_coding
ENSMUSG00000009566	ENSMUSG00000009566	430.209	355.269	375.914	451.733	332.691	348.972	443.691	313.197	412.192	413.922	449.405	369.39	391.382	-0.0303991	0.835392	0.902767	0.0731076	0.621117	0.740011	Fpgs	2	32682609	10	protein_coding
ENSMUSG00000009569	ENSMUSG00000009569	281.424	335.699	342.768	424.629	431.667	397.071	296.444	273.667	353.308	295.867	409.369	385.544	352.288	0.364556	0.00834982	0.024268	0.237592	0.0934326	0.183206	Mkl2	16	13256481	4	protein_coding
ENSMUSG00000009575	ENSMUSG00000009575	5491.22	5751.29	5616.87	4626.65	5406.24	4947.01	4637.79	5346.65	4614.94	4888.36	4573.12	4652.38	5046.04	-0.1683	0.0299355	0.0720554	-0.0486269	0.533244	0.668159	Cbx5	15	103191544	4	protein_coding
ENSMUSG00000009585	ENSMUSG00000009585	250.282	177.634	183.061	228.577	209.596	164.764	217.457	250.355	184.736	128.257	163.147	211.08	197.412	-0.00900778	0.961161	0.97744	-0.339534	0.0718177	0.148659	Apobec3	15	79891659	17	protein_coding
ENSMUSG00000009614	ENSMUSG00000009614	98.0369	122.688	107.727	77.6981	75.6873	59.3559	99.4648	90.2089	127.006	84.5333	36.0325	45.2314	85.3059	-0.542569	0.0203907	0.0521517	-0.813405	0.000741763	0.00306862	Sardh	2	27188393	10	protein_coding
ENSMUSG00000009621	ENSMUSG00000009621	385.227	373.333	325.441	224.06	296.095	334.645	377.381	239.206	330.216	253.6	282.254	230.465	304.327	-0.321551	0.0488916	0.108647	-0.284329	0.0882091	0.175292	Vav2	2	27262104	7	protein_coding
ENSMUSG00000009628	ENSMUSG00000009628	21.9141	12.043	17.3267	5.4208	21.6249	18.4208	24.3786	9.12225	1.1546	4.37241	4.00361	3.23082	11.9177	-0.0847923	0.8021	0.881403	-0.543995	0.105342	0.200818	Tex15	8	33516738	4	protein_coding
ENSMUSG00000009630	ENSMUSG00000009630	3618.14	3752.15	3639.36	2479.11	2629.93	2311.81	3047.33	3443.14	3083.94	1989.45	2516.27	2285.27	2899.66	-0.559359	1.28209e-10	1.4217e-09	-0.485218	3.3443e-08	3.47668e-07	Ppp2cb	8	33599621	1	protein_coding
ENSMUSG00000009640	ENSMUSG00000009640	241.055	210.753	241.067	295.433	255.341	273.242	236.96	175.35	244.775	268.175	216.195	290.774	245.76	0.237849	0.122561	0.229322	0.223623	0.156471	0.272544	Dmap1	4	117674681	6	protein_coding
ENSMUSG00000009647	ENSMUSG00000009647	562.847	577.312	610.202	627.909	577.22	671.336	603.615	682.141	670.823	566.956	787.71	682.779	635.071	0.0952315	0.411059	0.564421	0.0619057	0.596081	0.720626	Mcu	10	59446984	5	protein_coding
ENSMUSG00000009654	ENSMUSG00000009654	2.30675	3.76344	10.5467	10.8416	11.6442	4.09351	7.80116	13.1766	6.9276	13.1172	6.00541	22.6157	9.40333	0.265606	0.431073	0.583214	0.27425	0.416219	0.56539	Oit3	10	59422958	2	protein_coding
ENSMUSG00000009681	ENSMUSG00000009681	650.504	508.817	513.021	516.783	445.806	642.681	572.41	422.664	501.096	501.37	482.435	555.701	526.107	-0.0548907	0.696262	0.808053	0.0392266	0.783509	0.860059	Bcr	10	75060896	1	protein_coding
ENSMUSG00000009687	ENSMUSG00000009687	420.982	419.247	485.901	1188.06	1112.85	1087.85	745.986	592.946	750.49	1282.57	1548.4	1234.17	905.788	1.31165	1.10528e-30	5.63186e-29	0.935084	1.16097e-16	3.4009e-15	Fxyd5	7	31032722	12	protein_coding
ENSMUSG00000009731	ENSMUSG00000009731	47.2884	46.6667	48.9668	65.0495	47.4085	63.4494	34.1301	47.6384	41.5656	115.14	34.0307	51.6931	53.5856	0.231907	0.409309	0.562659	0.52445	0.0653362	0.138374	Kcnd1	X	7822289	2	protein_coding
ENSMUSG00000009733	ENSMUSG00000009733	336.786	356.022	383.448	328.862	326.038	328.504	388.108	326.374	368.317	306.069	289.261	379.083	343.072	-0.127747	0.322011	0.475056	-0.144946	0.271561	0.412029	Tfcp2	15	100502799	1	protein_coding
ENSMUSG00000009739	ENSMUSG00000009739	109.571	122.688	120.534	85.8293	99.8074	83.917	84.8376	110.481	145.48	145.747	107.097	94.7707	109.23	-0.347454	0.0952517	0.187817	0.0207212	0.921535	0.953474	Pou6f1	15	100575318	10	protein_coding
ENSMUSG00000009741	ENSMUSG00000009741	1480.93	1506.13	1501.4	1228.71	1263.4	1170.74	1412.99	1348.07	1394.76	1152.86	1217.1	1172.79	1320.82	-0.289289	0.000112139	0.000515326	-0.226239	0.00316357	0.0109574	Ubp1	9	113930934	3	protein_coding
ENSMUSG00000009772	ENSMUSG00000009772	85.3498	64.7312	78.3469	80.4085	59.0527	90.0573	94.5891	80.0731	78.5128	40.8092	95.0857	77.5396	77.0463	0.00682341	0.977314	0.986143	-0.193722	0.426503	0.575418	Nuak2	1	132316126	4	protein_coding
ENSMUSG00000009828	ENSMUSG00000009828	540.933	806.129	753.335	573.701	630.45	554.671	745.986	728.766	696.224	612.138	476.429	482.469	633.436	-0.249946	0.0563993	0.122124	-0.452529	0.000663132	0.0027815	Ick	9	78109192	8	protein_coding
ENSMUSG00000009863	ENSMUSG00000009863	2125.67	2044.3	1811.02	1806.03	1684.25	1627.17	1848.88	1884.25	1697.26	1928.23	1740.57	1649.87	1820.63	-0.219837	0.0121226	0.0334718	-0.0314395	0.722664	0.81624	Sdhb	4	140961203	3	protein_coding
ENSMUSG00000009876	ENSMUSG00000009876	66.8958	65.4839	54.2402	70.4703	51.5672	52.1923	62.4093	67.9101	100.45	81.6184	97.0875	60.3086	69.2195	-0.0798316	0.740585	0.839562	0.0483943	0.840717	0.899387	Cox4i2	2	152754173	2	protein_coding
ENSMUSG00000009894	ENSMUSG00000009894	414.062	361.29	306.608	433.664	355.98	442.099	335.45	314.211	265.558	371.655	326.294	334.928	355.15	0.182568	0.185595	0.31505	0.161595	0.255959	0.394587	Snap47	11	59407134	8	protein_coding
ENSMUSG00000009905	ENSMUSG00000009905	108.417	178.387	177.034	322.537	342.672	323.387	153.098	216.907	235.538	314.814	359.324	300.466	252.715	1.00339	5.43212e-09	4.92224e-08	0.643189	0.000197399	0.000951554	Kdsr	1	106720459	3	protein_coding
ENSMUSG00000009907	ENSMUSG00000009907	993.056	1013.87	987.623	1204.32	1349.9	1268.99	1020	1099.74	897.124	1139.74	1017.92	1196.48	1099.06	0.345602	0.00026081	0.00111234	0.14784	0.124627	0.229363	Vps4b	1	106764071	6	protein_coding
ENSMUSG00000009927	ENSMUSG00000009927	9245.45	10722.8	11985.6	5813.8	7504.69	5270.4	12736.4	14921	14350.5	8717.13	10225.2	9187.37	10056.7	-0.759801	8.43128e-12	1.07497e-10	-0.562512	4.17187e-07	3.5018e-06	Rps25	9	44407714	1	protein_coding
ENSMUSG00000009995	ENSMUSG00000009995	104.957	103.871	79.1002	126.485	158.028	148.39	82.8874	101.358	131.624	161.779	157.142	218.619	131.187	0.536174	0.00700884	0.0208393	0.701097	0.000461527	0.00201714	Taz	X	74281912	22	protein_coding
ENSMUSG00000010025	ENSMUSG00000010025	470.577	385.376	395.501	491.485	510.681	537.273	358.853	398.338	325.597	498.455	403.364	509.392	440.408	0.292588	0.0188308	0.0486992	0.363996	0.00447139	0.0147058	Aldh3a2	11	61223417	7	protein_coding
ENSMUSG00000010044	ENSMUSG00000010044	11.5338	10.5376	18.0801	9.03466	8.31729	21.4909	23.4035	10.1358	2.3092	8.74483	12.0108	17.231	12.7358	-0.0331931	0.922078	0.954668	0.0382043	0.910333	0.945348	Zmynd10	9	107547310	1	protein_coding
ENSMUSG00000010045	ENSMUSG00000010045	329.865	337.957	376.668	760.718	593.854	729.668	360.804	254.409	432.975	701.044	519.468	656.933	504.53	0.941791	6.46006e-10	6.57871e-09	0.794504	2.60299e-07	2.27463e-06	Tmem115	9	107533945	1	protein_coding
ENSMUSG00000010047	ENSMUSG00000010047	372.54	311.613	360.848	661.337	508.186	576.162	429.064	377.053	471.077	708.331	630.568	473.853	490.053	0.707729	6.28442e-07	4.21612e-06	0.479956	0.000770738	0.00317217	Hyal2	9	107569117	1	protein_coding
ENSMUSG00000010048	ENSMUSG00000010048	1213.35	1116.99	1172.94	890.817	792.637	870.895	1136.04	990.271	1225.03	1033.35	842.76	865.859	1012.58	-0.444898	1.32508e-05	7.26337e-05	-0.285387	0.00574798	0.018257	Ifrd2	9	107587718	1	protein_coding
ENSMUSG00000010051	ENSMUSG00000010051	12.6871	15.0538	15.82	16.2624	14.1394	11.2572	21.4532	16.2173	8.0822	27.6919	25.0226	5.3847	15.756	-0.037539	0.910953	0.949467	0.184841	0.582545	0.710015	Hyal1	9	107576927	5	protein_coding
ENSMUSG00000010054	ENSMUSG00000010054	475.191	470.43	547.675	307.178	299.422	278.359	547.057	546.321	693.915	412.464	442.399	379.083	449.958	-0.727767	6.63802e-09	5.9516e-08	-0.514104	3.8815e-05	0.000220965	Tusc2	9	107563255	1	protein_coding
ENSMUSG00000010057	ENSMUSG00000010057	190.307	161.075	161.967	256.584	178.822	212.863	184.302	172.309	170.881	222.993	246.222	227.234	198.797	0.321602	0.0415304	0.0949425	0.378283	0.0184581	0.0489925	Nprl2	9	107542209	1	protein_coding
ENSMUSG00000010067	ENSMUSG00000010067	1528.22	1601.72	1536.8	1404.89	1341.58	1342.67	1513.43	1454.49	1310.47	1419.58	1534.38	1149.09	1428.11	-0.186888	0.05502	0.119729	-0.0598994	0.543269	0.677261	Rassf1	9	107551555	9	protein_coding
ENSMUSG00000010080	ENSMUSG00000010080	12.6871	12.043	9.04003	9.93813	3.32691	9.2104	5.85087	1.01358	9.2368	1.45747	9.00812	1.07694	6.99078	-0.255519	0.438414	0.59055	-0.118184	0.715816	0.811934	Epn3	11	94489599	4	protein_coding
ENSMUSG00000010095	ENSMUSG00000010095	1559.36	1730.43	1816.29	2789.9	2351.3	2637.24	1804.02	1656.19	1861.22	2690.49	2352.12	2444.65	2141.1	0.594828	2.37075e-11	2.89756e-10	0.483055	7.27219e-08	7.09137e-07	Slc3a2	19	8706882	2	protein_coding
ENSMUSG00000010097	ENSMUSG00000010097	1863.85	1707.85	1704.8	2082.49	1873.05	1918.83	1951.27	1862.97	1823.11	2292.6	2155.94	2120.49	1946.44	0.154255	0.0441883	0.0998514	0.21653	0.0050268	0.0162918	Nxf1	19	8757073	12	protein_coding
ENSMUSG00000010110	ENSMUSG00000010110	1092.25	1116.99	967.283	1024.53	915.733	1079.66	1090.21	882.831	934.071	1036.26	985.888	1028.48	1012.85	-0.0715147	0.475383	0.623857	0.0667489	0.511691	0.65079	Stx5a	19	8741413	19	protein_coding
ENSMUSG00000010154	ENSMUSG00000010154	85.3498	89.5699	93.4136	74.0842	79.8459	66.5196	97.5145	88.1817	92.368	97.6506	71.064	102.309	86.4893	-0.25379	0.216151	0.354399	-0.0394837	0.849238	0.904891	Spire2	8	123332713	1	protein_coding
ENSMUSG00000010205	ENSMUSG00000010205	1972.27	1582.9	1524.75	1926.19	1417.27	1933.16	1934.69	1486.93	1664.93	1999.65	1466.32	1720.95	1719.17	0.0535599	0.680333	0.795114	0.0255192	0.845047	0.901886	Raver1	9	21074168	1	protein_coding
ENSMUSG00000010277	ENSMUSG00000010277	2550.11	2842.15	3046.49	2665.22	2748.86	2673.06	2751.86	2717.42	2760.65	2554.95	2470.23	2524.35	2692.11	-0.0621284	0.398504	0.552583	-0.123262	0.0977965	0.189964	2610507B11Rik	11	78261752	8	protein_coding
ENSMUSG00000010290	ENSMUSG00000010290	644.737	684.194	716.422	479.74	585.537	508.619	627.994	781.472	706.615	571.329	559.504	556.778	618.578	-0.368303	0.000784154	0.00299925	-0.317671	0.00426794	0.0141427	AI597479	1	43098710	1	protein_coding
ENSMUSG00000010307	ENSMUSG00000010307	56.5154	53.4409	67.8002	152.686	143.057	150.437	87.7631	57.7742	79.6674	202.588	143.129	126.002	110.072	1.18045	1.58209e-08	1.3523e-07	0.945468	6.71091e-06	4.53378e-05	Tmem86a	7	47050640	1	protein_coding
ENSMUSG00000010311	ENSMUSG00000010311	102.65	102.366	133.34	42.4629	35.7643	37.865	117.993	114.535	161.644	53.9264	74.0668	76.4627	87.7563	-1.343	1.7198e-09	1.64816e-08	-0.828136	0.000157793	0.000777998	Optc	1	133897199	5	protein_coding
ENSMUSG00000010358	ENSMUSG00000010358	72.6626	85.8065	77.5936	99.3813	143.889	101.314	108.241	81.0866	93.5226	87.4483	122.11	82.9243	96.3317	0.484641	0.0227998	0.0573501	0.0477534	0.825707	0.888849	Ifi35	11	101448407	3	protein_coding
ENSMUSG00000010362	ENSMUSG00000010362	42.6749	44.4086	64.0335	70.4703	88.995	55.2624	48.7573	37.5026	69.276	69.9586	98.0884	67.8472	63.1062	0.418264	0.0994384	0.194167	0.50694	0.0486171	0.108856	Rdm1	11	101627195	5	protein_coding
ENSMUSG00000010376	ENSMUSG00000010376	4319.39	4651.61	4700.81	2528.8	2741.38	2339.44	4749.93	5295.97	5243.04	3102.96	3413.08	2768.81	3821.27	-0.831187	7.00142e-22	2.21701e-20	-0.707404	3.05685e-16	8.62294e-15	Nedd8	14	55662265	2	protein_coding
ENSMUSG00000010392	ENSMUSG00000010392	958.455	980.753	849.009	935.087	894.94	897.502	782.067	890.939	782.819	791.407	806.727	955.245	877.079	-0.0302042	0.762578	0.855181	0.0561149	0.582747	0.710085	Gosr1	11	76726602	2	protein_coding
ENSMUSG00000010406	ENSMUSG00000010406	1237.57	1350.32	1324.36	1007.36	919.06	887.269	1472.47	1455.51	1551.78	1231.56	1079.97	1084.48	1216.81	-0.46835	7.63669e-08	5.93868e-07	-0.395183	6.22701e-06	4.23853e-05	Mrpl52	14	54426909	1	protein_coding
ENSMUSG00000010453	ENSMUSG00000010453	1343.68	1476.02	1406.48	1163.66	1082.08	1215.77	1371.05	1243.67	1519.45	1114.97	1118.01	1157.71	1267.71	-0.284665	0.00143097	0.00510543	-0.279708	0.00202613	0.00740595	Kansl3	1	36335730	9	protein_coding
ENSMUSG00000010461	ENSMUSG00000010461	8.07363	6.02151	9.04003	9.03466	9.14901	11.2572	5.85087	0	6.9276	17.4897	11.0099	6.46164	8.35964	0.160666	0.634234	0.758562	0.583514	0.0823671	0.165916	Eya4	10	23104168	2	protein_coding
ENSMUSG00000010476	ENSMUSG00000010476	734.7	751.183	673.482	605.322	622.965	593.559	700.154	649.707	725.089	613.595	660.595	552.47	656.902	-0.238576	0.0173948	0.0455601	-0.178632	0.0813661	0.164219	Ebf3	7	137193673	4	protein_coding
ENSMUSG00000010517	ENSMUSG00000010517	660.884	553.979	522.061	703.8	733.585	728.645	557.783	653.761	579.609	638.372	652.588	760.319	645.449	0.31434	0.00481728	0.0149787	0.19136	0.0913565	0.180038	Faf1	4	109676588	3	protein_coding
ENSMUSG00000010529	ENSMUSG00000010529	4.6135	10.5376	3.76668	20.7797	9.14901	4.09351	9.75145	13.1766	0	14.5747	3.00271	1.07694	7.87687	0.290099	0.363358	0.517596	-0.106525	0.73616	0.82703	Gm266	12	111484611	1	protein_coding
ENSMUSG00000010538	ENSMUSG00000010538	16.1473	10.5376	12.0534	9.03466	15.8028	7.16365	13.652	11.1494	21.9374	7.28735	20.018	5.3847	12.514	-0.13311	0.693994	0.806132	-0.259731	0.44327	0.591313	Tsacc	3	88282757	3	protein_coding
ENSMUSG00000010554	ENSMUSG00000010554	1449.79	1311.18	1233.96	1117.59	1129.49	1126.74	1248.19	1137.24	1159.22	878.855	1092.99	1051.09	1161.36	-0.237143	0.0118802	0.0329156	-0.221651	0.021158	0.0546941	Mettl16	11	74770830	6	protein_coding
ENSMUSG00000010601	ENSMUSG00000010601	9.227	22.5806	29.3801	23.4901	13.3077	20.4676	16.5775	13.1766	21.9374	58.2988	31.028	22.6157	23.5073	-0.0793133	0.806716	0.883924	0.720577	0.0265573	0.0661235	Apol7a	15	77388221	5	protein_coding
ENSMUSG00000010607	ENSMUSG00000010607	268.736	264.194	262.914	147.265	151.375	130.992	282.792	302.048	279.413	199.674	223.201	150.771	221.948	-0.837737	4.187e-08	3.38303e-07	-0.561069	0.000247448	0.00116298	Pigyl	9	22156846	2	protein_coding
ENSMUSG00000010608	ENSMUSG00000010608	1330.99	1431.61	1448.66	1250.4	1550.34	1327.32	1292.07	1400.77	1438.63	1234.48	1363.23	1578.79	1387.28	-0.0284394	0.778439	0.865457	0.0173928	0.86465	0.915134	Rbm25	12	83631236	18	protein_coding
ENSMUSG00000010609	ENSMUSG00000010609	68.0491	49.6774	54.2402	96.6709	88.1632	96.1975	51.6827	35.4754	68.1214	94.7356	110.099	92.6168	75.4775	0.62817	0.00541237	0.0165692	0.819452	0.000397638	0.00177053	Psen2	1	180227004	11	protein_coding
ENSMUSG00000010660	ENSMUSG00000010660	167.239	167.097	182.307	176.176	138.067	130.992	181.377	144.942	193.973	193.844	96.0866	160.464	161.047	-0.194635	0.324654	0.477348	-0.197791	0.324194	0.469376	Plcd1	9	119071527	1	protein_coding
ENSMUSG00000010663	ENSMUSG00000010663	951.534	1060.54	1085.56	1682.25	1641.83	1691.64	1131.17	1042.98	1311.63	1644.03	1443.3	1570.18	1354.72	0.679592	3.86268e-13	5.60089e-12	0.409693	1.45081e-05	9.11226e-05	Fads1	19	10182888	1	protein_coding
ENSMUSG00000010721	ENSMUSG00000010721	202.994	221.29	196.621	192.438	227.894	215.933	288.643	239.206	262.094	196.759	259.234	227.234	227.528	0.0329815	0.824183	0.894651	-0.192946	0.197006	0.324147	Lmbr1	5	29229814	2	protein_coding
ENSMUSG00000010751	ENSMUSG00000010751	823.51	798.602	839.969	805.892	796.796	815.632	666.024	784.513	809.375	813.269	630.568	791.55	781.308	-0.0252927	0.812132	0.887976	-0.0174519	0.87232	0.919465	Tnfrsf22	7	143634806	6	protein_coding
ENSMUSG00000010755	ENSMUSG00000010755	949.228	852.796	906.263	989.295	919.06	994.723	913.711	883.844	980.255	998.368	877.791	907.86	931.099	0.099567	0.269885	0.417247	0.00129459	0.988761	0.993981	Cars	7	143557230	9	protein_coding
ENSMUSG00000010760	ENSMUSG00000010760	46.135	64.7312	50.4735	26.2005	24.1201	28.6546	49.7324	37.5026	51.957	30.6069	50.0451	24.7696	40.4107	-0.81862	0.00300285	0.00988495	-0.305601	0.273092	0.413597	Phlda2	7	143501545	1	protein_coding
ENSMUSG00000010830	ENSMUSG00000010830	161.473	182.151	186.074	432.76	525.652	429.819	184.302	185.486	205.519	475.136	554.5	501.854	335.394	1.33007	1.13266e-23	4.19202e-22	1.35924	5.1839e-24	2.86322e-22	Kdelr3	15	79516408	1	protein_coding
ENSMUSG00000010911	ENSMUSG00000010911	445.203	499.032	461.795	494.196	472.422	416.515	494.399	492.601	424.893	499.913	458.413	413.545	464.41	-0.0235674	0.839846	0.905619	-0.0447337	0.707007	0.805955	Apip	2	103073675	4	protein_coding
ENSMUSG00000010914	ENSMUSG00000010914	387.534	417.742	379.681	429.146	454.955	477.917	453.443	481.452	473.386	421.209	517.466	485.7	448.303	0.19365	0.0850745	0.171178	0.0208871	0.854254	0.908338	Pdhx	2	103021075	3	protein_coding
ENSMUSG00000010936	ENSMUSG00000010936	862.725	730.108	698.342	875.458	895.772	910.806	668.95	672.005	669.668	938.611	787.71	921.86	802.668	0.226013	0.025171	0.0623395	0.385763	0.000183653	0.00089093	Vac14	8	110618638	1	protein_coding
ENSMUSG00000011096	ENSMUSG00000011096	2202.95	2106.02	2172.62	1565.71	1052.14	1500.27	2007.82	1695.72	2084.05	1520.14	1281.15	1244.94	1702.8	-0.633995	1.24239e-07	9.3785e-07	-0.500766	3.36866e-05	0.000195069	Akt1s1	7	44848991	11	protein_coding
ENSMUSG00000011114	ENSMUSG00000011114	1848.86	1509.89	1318.34	1859.33	1829.8	1753.05	1453.94	1446.38	1369.36	1836.41	1676.51	1726.33	1635.68	0.216857	0.0298392	0.0718631	0.287494	0.00437494	0.0144411	Tbrg1	9	37649182	4	protein_coding
ENSMUSG00000011148	ENSMUSG00000011148	81.8896	46.6667	58.0068	55.1114	39.0912	33.7715	50.7076	59.8014	61.1938	39.3517	85.0767	30.1543	53.4019	-0.412403	0.142934	0.258343	-0.106758	0.706905	0.805955	Adssl1	12	112620045	2	protein_coding
ENSMUSG00000011154	ENSMUSG00000011154	14.9939	12.043	8.28669	11.7451	14.9711	16.374	12.6769	8.10866	10.3914	32.0644	21.0189	38.7698	16.787	0.185436	0.571145	0.707502	1.00045	0.00225586	0.00813875	1700026D08Rik	7	83774101	3	protein_coding
ENSMUSG00000011158	ENSMUSG00000011158	489.031	505.806	470.081	384.876	335.187	396.047	538.28	477.398	430.666	427.039	301.272	267.081	418.564	-0.375514	0.00821267	0.0239222	-0.523189	0.000305215	0.00140055	Brf1	12	112959862	1	protein_coding
ENSMUSG00000011179	ENSMUSG00000011179	6779.54	6781.72	6907.33	5852.65	6098.23	6158.69	6326.74	6438.28	7092.71	6189.88	5959.37	5701.32	6357.21	-0.175094	0.00757474	0.0223019	-0.152372	0.0208509	0.0540354	Odc1	12	17544873	1	protein_coding
ENSMUSG00000011254	ENSMUSG00000011254	445.203	424.516	466.315	368.614	348.494	310.084	485.622	540.24	469.922	383.315	491.443	359.698	424.455	-0.363625	0.00466852	0.0145537	-0.263937	0.041143	0.0949872	Thg1l	11	45946843	5	protein_coding
ENSMUSG00000011256	ENSMUSG00000011256	469.424	430.538	394.748	533.948	489.888	531.133	445.641	348.673	488.396	480.965	468.422	582.624	472.033	0.256538	0.0478765	0.106818	0.248621	0.0591789	0.127741	Adam19	11	46055992	4	protein_coding
ENSMUSG00000011257	ENSMUSG00000011257	1576.66	1330.75	1435.1	1132.95	1057.96	1196.33	1806.94	1513.28	1697.26	1187.84	1135.02	1198.63	1355.73	-0.350541	0.00014548	0.000652587	-0.501551	6.89311e-08	6.77191e-07	Pabpc4	4	123262351	8	protein_coding
ENSMUSG00000011267	ENSMUSG00000011267	81.8896	77.5269	108.48	56.0149	59.0527	71.6365	82.8874	71.9644	80.822	58.2988	95.0857	62.4625	75.5101	-0.459349	0.0436592	0.0988102	-0.099368	0.668296	0.775521	Zfp296	7	19577287	1	protein_coding
ENSMUSG00000011306	ENSMUSG00000011306	565.154	471.183	456.521	525.817	421.686	524.993	496.349	467.262	495.323	489.71	481.434	442.622	486.505	-0.0162207	0.891983	0.938005	-0.0447611	0.713549	0.810466	Sugp1	8	70042813	1	protein_coding
ENSMUSG00000011382	ENSMUSG00000011382	1.15338	5.26882	7.53335	18.9728	15.8028	9.2104	3.90058	10.1358	9.2368	8.74483	15.0135	15.0771	10.0042	0.756461	0.0257408	0.0634898	0.372823	0.2716	0.412029	Dhdh	7	45472956	2	protein_coding
ENSMUSG00000011427	ENSMUSG00000011427	250.282	260.43	208.674	263.812	271.975	269.148	149.197	232.11	190.509	217.163	263.237	232.619	234.097	0.154769	0.322455	0.475516	0.303357	0.0609924	0.130914	Zfp790	7	29816072	2	protein_coding
ENSMUSG00000011589	ENSMUSG00000011589	12.6871	12.7957	22.6001	25.297	32.4374	32.7481	20.4781	45.6112	26.5558	37.8942	42.0379	32.3082	28.6209	0.62468	0.040604	0.0933112	0.204086	0.500632	0.641744	Fsd1	17	55986511	1	protein_coding
ENSMUSG00000011658	ENSMUSG00000011658	101.497	103.871	105.467	79.505	64.8748	74.7066	79.9619	84.1274	101.605	78.7034	78.0704	73.2319	85.4684	-0.459194	0.0218442	0.0552829	-0.18405	0.373546	0.522784	Fuz	7	44896079	13	protein_coding
ENSMUSG00000011751	ENSMUSG00000011751	31.1411	30.8602	45.9535	55.1114	36.5961	58.3325	33.1549	23.3124	26.5558	29.1494	24.0216	34.4621	35.7209	0.369327	0.184442	0.313422	0.0567215	0.844982	0.901883	Sptbn4	7	27356383	8	protein_coding
ENSMUSG00000011752	ENSMUSG00000011752	2198.33	1893.01	1586.52	1740.98	1716.69	1701.88	1762.09	1841.68	1511.37	1719.82	1431.29	1515.25	1718.24	-0.132708	0.217357	0.355731	-0.131014	0.227805	0.361713	Pgam1	19	41911871	1	protein_coding
ENSMUSG00000011831	ENSMUSG00000011831	1184.52	1256.24	1170.68	812.216	1032.18	950.718	1010.25	1136.23	1002.19	835.131	852.769	793.704	1003.07	-0.361895	0.000212159	0.000923633	-0.336112	0.000768658	0.00316631	Evi5	5	107744795	13	protein_coding
ENSMUSG00000011832	ENSMUSG00000011832	124.565	103.871	128.82	99.3813	84.0046	71.6365	171.626	124.671	103.914	53.9264	87.0785	92.6168	103.843	-0.425809	0.0509161	0.112387	-0.672368	0.00247107	0.00881775	Evi5l	8	4166567	14	protein_coding
ENSMUSG00000011837	ENSMUSG00000011837	617.056	505.806	437.688	533.045	452.46	490.198	518.777	470.302	464.149	527.604	463.418	415.699	491.35	-0.0729729	0.573526	0.709237	-0.0490188	0.710595	0.808413	Snapc2	8	4253102	1	protein_coding
ENSMUSG00000011877	ENSMUSG00000011877	1080.71	1034.95	1073.5	857.389	729.426	913.876	1075.59	949.727	1028.75	880.312	716.646	832.474	931.112	-0.343659	0.00084063	0.00318616	-0.324907	0.00188948	0.00697875	Git1	11	77493562	6	protein_coding
ENSMUSG00000011884	ENSMUSG00000011884	461.35	490	525.828	386.683	292.768	292.686	498.299	423.678	509.179	383.315	339.306	372.621	414.643	-0.582019	7.11781e-06	4.09876e-05	-0.372554	0.00458994	0.0150308	Gltp	5	114669403	3	protein_coding
ENSMUSG00000011958	ENSMUSG00000011958	4393.21	4539.46	4545.63	3707.82	4068.82	3390.45	3759.19	4503.35	4057.26	3006.76	3449.11	3392.36	3901.12	-0.266767	0.00186165	0.00645114	-0.316751	0.000245133	0.00115322	Bnip2	9	69989466	8	protein_coding
ENSMUSG00000011960	ENSMUSG00000011960	1238.72	1326.24	1433.6	1609.98	1885.53	1588.28	1159.45	1222.38	1264.29	1362.74	1532.38	1468.95	1424.38	0.339236	0.000198639	0.000869218	0.256195	0.00576131	0.0182913	Ccnt1	15	98538689	9	protein_coding
ENSMUSG00000012017	ENSMUSG00000012017	577.841	557.742	633.555	788.726	597.181	827.913	588.988	439.895	539.198	813.269	693.625	707.549	647.123	0.309546	0.0163037	0.0431001	0.476549	0.000269083	0.0012534	Scarf2	16	17797282	1	protein_coding
ENSMUSG00000012076	ENSMUSG00000012076	1252.57	1132.04	1130.76	932.377	902.425	724.552	1028.78	1119	1046.07	664.607	886.799	766.781	965.562	-0.442886	6.84245e-05	0.000328306	-0.445221	8.20909e-05	0.000433237	Brms1l	12	55836366	1	protein_coding
ENSMUSG00000012114	ENSMUSG00000012114	1226.04	1027.42	1172.19	1197.09	1037.17	1240.33	1255.01	1041.96	1216.95	1260.71	1177.06	1187.86	1169.98	0.0207423	0.835871	0.902881	0.043349	0.667975	0.775473	Med15	16	17651221	2	protein_coding
ENSMUSG00000012117	ENSMUSG00000012117	294.111	325.161	282.501	440.891	395.071	463.59	235.985	242.246	295.578	419.752	406.366	468.469	355.81	0.50569	7.42968e-05	0.000353203	0.716558	5.11422e-08	5.15734e-07	Dhdds	4	133969028	11	protein_coding
ENSMUSG00000012296	ENSMUSG00000012296	1641.25	1429.35	1459.96	1558.48	1336.59	1435.8	1677.25	1526.46	1564.48	1562.41	1638.48	1593.87	1535.37	-0.0622849	0.466701	0.615927	0.00818564	0.92437	0.955027	Tjap1	17	46257851	3	protein_coding
ENSMUSG00000012405	ENSMUSG00000012405	1514.38	1445.91	1261.08	1116.68	1208.5	1072.5	1411.04	1484.9	1361.27	1251.97	1189.07	1066.17	1281.96	-0.304839	0.00110176	0.00405688	-0.275828	0.0034985	0.011915	Rpl15	14	18267823	5	protein_coding
ENSMUSG00000012422	ENSMUSG00000012422	2341.35	2512.47	2825.01	1916.25	2535.11	1910.65	3427.64	3631.67	3652	2336.33	2762.49	2482.34	2694.44	-0.264862	0.0109723	0.0307118	-0.485875	3.03854e-06	2.19854e-05	Tmem167	13	90089123	3	protein_coding
ENSMUSG00000012428	ENSMUSG00000012428	13.8405	11.2903	14.3134	173.465	177.158	149.413	23.4035	7.09508	16.1644	170.524	166.15	129.233	87.6709	3.04081	5.58592e-35	3.51452e-33	2.73899	5.27253e-28	3.79596e-26	Steap4	5	7960472	1	protein_coding
ENSMUSG00000012429	ENSMUSG00000012429	417.522	433.548	423.375	305.371	345.999	332.598	459.293	396.311	409.883	408.092	366.33	342.467	386.732	-0.361891	0.00212308	0.00725928	-0.179264	0.134485	0.243016	Mplkip	13	17695413	1	protein_coding
ENSMUSG00000012443	ENSMUSG00000012443	766.994	705.269	678.002	844.741	978.944	937.414	666.999	933.51	708.924	791.407	719.649	846.474	798.194	0.351268	0.00291473	0.00962991	0.0279756	0.815062	0.882181	Kif11	19	37376403	1	protein_coding
ENSMUSG00000012483	ENSMUSG00000012483	598.602	544.194	601.162	428.243	632.945	413.445	641.646	759.174	765.5	451.816	598.539	542.777	581.503	-0.227888	0.108898	0.208474	-0.419168	0.00331667	0.0114031	Rpa3	6	8255936	2	protein_coding
ENSMUSG00000012519	ENSMUSG00000012519	146.479	165.591	162.72	178.886	170.504	190.348	126.769	144.942	159.335	139.917	127.115	112.002	152.051	0.168909	0.298313	0.448738	-0.17456	0.308602	0.452807	Mlkl	8	111311797	4	protein_coding
ENSMUSG00000012535	ENSMUSG00000012535	1246.8	1078.6	1010.22	1440.12	1283.36	1384.63	1000.5	894.994	990.647	1026.06	1188.07	1202.94	1145.58	0.29663	0.00252067	0.00846718	0.240519	0.0164394	0.0444659	Tnpo3	6	29540827	10	protein_coding
ENSMUSG00000012609	ENSMUSG00000012609	577.841	651.075	601.162	438.181	460.778	424.702	734.284	681.128	693.915	534.892	523.472	441.545	563.581	-0.456387	1.81078e-05	9.72312e-05	-0.482014	7.19446e-06	4.8155e-05	Ttll5	12	85824659	19	protein_coding
ENSMUSG00000012640	ENSMUSG00000012640	271.043	283.763	283.254	389.394	491.552	424.702	240.861	272.654	275.949	326.473	343.309	471.699	339.555	0.609875	1.95613e-05	0.000104224	0.509971	0.000491783	0.00213327	Zfp715	7	43296197	7	protein_coding
ENSMUSG00000012819	ENSMUSG00000012819	20.7608	16.5591	20.3401	22.5866	22.4567	37.865	17.5526	17.2309	24.2466	17.4897	8.00722	16.1541	20.1041	0.364039	0.249079	0.393796	-0.323578	0.316638	0.461065	Cdh23	10	60302748	16	protein_coding
ENSMUSG00000012848	ENSMUSG00000012848	17552.1	18264.7	17845.8	13224	12364.5	12098.4	20043.1	19751.7	20508	16297.4	16235.6	13941	16510.5	-0.504407	5.05009e-13	7.25718e-12	-0.371905	1.01374e-07	9.60698e-07	Rps5	7	12922290	7	protein_coding
ENSMUSG00000012889	ENSMUSG00000012889	163.779	167.097	145.394	157.203	110.62	143.273	170.65	146.97	206.673	139.917	152.137	162.618	155.528	-0.197469	0.26467	0.411145	-0.184863	0.302331	0.446341	Podnl1	8	84125989	2	protein_coding
ENSMUSG00000013033	ENSMUSG00000013033	382.921	355.269	332.974	305.371	220.408	316.224	273.041	297.993	286.341	253.6	224.202	284.312	294.388	-0.331557	0.0224139	0.0565171	-0.161523	0.281335	0.423378	Lphn1	8	83900105	10	protein_coding
ENSMUSG00000013076	ENSMUSG00000013076	1622.8	1434.62	1377.85	1193.48	1116.18	1357	1366.18	1243.67	1312.78	954.643	1091.98	1209.4	1273.38	-0.267651	0.00845303	0.0245187	-0.259932	0.0118223	0.0337504	Amotl1	9	14541966	5	protein_coding
ENSMUSG00000013089	ENSMUSG00000013089	1033.42	875.376	878.389	991.102	1014.71	1098.08	905.91	825.057	802.447	1011.48	807.728	1011.25	937.913	0.153638	0.144437	0.260324	0.15306	0.153192	0.268124	Etv5	16	22381309	5	protein_coding
ENSMUSG00000013091	ENSMUSG00000013091	0	3.01075	5.27335	3.61386	2.49519	4.09351	8.77631	3.04075	2.3092	23.3195	0	10.7694	5.55849	0.0506651	0.86648	0.92177	0.396354	0.188885	0.313828	Tmem190	7	4782940	1	protein_coding
ENSMUSG00000013150	ENSMUSG00000013150	566.307	586.344	556.715	378.552	386.754	408.328	480.747	529.09	561.136	358.538	363.327	435.083	467.577	-0.52826	2.45406e-06	1.50989e-05	-0.424548	0.000227582	0.00107978	Gfod2	8	105713854	3	protein_coding
ENSMUSG00000013155	ENSMUSG00000013155	349.473	298.817	324.688	364.097	267.817	338.738	299.37	310.156	334.834	348.336	333.3	290.774	321.7	-0.00212213	0.987596	0.992533	0.0390986	0.779126	0.856612	Enkd1	8	105703655	1	protein_coding
ENSMUSG00000013160	ENSMUSG00000013160	538.626	446.344	378.928	540.273	518.167	558.764	431.014	408.474	339.452	572.786	549.495	382.313	472.053	0.237729	0.104354	0.201644	0.330099	0.0266461	0.0663105	Atp6v0d1	8	105524465	2	protein_coding
ENSMUSG00000013236	ENSMUSG00000013236	489.031	490	503.981	505.037	470.758	593.559	497.324	511.859	535.734	462.018	520.469	425.391	500.43	0.0767842	0.502533	0.648199	-0.127917	0.27476	0.415081	Ptprs	17	56412431	3	protein_coding
ENSMUSG00000013275	ENSMUSG00000013275	449.816	483.226	508.501	627.909	641.263	632.448	402.735	421.651	436.439	631.085	557.502	460.93	521.125	0.38578	0.000741263	0.00285136	0.371861	0.00160611	0.00603374	Slc41a1	1	131827493	3	protein_coding
ENSMUSG00000013367	ENSMUSG00000013367	109.571	128.71	161.214	129.196	129.75	134.063	158.949	134.807	196.282	166.152	169.152	171.233	149.09	-0.0302405	0.866752	0.921853	0.0474456	0.7924	0.866009	Iglon5	7	43472907	1	protein_coding
ENSMUSG00000013415	ENSMUSG00000013415	679.338	636.774	672.729	575.508	546.446	648.822	580.211	642.612	584.228	556.754	451.407	702.164	606.416	-0.161905	0.205781	0.341028	-0.0769236	0.554146	0.685797	Igf2bp1	11	95957163	5	protein_coding
ENSMUSG00000013419	ENSMUSG00000013419	331.019	305.591	320.168	254.777	217.081	314.177	388.108	319.279	307.124	308.984	169.152	277.85	292.776	-0.265255	0.125767	0.234049	-0.402122	0.0218989	0.0562375	Zfp651	9	121760033	1	protein_coding
ENSMUSG00000013465	ENSMUSG00000013465	1234.11	1196.77	1120.96	869.134	816.757	958.905	1190.65	1037.91	1028.75	794.322	878.792	752.781	989.987	-0.416719	1.88867e-05	0.000101039	-0.4154	2.93625e-05	0.000172796	Nelfb	2	25199712	8	protein_coding
ENSMUSG00000013495	ENSMUSG00000013495	69.2025	50.4301	62.5268	105.706	74.8556	110.525	84.8376	73.9916	85.4404	150.12	105.095	102.309	89.5865	0.597053	0.00656179	0.0196352	0.477914	0.0292641	0.0715943	Tmem175	5	108629770	4	protein_coding
ENSMUSG00000013539	ENSMUSG00000013539	230.675	176.129	160.46	136.423	110.62	145.32	188.203	196.635	162.799	126.8	148.134	131.387	159.465	-0.487991	0.00554531	0.0169367	-0.396023	0.0275201	0.0681807	Tango2	16	18300825	10	protein_coding
ENSMUSG00000013584	ENSMUSG00000013584	8.07363	6.77419	6.02668	25.297	34.1009	28.6546	7.80116	9.12225	3.4638	32.0644	9.00812	32.3082	16.8912	1.22062	0.000250531	0.0010742	1.00389	0.00276438	0.00974503	Aldh1a2	9	71215789	1	protein_coding
ENSMUSG00000013593	ENSMUSG00000013593	1003.44	915.269	888.936	1497.04	1166.08	1412.26	1061.93	804.785	920.216	1351.08	1342.21	1323.56	1140.57	0.52455	1.23327e-06	7.93185e-06	0.512835	2.67666e-06	1.95824e-05	Ndufs2	1	171234853	6	protein_coding
ENSMUSG00000013622	ENSMUSG00000013622	94.5768	69.2473	54.9935	184.307	177.158	176.021	118.968	148.997	125.851	201.131	161.145	185.234	141.469	1.20228	1.58473e-10	1.73338e-09	0.433702	0.0191904	0.0505284	Atraid	5	31048312	8	protein_coding
ENSMUSG00000013629	ENSMUSG00000013629	417.522	447.849	439.948	351.448	314.393	404.234	491.473	354.754	438.748	389.145	361.326	378.006	399.071	-0.279123	0.0332362	0.0785883	-0.181424	0.173318	0.294721	Cad	5	31054780	12	protein_coding
ENSMUSG00000013646	ENSMUSG00000013646	522.479	509.57	550.688	377.649	388.417	399.117	470.02	407.46	419.12	351.251	313.282	364.005	422.755	-0.430581	0.000114446	0.00052526	-0.326465	0.00504184	0.0163358	Sh3bp5l	11	58330724	5	protein_coding
ENSMUSG00000013662	ENSMUSG00000013662	941.154	1039.46	1092.34	1608.17	1919.63	1558.6	1191.63	1313.6	1320.86	1534.72	1698.53	1580.95	1399.97	0.710931	1.08553e-13	1.68007e-12	0.325931	0.000704074	0.00293283	Atad1	19	32672563	1	protein_coding
ENSMUSG00000013663	ENSMUSG00000013663	3657.35	3980.97	4227.72	2244.21	2969.27	2304.65	3900.58	4138.46	4273.17	2375.68	2749.48	2396.19	3268.14	-0.64392	8.52749e-11	9.74734e-10	-0.694581	3.13144e-12	5.63621e-11	Pten	19	32757497	3	protein_coding
ENSMUSG00000013698	ENSMUSG00000013698	3415.14	3691.18	4008.5	2292.09	2476.06	2335.35	3662.65	3762.42	4351.69	2668.63	2690.42	2501.73	3154.65	-0.636477	2.7609e-14	4.5923e-13	-0.573903	8.34366e-12	1.43398e-10	Pea15a	1	172196728	5	protein_coding
ENSMUSG00000013701	ENSMUSG00000013701	241.055	243.118	235.794	231.287	197.12	208.769	317.897	290.898	310.587	327.931	339.306	193.849	261.468	-0.164818	0.318713	0.471489	-0.0916141	0.578122	0.706588	Timm23	14	32180162	7	protein_coding
ENSMUSG00000013736	ENSMUSG00000013736	950.381	873.118	845.996	904.369	1065.44	985.513	844.476	1107.85	825.539	855.535	906.817	836.782	916.818	0.144558	0.191285	0.322621	-0.093388	0.40509	0.554722	Trnt1	6	106769120	6	protein_coding
ENSMUSG00000013787	ENSMUSG00000013787	2026.48	1843.33	1849.44	1446.45	1047.15	1309.92	2071.21	1788.97	1937.42	1380.23	1169.05	1248.17	1593.15	-0.573818	5.66042e-08	4.50808e-07	-0.596741	2.11777e-08	2.27178e-07	Ehmt2	17	34898469	14	protein_coding
ENSMUSG00000013822	ENSMUSG00000013822	1156.84	1296.13	1404.97	830.285	778.498	781.861	1787.44	1624.77	1940.88	977.963	1016.92	814.166	1200.89	-0.675577	6.14029e-11	7.13704e-10	-0.90875	1.43036e-18	4.83614e-17	Elof1	9	22112989	2	protein_coding
ENSMUSG00000013833	ENSMUSG00000013833	296.417	201.72	216.961	198.763	115.61	227.19	319.848	151.024	163.953	220.078	142.128	184.157	203.154	-0.311971	0.268718	0.415762	-0.170542	0.546886	0.680305	Med16	10	79894708	7	protein_coding
ENSMUSG00000013846	ENSMUSG00000013846	1360.98	1427.85	1554.13	1775.31	1867.23	1967.96	1507.57	1516.32	1559.86	1699.41	1791.61	1798.49	1652.23	0.36244	3.68737e-06	2.2224e-05	0.204818	0.0098518	0.0289649	St3gal1	15	67102875	1	protein_coding
ENSMUSG00000013858	ENSMUSG00000013858	734.7	757.204	746.555	1329	966.469	1229.08	896.159	672.005	996.42	1470.59	1266.14	1288.02	1029.36	0.630031	7.23003e-07	4.81481e-06	0.626261	9.01418e-07	7.19097e-06	Tmem259	10	79974948	5	protein_coding
ENSMUSG00000013878	ENSMUSG00000013878	204.147	207.742	223.741	149.975	181.317	171.927	214.532	243.26	215.91	237.568	190.171	245.542	207.153	-0.319857	0.0355141	0.0831055	-0.0050494	0.973643	0.986303	Rnf170	8	26119368	9	protein_coding
ENSMUSG00000013921	ENSMUSG00000013921	779.682	662.366	629.035	905.273	704.474	812.562	570.46	614.231	585.382	814.726	714.644	823.859	718.058	0.222539	0.0483286	0.107627	0.397349	0.000549506	0.00234985	Clip3	7	30291672	7	protein_coding
ENSMUSG00000013973	ENSMUSG00000013973	35.7546	35.3763	45.2001	41.5594	59.8845	25.5844	59.4839	32.4347	35.7926	46.6391	73.0658	34.4621	43.7698	0.099364	0.73226	0.833782	0.20762	0.477142	0.621317	Dedd	1	171329145	10	protein_coding
ENSMUSG00000013997	ENSMUSG00000013997	171.853	165.591	182.307	185.211	222.072	223.096	173.576	165.214	180.118	180.726	267.241	247.696	197.058	0.261177	0.102465	0.198853	0.406363	0.0125076	0.0353996	Nit1	1	171338008	8	protein_coding
ENSMUSG00000014039	ENSMUSG00000014039	325.252	334.194	331.468	280.074	348.494	329.528	313.022	278.735	257.476	316.271	237.214	292.927	303.721	-0.0468633	0.732478	0.833965	-0.0119253	0.932985	0.960358	Prdm15	16	97791467	10	protein_coding
ENSMUSG00000014074	ENSMUSG00000014074	1013.82	1063.55	1003.44	960.384	882.464	830.983	860.078	879.79	959.473	680.639	852.769	775.396	896.899	-0.199905	0.0412449	0.0944489	-0.215536	0.0319104	0.0769882	Rnf168	16	32277459	3	protein_coding
ENSMUSG00000014075	ENSMUSG00000014075	179.927	236.344	177.787	187.017	208.764	160.67	213.557	315.224	290.959	262.345	259.234	226.157	226.499	-0.0886604	0.59981	0.730197	-0.124475	0.458656	0.604757	Tctex1d2	16	32419702	3	protein_coding
ENSMUSG00000014077	ENSMUSG00000014077	4966.43	5324.52	5149.8	2686.91	2950.97	2822.48	4285.76	4539.84	4393.25	2645.31	2830.55	2764.5	3780.03	-0.859722	7.39958e-38	5.24899e-36	-0.674102	2.24706e-23	1.16133e-21	Chp1	2	119547697	5	protein_coding
ENSMUSG00000014164	ENSMUSG00000014164	10.3804	3.01075	6.78002	10.8416	7.48556	6.14027	10.7266	5.06791	9.2368	4.37241	12.0108	6.46164	7.70956	0.13904	0.680321	0.795114	-0.0463035	0.890521	0.931256	Klhl3	13	58004221	2	protein_coding
ENSMUSG00000014177	ENSMUSG00000014177	291.804	350.753	456.521	535.755	482.403	440.052	523.653	496.656	509.179	577.159	629.567	594.47	490.664	0.384906	0.00400187	0.0127081	0.227468	0.0878012	0.174673	Tvp23b	11	62879455	4	protein_coding
ENSMUSG00000014195	ENSMUSG00000014195	1324.07	1132.04	1038.1	1600.94	1491.29	1563.72	1166.27	1133.19	990.647	1490.99	1341.21	1459.25	1310.98	0.40834	2.64268e-05	0.000137315	0.37318	0.000152533	0.000754635	Dnajc7	11	100582818	10	protein_coding
ENSMUSG00000014226	ENSMUSG00000014226	5977.94	6190.11	5970.18	5348.52	6469.18	4978.73	5215.08	6462.6	5293.84	5398.47	5170.66	4539.3	5584.55	-0.108227	0.275959	0.423441	-0.164429	0.099047	0.191901	Cacybp	1	160202367	1	protein_coding
ENSMUSG00000014232	ENSMUSG00000014232	74.9694	71.5054	51.9801	89.4431	64.8748	84.9404	59.4839	70.9508	39.2564	64.1287	58.0523	72.1549	66.8117	0.23573	0.320753	0.473828	0.159475	0.515675	0.654304	Cluap1	16	3908801	5	protein_coding
ENSMUSG00000014243	ENSMUSG00000014243	68.0491	121.935	94.1669	86.7327	80.6777	82.8936	103.365	104.399	124.697	90.3632	105.095	60.3086	93.5569	-0.170821	0.443576	0.595122	-0.32978	0.144023	0.255819	Zswim7	11	62267224	1	protein_coding
ENSMUSG00000014245	ENSMUSG00000014245	84.1964	70.7527	94.1669	96.6709	97.3122	88.0105	81.9122	52.7063	80.822	94.7356	91.0821	82.9243	84.6077	0.161521	0.443867	0.595347	0.280694	0.197703	0.324856	Pigl	11	62458460	2	protein_coding
ENSMUSG00000014294	ENSMUSG00000014294	2618.16	2782.69	2956.84	2030.99	2258.97	1832.87	3544.65	3687.41	3775.54	2684.66	2814.54	2274.5	2771.82	-0.440297	1.80744e-06	1.13129e-05	-0.492597	8.99974e-08	8.60775e-07	Ndufa2	18	36742332	1	protein_coding
ENSMUSG00000014301	ENSMUSG00000014301	41.5215	33.1183	33.9001	20.7797	22.4567	46.052	16.5775	12.163	11.546	10.2023	46.0415	23.6927	26.5043	-0.198494	0.533728	0.676617	0.615549	0.0585021	0.126639	Pam16	16	4616464	4	protein_coding
ENSMUSG00000014303	ENSMUSG00000014303	641.277	684.194	640.335	753.491	556.426	804.375	650.422	568.62	726.243	717.076	636.574	665.548	670.382	0.0991133	0.42882	0.581366	0.0512406	0.686482	0.790049	Glis2	16	4594713	5	protein_coding
ENSMUSG00000014313	ENSMUSG00000014313	3937.62	4476.24	4746.77	3353.67	4051.35	2984.17	5203.38	6233.54	5958.89	4430.71	4886.4	4015.91	4523.22	-0.332604	0.00170865	0.00597676	-0.37403	0.00041681	0.00184398	Cox6c	15	35925886	5	protein_coding
ENSMUSG00000014329	ENSMUSG00000014329	121.104	109.14	130.327	168.045	184.644	182.161	129.694	128.725	159.335	93.2781	165.149	168.003	144.967	0.520991	0.00591907	0.0179344	0.0421249	0.827513	0.890131	Bicc1	10	70922832	4	protein_coding
ENSMUSG00000014349	ENSMUSG00000014349	3077.2	2769.14	2600.51	2226.14	2113.42	2298.51	2538.3	2692.08	2321.9	2324.67	1963.77	1841.57	2397.27	-0.340251	0.000272486	0.00115702	-0.297237	0.00163267	0.00612082	Ube2z	11	96047432	1	protein_coding
ENSMUSG00000014353	ENSMUSG00000014353	185.693	168.602	212.441	224.963	295.264	279.382	181.377	207.785	178.963	212.791	225.203	272.466	220.411	0.468201	0.00278746	0.00926017	0.305652	0.057017	0.123981	Tmem87b	2	128818118	5	protein_coding
ENSMUSG00000014355	ENSMUSG00000014355	1618.19	1512.9	1606.86	1749.11	1696.73	1848.22	1386.66	1250.76	1457.11	1582.81	1616.46	1734.95	1588.4	0.157904	0.0527132	0.115595	0.266321	0.00135	0.0051778	Anapc1	2	128610104	11	protein_coding
ENSMUSG00000014361	ENSMUSG00000014361	236.442	200.215	198.881	298.144	262.826	286.546	163.824	193.594	235.538	240.483	301.272	229.388	237.263	0.396552	0.0108406	0.030402	0.363397	0.0229628	0.0585851	Mertk	2	128698956	2	protein_coding
ENSMUSG00000014402	ENSMUSG00000014402	1053.03	1065.81	971.049	973.936	997.242	1000.86	1052.18	1201.1	976.792	954.643	918.828	880.936	1003.87	-0.0544683	0.554256	0.694608	-0.227281	0.0152914	0.0419016	Tsg101	7	46888949	5	protein_coding
ENSMUSG00000014418	ENSMUSG00000014418	261.816	285.269	226.754	224.06	228.725	278.359	248.662	234.138	274.795	233.195	199.18	268.158	246.926	-0.0792007	0.600395	0.730724	-0.10659	0.490967	0.633281	Hps5	7	46760466	13	protein_coding
ENSMUSG00000014426	ENSMUSG00000014426	78.4295	89.5699	73.8269	84.9258	66.5383	91.0806	103.365	41.5569	91.2134	118.055	88.0794	89.386	84.6689	0.000390208	0.998714	0.999059	0.269471	0.270147	0.410597	Map3k4	17	12227621	1	protein_coding
ENSMUSG00000014444	ENSMUSG00000014444	635.51	685.699	705.875	1006.46	791.806	1083.76	627.994	565.579	626.948	1097.48	693.625	903.552	785.357	0.484701	0.000336818	0.00140383	0.538183	8.38458e-05	0.000441652	Piezo1	8	122481698	9	protein_coding
ENSMUSG00000014470	ENSMUSG00000014470	621.669	624.731	568.015	360.483	323.542	384.79	558.758	598.014	594.619	373.113	318.287	308.005	469.502	-0.7429	5.13186e-11	6.02296e-10	-0.790026	1.19099e-11	2.01341e-10	Rnf166	8	122466147	3	protein_coding
ENSMUSG00000014496	ENSMUSG00000014496	1033.42	1075.59	1013.24	791.436	1047.98	920.017	1042.43	1019.66	945.617	673.352	724.653	973.553	938.413	-0.172024	0.1564	0.276344	-0.329063	0.00748329	0.022851	Ankrd28	14	31700015	1	protein_coding
ENSMUSG00000014498	ENSMUSG00000014498	900.786	792.581	798.536	918.825	805.113	917.97	666.999	733.834	680.059	719.991	704.635	911.091	795.868	0.0835252	0.443137	0.594809	0.163239	0.142975	0.254583	Ankrd52	10	128377115	3	protein_coding
ENSMUSG00000014503	ENSMUSG00000014503	264.123	222.043	224.494	224.963	182.149	211.839	239.886	143.929	172.035	215.706	232.209	203.542	211.41	-0.183707	0.275165	0.422663	0.211577	0.220307	0.352856	Pkd2l2	18	34409423	2	protein_coding
ENSMUSG00000014504	ENSMUSG00000014504	2097.99	2193.33	2357.94	1427.48	1654.31	1197.35	2658.25	2901.89	3072.39	1690.67	2157.94	1799.57	2100.76	-0.61823	1.44075e-08	1.23881e-07	-0.594423	4.84348e-08	4.90483e-07	Srp19	18	34330847	6	protein_coding
ENSMUSG00000014547	ENSMUSG00000014547	43.8283	57.957	43.6935	56.0149	54.0624	85.9637	72.1608	65.8829	47.3386	39.3517	29.0262	50.6161	53.8247	0.347322	0.178526	0.3053	-0.521346	0.0494118	0.110175	Wdfy2	14	62837690	1	protein_coding
ENSMUSG00000014550	ENSMUSG00000014550	717.399	681.183	636.568	587.253	667.046	746.042	598.739	712.549	587.691	476.593	571.515	622.471	633.754	-0.0235829	0.843917	0.90825	-0.175146	0.152549	0.267428	Zfyve20	6	92186712	4	protein_coding
ENSMUSG00000014551	ENSMUSG00000014551	1220.27	1253.98	1115.69	1129.33	1117.84	1012.12	1006.35	1201.1	1042.6	1103.31	948.855	946.63	1091.51	-0.135454	0.163081	0.285293	-0.116348	0.239512	0.375391	Mrps25	6	92169525	3	protein_coding
ENSMUSG00000014554	ENSMUSG00000014554	312.565	312.366	212.441	268.329	262.826	223.096	283.767	269.613	275.949	250.685	351.317	196.003	268.246	-0.135727	0.442979	0.594787	-0.0486325	0.785734	0.861406	Dguok	6	83480217	6	protein_coding
ENSMUSG00000014592	ENSMUSG00000014592	160.319	243.118	247.847	174.369	230.389	149.413	332.525	411.515	345.225	255.057	292.263	257.388	258.286	-0.22036	0.202763	0.337223	-0.407216	0.017078	0.0459447	Camta1	4	150917322	12	protein_coding
ENSMUSG00000014599	ENSMUSG00000014599	2878.82	3080	2862.67	5232.87	4668.49	5466.88	2785.02	2676.87	2913.06	5023.9	4352.92	5059.46	3916.75	0.788691	2.70347e-22	8.99355e-21	0.773677	3.04536e-21	1.33949e-19	Csf1	3	107741048	7	protein_coding
ENSMUSG00000014601	ENSMUSG00000014601	588.221	506.559	642.595	851.968	653.739	792.094	535.355	496.656	605.01	928.409	715.645	729.088	670.445	0.387976	0.00256785	0.00860368	0.512908	8.20558e-05	0.000433211	Strip1	3	107612532	1	protein_coding
ENSMUSG00000014602	ENSMUSG00000014602	10.3804	6.02151	11.3	17.1659	19.1298	20.4676	3.90058	4.05433	5.773	4.37241	24.0216	39.8468	13.8695	0.557351	0.0998761	0.194864	1.10936	0.00106976	0.00423776	Kif1a	1	93015464	11	protein_coding
ENSMUSG00000014606	ENSMUSG00000014606	1064.57	1114.73	989.883	889.01	850.858	772.65	943.941	978.108	953.7	820.556	858.774	818.474	921.271	-0.327961	0.000225719	0.000977082	-0.198834	0.0288014	0.070649	Slc25a11	11	70644196	5	protein_coding
ENSMUSG00000014633	ENSMUSG00000014633	341.399	384.624	424.881	267.426	261.163	292.686	459.293	424.691	482.623	307.526	381.344	319.851	362.292	-0.473704	0.000238089	0.00102419	-0.417149	0.00125372	0.00485976	Cmc2	8	116888685	7	protein_coding
ENSMUSG00000014668	ENSMUSG00000014668	470.577	451.613	468.575	336.993	406.715	416.515	476.846	518.954	490.705	365.825	324.292	374.775	425.199	-0.253596	0.0290315	0.0702415	-0.467933	8.53174e-05	0.000448141	Chfr	5	110135840	2	protein_coding
ENSMUSG00000014704	ENSMUSG00000014704	98.0369	122.688	106.974	68.6634	90.6584	79.8235	68.2602	90.2089	99.2956	104.938	94.0848	95.8476	93.2899	-0.41225	0.0429131	0.0974111	0.1741	0.404016	0.5537	Hoxa2	6	52162511	1	protein_coding
ENSMUSG00000014748	ENSMUSG00000014748	641.277	611.936	687.042	1172.7	1117.01	1190.19	929.314	742.956	846.322	1144.11	1035.93	1170.63	940.785	0.823891	5.65277e-17	1.19767e-15	0.401861	4.84518e-05	0.000270397	Tex261	6	83768885	4	protein_coding
ENSMUSG00000014763	ENSMUSG00000014763	568.614	616.452	608.695	717.352	647.917	729.668	581.187	524.022	504.56	747.683	616.556	669.856	627.713	0.215828	0.0394136	0.0909076	0.324064	0.00255141	0.00908278	Fam120b	17	15396246	1	protein_coding
ENSMUSG00000014767	ENSMUSG00000014767	1012.66	939.355	1067.48	906.176	919.06	836.1	940.04	1006.49	899.433	906.547	1042.94	964.938	953.435	-0.177745	0.0548601	0.11947	0.0353208	0.706946	0.805955	Tbp	17	15499888	11	protein_coding
ENSMUSG00000014769	ENSMUSG00000014769	4778.43	4359.57	3784	4475.77	4645.2	4086.35	4132.67	4680.73	3770.92	4349.09	4286.86	3873.75	4268.61	0.0317919	0.736994	0.836888	-0.00886491	0.9257	0.955547	Psmb1	17	15475721	1	protein_coding
ENSMUSG00000014776	ENSMUSG00000014776	12.6871	18.8172	30.1334	20.7797	20.7932	18.4208	21.4532	19.2581	19.6282	23.3195	25.0226	11.8463	20.1799	-0.0393834	0.90158	0.94487	-0.00625998	0.984486	0.992234	Nol3	8	105276447	1	protein_coding
ENSMUSG00000014778	ENSMUSG00000014778	361.006	383.118	382.694	341.51	353.485	450.286	373.481	374.012	389.1	429.954	384.346	466.315	390.776	0.0185072	0.883618	0.932955	0.165254	0.197526	0.324744	Fhod1	8	105329163	4	protein_coding
ENSMUSG00000014782	ENSMUSG00000014782	44.9816	33.1183	30.1334	38.849	28.2788	32.7481	33.1549	27.3667	26.5558	42.2667	30.0271	61.3855	35.7388	-0.0801426	0.777532	0.864781	0.47134	0.101217	0.194853	Plekhg4	8	105373274	5	protein_coding
ENSMUSG00000014786	ENSMUSG00000014786	250.282	276.989	324.688	297.24	282.788	257.891	315.947	264.545	275.949	327.931	377.34	318.774	297.53	-0.0267636	0.84641	0.910149	0.247589	0.0764175	0.156236	Slc9a5	8	105348258	1	protein_coding
ENSMUSG00000014791	ENSMUSG00000014791	23.0675	15.8065	13.56	6.32426	7.48556	15.3507	33.1549	16.2173	17.319	1.45747	18.0162	21.5388	15.7749	-0.431664	0.202017	0.336177	-0.372296	0.271348	0.411854	Elmo3	8	105305601	1	protein_coding
ENSMUSG00000014813	ENSMUSG00000014813	2780.79	2897.85	2879.25	3860.51	3917.44	3576.71	2525.63	2954.59	2697.15	3812.74	3567.21	3554.98	3252.07	0.40286	6.56482e-08	5.17426e-07	0.413472	3.90826e-08	4.01109e-07	Stc1	14	69029289	1	protein_coding
ENSMUSG00000014837	ENSMUSG00000014837	92.27	109.892	112.247	67.7599	81.5094	91.0806	108.241	125.684	127.006	78.7034	138.124	84.0013	101.377	-0.349454	0.10185	0.197809	-0.222705	0.299137	0.442976	4931428F04Rik	8	105280410	2	protein_coding
ENSMUSG00000014846	ENSMUSG00000014846	55.362	45.1613	31.6401	41.5594	65.7066	41.9585	38.0307	50.6791	31.1742	123.885	63.0568	62.4625	54.223	0.150388	0.586266	0.719214	0.823352	0.00300171	0.010472	Tppp3	8	105467493	3	protein_coding
ENSMUSG00000014850	ENSMUSG00000014850	266.43	289.785	287.774	294.53	366.792	289.616	248.662	372.999	319.824	294.409	311.281	232.619	297.893	0.162534	0.294504	0.444417	-0.157895	0.316679	0.461079	Msh3	13	92211872	15	protein_coding
ENSMUSG00000014856	ENSMUSG00000014856	468.27	456.882	505.488	664.047	651.243	598.676	618.242	651.734	701.997	851.163	840.758	950.937	663.286	0.409968	5.51385e-05	0.000269382	0.414883	3.74079e-05	0.000214049	Tmem208	8	105326354	5	protein_coding
ENSMUSG00000014859	ENSMUSG00000014859	3499.34	3521.08	3510.54	2715.82	2148.35	2565.61	3804.04	3622.55	4039.95	2891.62	3205.89	2711.73	3186.38	-0.494874	2.64978e-08	2.19868e-07	-0.373183	2.83762e-05	0.000167613	E2f4	8	105297663	1	protein_coding
ENSMUSG00000014867	ENSMUSG00000014867	1922.68	1958.49	2239.67	4874.2	4727.54	5150.66	2586.09	2390.03	2880.73	5347.46	5064.56	4786.99	3660.76	1.24785	4.06967e-49	4.33031e-47	0.937037	2.08881e-28	1.5581e-26	Surf4	2	26920040	3	protein_coding
ENSMUSG00000014873	ENSMUSG00000014873	1087.63	1145.59	1140.55	916.114	935.695	835.076	1213.08	1221.37	1320.86	886.142	929.838	981.092	1051.09	-0.323001	0.000167839	0.00074366	-0.415811	1.71464e-06	1.30113e-05	Surf2	2	26916367	6	protein_coding
ENSMUSG00000014905	ENSMUSG00000014905	380.614	352.258	382.694	572.797	716.95	589.466	398.834	508.819	437.593	593.191	666.601	610.625	517.537	0.729653	1.5738e-09	1.51728e-08	0.46138	0.000153311	0.000757965	Dnajb9	12	44205897	1	protein_coding
ENSMUSG00000014907	ENSMUSG00000014907	984.982	1082.37	1043.37	942.315	1116.18	1091.94	1102.89	1273.06	1050.69	1056.67	904.815	1019.86	1055.76	0.0167126	0.867876	0.922419	-0.198587	0.0507071	0.112491	Naf1	8	66860217	1	protein_coding
ENSMUSG00000014932	ENSMUSG00000014932	497.105	553.979	561.235	528.528	652.075	514.759	593.864	633.489	525.343	513.03	596.538	575.086	562.086	0.0695086	0.554968	0.694959	-0.0536604	0.65296	0.763515	Yes1	5	32611171	2	protein_coding
ENSMUSG00000014956	ENSMUSG00000014956	6064.45	5880	5522.7	4424.27	5740.59	4368.8	5967.89	7150.83	5872.3	4347.64	4836.36	4653.45	5402.44	-0.2589	0.00932806	0.0266269	-0.446374	7.78158e-06	5.16784e-05	Ppp1cb	5	32458974	3	protein_coding
ENSMUSG00000014959	ENSMUSG00000014959	2306.75	2293.44	2281.1	2685.1	2338.82	2337.4	2247.71	2250.15	2432.74	2375.68	2442.2	2189.42	2348.38	0.0961656	0.220088	0.358982	0.0159118	0.840848	0.899461	Gorasp2	2	70661576	6	protein_coding
ENSMUSG00000014980	ENSMUSG00000014980	217.988	219.785	245.587	307.178	281.956	232.307	338.375	293.939	323.288	389.145	378.341	353.236	298.427	0.254107	0.061823	0.131629	0.219353	0.1032	0.197855	Tsen15	1	152370735	7	protein_coding
ENSMUSG00000015002	ENSMUSG00000015002	2319.44	2067.63	2062.63	1904.51	2160	2041.64	1847.9	1833.57	1636.07	1641.11	1769.59	1965.41	1937.46	-0.076277	0.389397	0.543916	0.0163153	0.856138	0.909564	Efr3a	15	65787034	12	protein_coding
ENSMUSG00000015013	ENSMUSG00000015013	574.381	609.677	583.835	436.374	337.682	301.896	662.124	692.277	781.664	555.296	479.432	529.854	545.374	-0.689589	3.80651e-08	3.0894e-07	-0.435215	0.000483197	0.00210417	Trappc2l	8	122611626	1	protein_coding
ENSMUSG00000015016	ENSMUSG00000015016	106.111	70.7527	85.1269	78.6015	49.9037	50.1455	94.5891	52.7063	62.3484	94.7356	74.0668	39.8468	71.5778	-0.44609	0.0885168	0.176777	-0.0168247	0.949458	0.970654	Acsf3	8	122775505	1	protein_coding
ENSMUSG00000015023	ENSMUSG00000015023	1178.75	903.979	902.496	1126.62	1061.29	1055.1	1012.2	973.04	938.69	1117.88	1027.93	1052.17	1029.18	0.121208	0.234065	0.375517	0.124646	0.22713	0.361083	Ddx19a	8	110974996	3	protein_coding
ENSMUSG00000015027	ENSMUSG00000015027	93.4234	60.9677	59.5135	121.064	88.1632	103.361	69.2353	81.0866	94.6772	81.6184	81.0731	78.6166	84.4001	0.498249	0.0223296	0.0563242	-0.0163914	0.941579	0.965738	Galns	8	122578238	1	protein_coding
ENSMUSG00000015053	ENSMUSG00000015053	349.473	300.323	294.554	436.374	449.965	489.175	318.873	370.971	296.732	572.786	580.523	504.008	413.646	0.528285	1.72871e-05	9.32047e-05	0.72057	6.54102e-09	7.4767e-08	Gata2	6	88193891	2	protein_coding
ENSMUSG00000015083	ENSMUSG00000015083	11.5338	24.086	12.0534	14.4555	14.9711	23.5377	11.7017	15.2037	41.5656	4.37241	4.00361	21.5388	16.5853	0.0725587	0.830423	0.899547	-0.585032	0.0845179	0.169328	C8g	2	25498651	7	protein_coding
ENSMUSG00000015087	ENSMUSG00000015087	1732.37	1594.95	1714.59	1354.3	1117.84	1250.57	1856.68	1643.02	1923.56	1205.33	1377.24	1325.71	1508.01	-0.429183	3.70228e-06	2.23046e-05	-0.461463	7.96699e-07	6.41571e-06	Rabl6	2	25583018	9	protein_coding
ENSMUSG00000015092	ENSMUSG00000015092	2266.38	2363.44	2309.73	1696.71	1410.61	1473.66	2071.21	2056.56	2141.78	1660.06	1526.38	1388.17	1863.72	-0.589753	8.02807e-12	1.02718e-10	-0.448623	2.78103e-07	2.41273e-06	Edf1	2	25557847	5	protein_coding
ENSMUSG00000015094	ENSMUSG00000015094	202.994	192.688	209.427	399.332	252.014	392.977	339.351	200.689	281.722	402.262	439.396	319.851	302.725	0.724899	5.5274e-05	0.000269953	0.461353	0.0102742	0.0299876	Npdc1	2	25399351	14	protein_coding
ENSMUSG00000015095	ENSMUSG00000015095	655.117	731.613	773.676	477.933	441.648	543.414	869.83	809.853	879.805	606.308	577.52	540.623	658.945	-0.552825	2.16167e-07	1.57828e-06	-0.556975	2.00304e-07	1.7948e-06	Fbxw5	2	25500750	9	protein_coding
ENSMUSG00000015112	ENSMUSG00000015112	337.939	288.28	319.414	323.441	366.792	324.411	347.152	327.387	354.462	345.421	230.207	409.237	331.179	0.0987649	0.526142	0.669051	-0.0622821	0.693021	0.794885	Slc25a13	6	6041218	8	protein_coding
ENSMUSG00000015120	ENSMUSG00000015120	1979.19	2409.35	2235.9	1836.75	1818.99	1800.12	2197	2091.02	2111.76	1983.62	1967.77	1655.26	2007.23	-0.276645	0.00172814	0.0060318	-0.188431	0.0343911	0.0818677	Ube2i	17	25261916	14	protein_coding
ENSMUSG00000015126	ENSMUSG00000015126	606.675	539.677	543.155	496.003	392.576	476.894	588.988	536.185	402.955	451.816	452.408	385.544	489.406	-0.294031	0.0286793	0.0695405	-0.237386	0.082982	0.166841	Tsr3	17	25240170	1	protein_coding
ENSMUSG00000015127	ENSMUSG00000015127	104.957	109.14	107.727	138.23	98.144	146.343	104.341	45.6112	114.305	139.917	122.11	117.386	112.351	0.215258	0.342616	0.496395	0.451086	0.0512843	0.113598	Unkl	17	25188397	7	protein_coding
ENSMUSG00000015133	ENSMUSG00000015133	425.595	356.774	363.861	275.557	249.519	361.252	305.221	324.347	357.926	290.037	243.219	288.62	320.161	-0.353654	0.0143357	0.0386678	-0.252838	0.0881976	0.175292	Lrrk1	7	66226912	7	protein_coding
ENSMUSG00000015134	ENSMUSG00000015134	16.1473	9.78495	15.0667	26.2005	31.6057	26.6078	13.652	24.326	19.6282	29.1494	33.0298	12.9233	21.5101	0.70202	0.0274248	0.0668797	0.254726	0.426494	0.575418	Aldh1a3	7	66390892	5	protein_coding
ENSMUSG00000015143	ENSMUSG00000015143	5091	4454.41	4437.9	5512.05	4962.92	5402.41	4563.68	4512.47	4399.03	5671.02	4750.28	5405.16	4930.19	0.181281	0.0247021	0.0613883	0.227932	0.00493899	0.0160431	Actn1	12	80167542	2	protein_coding
ENSMUSG00000015149	ENSMUSG00000015149	1020.74	1097.42	1032.07	874.555	716.118	868.848	1026.83	1059.19	994.111	875.94	851.768	784.012	933.467	-0.351896	0.00023629	0.00101706	-0.289649	0.00289215	0.0101485	Sirt2	7	28766735	9	protein_coding
ENSMUSG00000015165	ENSMUSG00000015165	3455.51	3213.23	3158.74	3846.96	3704.52	3635.04	3296.97	3296.17	3560.79	3824.4	4178.77	3836.06	3583.93	0.185789	0.00823874	0.0239788	0.219951	0.00187749	0.00694152	Hnrnpl	7	28808541	13	protein_coding
ENSMUSG00000015176	ENSMUSG00000015176	2471.68	2200.86	2270.55	2610.11	2303.89	2762.1	2312.07	2147.78	2403.88	2508.31	2371.14	2697.73	2421.68	0.142865	0.0968528	0.190196	0.140474	0.105303	0.200795	Nolc1	19	46075863	1	protein_coding
ENSMUSG00000015189	ENSMUSG00000015189	247.976	249.14	232.027	337.896	374.278	353.065	214.532	235.151	258.63	271.09	283.255	298.312	279.613	0.528672	3.5258e-05	0.000179339	0.261044	0.0498176	0.110909	Casd1	6	4600840	4	protein_coding
ENSMUSG00000015202	ENSMUSG00000015202	276.81	238.602	232.781	280.978	254.509	302.92	204.781	250.355	264.403	260.887	252.227	272.466	257.643	0.160137	0.254566	0.400024	0.122784	0.395703	0.54525	Cnksr3	10	7119063	2	protein_coding
ENSMUSG00000015214	ENSMUSG00000015214	213.374	153.548	160.46	202.376	177.99	156.577	212.582	187.513	157.026	192.386	147.133	182.003	178.581	0.0337626	0.847026	0.910522	-0.0955211	0.592001	0.717551	Mtmr1	X	71364760	10	protein_coding
ENSMUSG00000015217	ENSMUSG00000015217	430.209	398.925	444.468	368.614	362.634	293.709	325.699	478.411	404.11	348.336	260.235	324.159	369.959	-0.296272	0.042276	0.0962214	-0.358259	0.0161525	0.0438341	Hmgb3	X	71555918	6	protein_coding
ENSMUSG00000015222	ENSMUSG00000015222	20.7608	16.5591	20.3401	41.5594	44.9133	38.8884	15.6023	16.2173	4.6184	5.82988	23.0207	45.2314	24.4618	0.734409	0.0249011	0.061798	0.592868	0.0737903	0.151899	Map2	1	66175273	24	protein_coding
ENSMUSG00000015243	ENSMUSG00000015243	177.62	227.312	177.034	280.074	304.413	286.546	178.452	190.554	207.828	297.324	200.18	275.696	233.586	0.545287	0.000565233	0.00223239	0.392095	0.0155466	0.0425124	Abca1	4	53030787	2	protein_coding
ENSMUSG00000015247	ENSMUSG00000015247	412.908	441.075	380.434	546.597	541.455	471.777	486.598	468.275	350.998	677.724	537.484	505.084	485.034	0.324455	0.0165071	0.0435188	0.374594	0.00607704	0.0190761	Nipsnap3b	4	53011880	3	protein_coding
ENSMUSG00000015289	ENSMUSG00000015289	580.148	617.204	641.088	351.448	357.643	312.13	935.164	815.934	907.516	650.032	562.507	547.085	606.492	-0.824254	4.86028e-14	7.85384e-13	-0.584845	4.3637e-08	4.44698e-07	Lage3	X	74351276	3	protein_coding
ENSMUSG00000015290	ENSMUSG00000015290	1320.61	1395.48	1469	1033.57	1067.94	1003.93	1511.48	1618.69	1603.74	1294.23	1264.14	1086.63	1305.79	-0.424019	1.08649e-06	7.0727e-06	-0.37203	2.07562e-05	0.000126362	Ubl4	X	74365718	7	protein_coding
ENSMUSG00000015291	ENSMUSG00000015291	912.32	782.043	773.676	1042.6	867.493	1052.03	862.029	888.912	733.171	1033.35	1010.91	1047.86	917.2	0.258731	0.0137911	0.037366	0.306651	0.00389875	0.013072	Gdi1	X	74304998	10	protein_coding
ENSMUSG00000015305	ENSMUSG00000015305	550.16	470.43	502.475	610.743	721.94	747.066	398.834	411.515	402.955	647.117	627.566	680.626	564.286	0.440826	4.19193e-05	0.000209828	0.66912	1.84296e-09	2.30905e-08	Sash1	10	8722219	1	protein_coding
ENSMUSG00000015312	ENSMUSG00000015312	536.319	526.882	507.748	681.213	543.119	688.733	500.25	585.851	459.531	578.616	600.541	543.854	562.721	0.274864	0.0192557	0.0496966	0.150613	0.208885	0.33918	Gadd45b	10	80930091	1	protein_coding
ENSMUSG00000015335	ENSMUSG00000015335	84.1964	115.161	129.574	372.228	316.889	329.528	141.396	120.616	143.17	411.007	355.32	317.697	236.399	1.51665	4.24503e-21	1.28784e-19	1.33226	1.82611e-16	5.25362e-15	Zdhhc12	2	30090944	4	protein_coding
ENSMUSG00000015337	ENSMUSG00000015337	32.2945	32.3656	25.6134	43.3664	10.8125	35.8182	28.2792	25.3396	43.8748	33.5218	7.00631	12.9233	27.6013	-0.0054285	0.986745	0.991955	-0.542167	0.100045	0.193136	Endog	2	30171493	1	protein_coding
ENSMUSG00000015341	ENSMUSG00000015341	1648.17	1831.29	1935.32	1201.61	1391.48	1104.22	2130.69	1991.69	2458.14	1372.94	1536.38	1430.18	1669.34	-0.537839	1.1659e-07	8.82873e-07	-0.58554	8.50227e-09	9.56737e-08	Golga7	8	23241353	3	protein_coding
ENSMUSG00000015342	ENSMUSG00000015342	79.5829	96.3441	102.454	120.161	141.394	130.992	84.8376	122.644	100.45	102.023	97.0875	129.233	108.934	0.44378	0.0236574	0.0591374	0.0857524	0.67008	0.776562	Xk	X	9272756	1	protein_coding
ENSMUSG00000015354	ENSMUSG00000015354	185.693	153.548	152.174	271.943	266.985	287.569	212.582	213.866	184.736	256.515	273.246	246.619	225.456	0.722528	3.90412e-07	2.72141e-06	0.327778	0.0232221	0.0591423	Pcolce2	9	95637601	2	protein_coding
ENSMUSG00000015357	ENSMUSG00000015357	595.142	595.376	657.662	486.065	523.157	578.209	555.833	660.856	509.179	432.869	499.45	501.854	549.638	-0.214697	0.0663982	0.139669	-0.256236	0.0323763	0.0778916	Clpx	9	65294260	4	protein_coding
ENSMUSG00000015363	ENSMUSG00000015363	956.148	909.247	966.529	739.939	615.479	721.481	1022.93	819.989	991.801	652.947	652.588	611.701	805.065	-0.437249	2.85933e-05	0.000147776	-0.550146	2.39575e-07	2.11395e-06	Trabd	15	89075124	7	protein_coding
ENSMUSG00000015377	ENSMUSG00000015377	40.3681	48.9247	50.4735	57.8218	93.1536	78.8001	60.459	63.8557	84.2858	106.395	79.0713	92.6168	71.3521	0.607704	0.009374	0.0267346	0.357962	0.124054	0.228453	Dennd6b	15	89182217	1	protein_coding
ENSMUSG00000015452	ENSMUSG00000015452	11.5338	10.5376	4.52001	16.2624	16.6346	11.2572	0	4.05433	12.7006	11.6598	19.0171	16.1541	11.1943	0.366475	0.279705	0.427581	0.665741	0.0490234	0.109596	Ager	17	34597862	13	protein_coding
ENSMUSG00000015461	ENSMUSG00000015461	394.454	353.763	420.361	580.929	418.359	575.138	473.921	392.257	415.656	542.179	474.428	547.085	465.711	0.411409	0.00205257	0.00704023	0.272958	0.0431741	0.0986897	Atf6b	17	34647146	5	protein_coding
ENSMUSG00000015468	ENSMUSG00000015468	6.92025	10.5376	12.0534	11.7451	19.9615	5.11689	6.82602	5.06791	2.3092	17.4897	12.0108	16.1541	10.516	0.167547	0.621358	0.747669	0.762324	0.0245946	0.0619832	Notch4	17	34564268	12	protein_coding
ENSMUSG00000015474	ENSMUSG00000015474	119.951	95.5914	93.4136	123.775	137.235	145.32	107.266	135.82	84.2858	161.779	158.143	86.1551	120.728	0.355839	0.0979275	0.191864	0.267647	0.219316	0.351932	Ppt2	17	34616662	10	protein_coding
ENSMUSG00000015478	ENSMUSG00000015478	532.859	484.731	473.848	325.248	287.778	316.224	445.641	490.574	509.179	549.467	315.284	316.62	420.621	-0.642772	4.16182e-05	0.000208682	-0.283202	0.0724486	0.149671	Rnf5	17	34601091	3	protein_coding
ENSMUSG00000015488	ENSMUSG00000015488	779.682	786.559	833.942	810.409	825.075	897.502	1197.48	1074.4	1371.66	1139.74	1192.07	983.246	990.981	0.0744794	0.475074	0.623677	-0.132592	0.200289	0.328168	Cacfd1	2	27009926	8	protein_coding
ENSMUSG00000015501	ENSMUSG00000015501	565.154	544.946	553.702	744.456	836.719	828.936	589.963	468.275	461.84	686.469	712.642	794.781	648.99	0.520999	2.00534e-06	1.24814e-05	0.514024	4.62622e-06	3.22476e-05	Hivep2	10	13966075	6	protein_coding
ENSMUSG00000015522	ENSMUSG00000015522	1048.42	1022.9	1010.22	962.191	988.093	1024.4	1059.98	1021.69	967.555	902.175	956.862	929.399	991.158	-0.0498143	0.542605	0.684453	-0.126485	0.131185	0.23846	Arnt	3	95434388	11	protein_coding
ENSMUSG00000015533	ENSMUSG00000015533	1.15338	3.01075	3.01334	14.4555	14.1394	10.2338	1.95029	1.01358	2.3092	1.45747	9.00812	1.07694	5.23514	0.903985	0.00499908	0.0154477	0.270633	0.388867	0.538136	Itga2	13	114835916	1	protein_coding
ENSMUSG00000015536	ENSMUSG00000015536	874.258	1030.43	1090.83	684.827	845.036	757.3	1160.42	1145.35	1155.75	891.972	974.879	772.165	948.602	-0.380786	0.000488023	0.0019552	-0.380862	0.000514214	0.00221926	Mocs2	13	114818236	17	protein_coding
ENSMUSG00000015542	ENSMUSG00000015542	42.6749	78.2796	68.5535	89.4431	63.2114	45.0286	81.9122	86.1546	70.4306	36.4368	53.0478	56.0008	64.2645	0.0420776	0.868391	0.922785	-0.577024	0.0259343	0.0648367	Nat9	11	115182832	9	protein_coding
ENSMUSG00000015568	ENSMUSG00000015568	9.227	12.043	14.3134	87.6362	88.1632	91.0806	3.90058	10.1358	15.0098	99.108	67.0604	67.8472	47.1271	2.24717	6.32453e-16	1.22684e-14	2.23076	8.01721e-15	1.92081e-13	Lpl	8	68880491	4	protein_coding
ENSMUSG00000015575	ENSMUSG00000015575	1157.99	1279.57	1307.04	1508.79	1647.65	1329.37	1841.07	1693.7	1806.95	2015.68	1958.77	1858.8	1617.11	0.255187	0.00439183	0.0137712	0.124252	0.163401	0.282136	Atp6v0e	17	26676396	2	protein_coding
ENSMUSG00000015597	ENSMUSG00000015597	193.767	262.688	311.881	265.619	326.869	239.47	262.314	292.925	286.341	306.069	297.268	334.928	281.678	0.102334	0.518024	0.661869	0.148386	0.352762	0.50062	Zfp318	17	46383731	5	protein_coding
ENSMUSG00000015605	ENSMUSG00000015605	2763.49	2608.06	2690.16	1818.68	1460.52	1895.3	2487.6	2279.55	2655.58	1912.2	1630.47	1613.25	2151.24	-0.626492	1.99801e-10	2.1577e-09	-0.515597	2.05821e-07	1.83741e-06	Srf	17	46546839	1	protein_coding
ENSMUSG00000015619	ENSMUSG00000015619	73.816	67.7419	71.5669	61.4357	62.3796	72.6598	50.7076	79.0595	63.503	80.1609	73.0658	64.6164	68.3928	-0.103106	0.644195	0.76568	0.146671	0.520965	0.657959	Gata3	2	9857078	6	protein_coding
ENSMUSG00000015647	ENSMUSG00000015647	43.8283	22.5806	53.4868	43.3664	47.4085	64.4728	32.1798	24.326	24.2466	59.7563	33.0298	35.539	40.3517	0.29032	0.310858	0.462563	0.477282	0.104916	0.200242	Lama5	2	180176373	4	protein_coding
ENSMUSG00000015652	ENSMUSG00000015652	252.589	237.849	249.354	1296.47	1412.28	1169.72	288.643	241.233	327.906	1240.31	1359.22	1138.32	767.825	2.31899	6.03967e-88	2.03256e-85	2.06087	9.36959e-69	3.87392e-66	Steap1	5	5736317	2	protein_coding
ENSMUSG00000015653	ENSMUSG00000015653	905.399	1019.14	977.076	1798.8	1869.73	1777.61	949.792	1007.5	1115.34	1750.42	1580.42	1620.79	1364.34	0.891789	2.08062e-25	8.31732e-24	0.676808	6.40786e-15	1.55064e-13	Steap2	5	5664831	9	protein_coding
ENSMUSG00000015656	ENSMUSG00000015656	11570.7	11174.4	11599.1	10774.7	9232.19	10703.5	12216.6	10979.1	11879.7	10066.8	9073.18	10650.9	10826.7	-0.159241	0.0423225	0.096297	-0.232505	0.00309638	0.0107504	Hspa8	9	40800984	9	protein_coding
ENSMUSG00000015659	ENSMUSG00000015659	58.8221	68.4946	87.3869	97.5743	93.1536	101.314	56.5584	82.1002	79.6674	78.7034	59.0532	95.8476	79.8897	0.3803	0.089891	0.178966	0.0846305	0.713752	0.810476	Serac1	17	6042196	5	protein_coding
ENSMUSG00000015668	ENSMUSG00000015668	1223.73	1392.47	1356	898.949	949.834	889.315	1143.85	1356.17	1495.21	826.386	1032.93	805.551	1114.2	-0.523126	1.98949e-06	1.23922e-05	-0.565096	3.77198e-07	3.19767e-06	Pdzd11	X	100622883	4	protein_coding
ENSMUSG00000015671	ENSMUSG00000015671	3447.44	3063.44	2628.39	3285	3377.65	2922.77	2834.75	3301.24	2760.65	3752.99	3443.1	3223.28	3170.06	0.0685966	0.492038	0.63945	0.222131	0.026633	0.0662893	Psma2	13	14613242	1	protein_coding
ENSMUSG00000015672	ENSMUSG00000015672	806.209	751.183	867.089	851.065	981.44	861.684	1010.25	1125.08	968.709	1096.02	1140.03	1104.94	963.641	0.14984	0.1182	0.22295	0.103901	0.278032	0.41906	Mrpl32	13	14610301	1	protein_coding
ENSMUSG00000015697	ENSMUSG00000015697	852.344	967.957	1045.63	821.251	884.959	865.778	902.985	897.021	1029.9	909.462	821.741	1060.79	921.651	-0.154392	0.151288	0.269312	-0.0181909	0.86708	0.916405	Setdb1	3	95323525	6	protein_coding
ENSMUSG00000015702	ENSMUSG00000015702	48.4418	62.4731	76.0869	51.4976	46.5768	35.8182	57.5336	81.0866	50.8024	33.5218	74.0668	52.77	55.8896	-0.39556	0.134009	0.245755	-0.182688	0.492823	0.634996	Anxa9	3	95296096	4	protein_coding
ENSMUSG00000015709	ENSMUSG00000015709	55.362	47.4194	52.7335	37.9456	27.447	32.7481	39.981	52.7063	50.8024	14.5747	31.028	43.0776	40.4855	-0.525218	0.0573618	0.123819	-0.514022	0.0687708	0.143792	Arnt2	7	84246281	1	protein_coding
ENSMUSG00000015711	ENSMUSG00000015711	395.608	411.72	382.694	494.196	383.427	435.959	415.412	478.411	394.873	412.464	322.29	394.16	410.101	0.136362	0.291283	0.440686	-0.18833	0.153666	0.268887	Prune	3	95253674	2	protein_coding
ENSMUSG00000015714	ENSMUSG00000015714	1403.66	1431.61	1473.52	3972.54	3896.65	3815.15	1745.51	1680.52	1709.96	3710.72	3482.14	3637.9	2663.32	1.42465	3.4746e-103	1.47885e-100	1.06537	9.34428e-58	2.55134e-55	Cers2	3	95314791	9	protein_coding
ENSMUSG00000015733	ENSMUSG00000015733	7530.39	8183.98	7689.3	5891.5	7726.76	6089.1	6908.9	8396.52	7056.91	5943.57	6613.96	5774.55	6983.79	-0.242569	0.0138333	0.0374591	-0.280348	0.00454558	0.0149058	Capza2	6	17636234	7	protein_coding
ENSMUSG00000015745	ENSMUSG00000015745	923.853	815.914	894.963	689.344	539.792	695.897	925.413	780.459	876.341	797.237	767.692	718.318	785.435	-0.440895	6.20484e-05	0.000300906	-0.173806	0.117419	0.218768	Plekho1	3	95988429	5	protein_coding
ENSMUSG00000015747	ENSMUSG00000015747	151.092	133.979	135.6	206.894	166.346	173.974	167.725	140.888	161.644	150.12	158.143	198.157	162.047	0.358688	0.0317642	0.0756642	0.103653	0.543535	0.677417	Vps45	3	95999832	3	protein_coding
ENSMUSG00000015748	ENSMUSG00000015748	956.148	1014.62	1071.24	1200.71	1156.1	1084.78	935.164	1018.65	1047.22	1100.39	1019.92	1221.25	1068.85	0.173511	0.0613469	0.130851	0.152517	0.105492	0.200967	Prpf3	3	95830124	9	protein_coding
ENSMUSG00000015749	ENSMUSG00000015749	4131.39	3793.55	3383.23	3640.06	3894.15	3520.42	3503.7	3883.04	3007.73	3346.35	3326	3168.36	3549.83	-0.0311601	0.735943	0.836331	-0.0780007	0.401669	0.551685	Anp32e	3	95929246	10	protein_coding
ENSMUSG00000015750	ENSMUSG00000015750	200.687	203.226	233.534	349.641	244.528	330.551	315.947	225.015	329.061	278.377	297.268	298.312	275.512	0.50096	0.00169135	0.00592253	0.00849614	0.957798	0.975976	Aph1a	3	95893969	2	protein_coding
ENSMUSG00000015755	ENSMUSG00000015755	3349.4	3583.55	3657.44	2827.85	2920.2	2886.95	3227.73	3541.46	3214.41	2737.13	2553.3	2497.42	3083.07	-0.291937	4.08528e-05	0.000205129	-0.355372	8.18915e-07	6.57996e-06	Tab2	10	7905653	5	protein_coding
ENSMUSG00000015757	ENSMUSG00000015757	1011.51	916.022	894.963	911.597	940.685	904.666	985.872	1036.9	1019.51	754.97	853.769	878.782	925.77	-0.0305166	0.733305	0.834188	-0.281823	0.0020365	0.00743446	Ppil4	10	7792891	4	protein_coding
ENSMUSG00000015759	ENSMUSG00000015759	1762.36	1957.74	2047.57	3364.51	3752.76	2973.94	2806.47	2774.18	2835.7	3597.04	3905.52	3400.97	2931.56	0.791856	8.60363e-19	2.15777e-17	0.367231	3.95014e-05	0.00022443	Cnih1	14	46775582	2	protein_coding
ENSMUSG00000015766	ENSMUSG00000015766	2056.47	1969.03	1847.18	2600.17	2475.22	2646.46	1960.04	1980.54	1851.98	2347.99	2513.26	2592.19	2236.71	0.391053	1.33921e-07	1.00621e-06	0.359821	1.64121e-06	1.24887e-05	Eps8	6	137477245	13	protein_coding
ENSMUSG00000015776	ENSMUSG00000015776	2058.77	1954.73	1906.69	1235.04	1246.76	1405.1	1866.43	1776.81	1675.32	1254.88	1126.01	1152.32	1554.91	-0.597876	6.84722e-13	9.69532e-12	-0.583079	6.50664e-12	1.13443e-10	Med22	2	26905262	3	protein_coding
ENSMUSG00000015790	ENSMUSG00000015790	641.277	587.849	580.822	565.57	582.21	548.531	508.051	708.494	697.378	530.519	661.596	603.086	601.282	-0.0883041	0.473443	0.622189	-0.0847029	0.496066	0.637699	Surf1	2	26913383	11	protein_coding
ENSMUSG00000015804	ENSMUSG00000015804	1512.07	1713.12	1832.11	1145.59	1279.2	1021.33	1759.16	1827.49	1930.49	1591.56	1169.05	1378.48	1513.31	-0.538818	8.64958e-07	5.71544e-06	-0.405833	0.000219237	0.00104416	Med28	5	45520221	5	protein_coding
ENSMUSG00000015806	ENSMUSG00000015806	3521.25	3161.29	2895.82	2002.98	1841.45	2033.45	3001.5	3031.63	2744.48	1811.64	2023.82	1689.72	2479.92	-0.691358	1.13908e-14	1.98837e-13	-0.655385	4.20049e-13	8.54926e-12	Qdpr	5	45434032	7	protein_coding
ENSMUSG00000015837	ENSMUSG00000015837	3298.65	2749.57	2516.89	5091.03	4250.13	5188.53	3021	2518.75	2555.13	4464.23	4235.82	4636.22	3710.5	0.746005	2.30766e-13	3.42855e-12	0.703171	6.1122e-12	1.07212e-10	Sqstm1	11	50199366	7	protein_coding
ENSMUSG00000015839	ENSMUSG00000015839	5161.35	5338.82	4954.69	3991.51	4492.17	3697.46	4453.49	5166.23	4482.16	4321.4	4193.78	3803.75	4504.73	-0.337475	7.91947e-05	0.000374396	-0.192287	0.0252334	0.0634056	Nfe2l2	2	75675513	2	protein_coding
ENSMUSG00000015846	ENSMUSG00000015846	1123.39	1112.47	1278.41	752.587	739.407	918.993	1188.7	1049.06	1192.7	887.6	865.78	723.703	986.067	-0.531513	9.70042e-07	6.36332e-06	-0.458366	2.97603e-05	0.00017464	Rxra	2	27676440	6	protein_coding
ENSMUSG00000015850	ENSMUSG00000015850	25.3743	39.1398	42.9401	48.7872	38.2595	59.3559	34.1301	47.6384	41.5656	37.8942	62.0559	45.2314	43.531	0.339369	0.209272	0.345587	0.197924	0.469704	0.614898	Adamtsl4	3	95676201	5	protein_coding
ENSMUSG00000015869	ENSMUSG00000015869	998.823	873.118	787.989	980.261	776.834	824.843	830.824	898.034	728.553	855.535	829.748	826.012	850.881	-0.0391023	0.727581	0.830321	0.0289769	0.799219	0.870764	Prpsap1	11	116470845	9	protein_coding
ENSMUSG00000015880	ENSMUSG00000015880	513.252	511.828	516.035	542.983	585.537	491.221	564.609	496.656	571.527	568.414	488.44	600.932	537.619	0.0712601	0.52479	0.667825	0.0200705	0.860001	0.911785	Ncapg	5	45669922	5	protein_coding
ENSMUSG00000015882	ENSMUSG00000015882	173.006	134.731	164.98	105.706	138.899	103.361	119.943	161.16	116.615	157.407	152.137	91.5398	134.957	-0.392241	0.0541468	0.118219	0.00532242	0.979502	0.989624	Lcorl	5	45697181	10	protein_coding
ENSMUSG00000015889	ENSMUSG00000015889	733.547	685.699	604.175	758.911	731.921	820.749	672.85	614.231	565.754	705.416	615.555	919.706	702.376	0.186467	0.141824	0.256832	0.263395	0.0406953	0.0941941	Lta4h	10	93453396	1	protein_coding
ENSMUSG00000015932	ENSMUSG00000015932	23548.5	26997.4	26599.5	14001.9	16315.2	13581.2	21199.7	24766.9	22587.4	14238	15220.7	13518.8	19381.3	-0.800495	4.30509e-21	1.30333e-19	-0.662847	6.51802e-15	1.5735e-13	Dstn	2	143915320	1	protein_coding
ENSMUSG00000015937	ENSMUSG00000015937	1971.12	1883.98	1772.6	2006.6	1743.3	1887.11	1613.87	1750.46	1602.58	1976.33	1744.57	1636.95	1799.12	0.00297201	0.973001	0.984503	0.105364	0.236566	0.371659	H2afy	13	56073619	8	protein_coding
ENSMUSG00000015942	ENSMUSG00000015942	183.387	116.667	134.847	127.389	107.293	111.548	137.495	97.304	131.624	138.46	119.107	122.771	127.324	-0.289742	0.135299	0.247399	0.0455354	0.818503	0.884252	Gtf2ird2	5	134184019	5	protein_coding
ENSMUSG00000015943	ENSMUSG00000015943	207.608	237.097	192.854	175.272	110.62	146.343	227.209	181.431	181.272	160.322	205.185	142.156	180.614	-0.51922	0.00440837	0.0138201	-0.197518	0.284981	0.427211	Bola1	3	96196588	3	protein_coding
ENSMUSG00000015944	ENSMUSG00000015944	407.141	343.226	342.768	459.864	355.98	459.497	302.295	331.442	252.857	402.262	308.278	374.775	361.699	0.214425	0.131739	0.24254	0.271486	0.0638596	0.135839	Gatsl2	5	134099711	2	protein_coding
ENSMUSG00000015947	ENSMUSG00000015947	0	1.50538	0	21.6832	29.1105	21.4909	0	0	0	32.0644	13.0117	5.3847	10.3542	1.75591	1.54155e-07	1.14811e-06	1.43851	1.4445e-05	9.07656e-05	Fcgr1	3	96282909	1	protein_coding
ENSMUSG00000015957	ENSMUSG00000015957	9.227	15.0538	9.04003	18.9728	25.7836	13.3039	9.75145	2.02717	1.1546	36.4368	15.0135	5.3847	13.4291	0.410355	0.226433	0.366933	0.858856	0.0111602	0.0321137	Wnt11	7	98835112	5	protein_coding
ENSMUSG00000015961	ENSMUSG00000015961	2991.86	2544.84	2586.2	3179.3	3410.09	3093.67	2947.86	2883.64	2544.74	3127.73	3076.77	3091.89	2956.55	0.251442	0.0021485	0.00733276	0.1475	0.0737971	0.151899	Adss	1	177762962	3	protein_coding
ENSMUSG00000015971	ENSMUSG00000015971	392.148	383.118	363.861	414.691	346.831	389.907	360.804	395.297	409.883	306.069	359.324	381.236	375.264	0.0153887	0.899769	0.94345	-0.144208	0.250081	0.387466	Actr8	14	29978337	1	protein_coding
ENSMUSG00000015980	ENSMUSG00000015980	72.6626	66.2366	79.1002	77.6981	69.0335	73.6832	75.0862	86.1546	99.2956	81.6184	52.0469	92.6168	77.1027	0.0134093	0.952284	0.972238	-0.181381	0.424329	0.573072	Lrrc27	7	139212988	9	protein_coding
ENSMUSG00000015994	ENSMUSG00000015994	1709.3	1567.1	1472.77	1244.07	1314.13	1149.25	1468.57	1786.95	1436.32	1152.86	1145.03	928.322	1364.56	-0.346744	0.00100116	0.00372916	-0.527915	7.56949e-07	6.11944e-06	Fnta	8	25998729	1	protein_coding
ENSMUSG00000016018	ENSMUSG00000016018	835.044	795.591	808.329	875.458	924.05	869.871	840.575	732.82	932.917	947.356	928.837	917.552	867.367	0.128938	0.175863	0.301923	0.154207	0.110363	0.208236	Skiv2l2	13	112867780	1	protein_coding
ENSMUSG00000016024	ENSMUSG00000016024	3.46013	0	2.26001	13.552	12.4759	12.2805	0.975145	0	2.3092	39.3517	22.0198	8.61551	9.775	0.994759	0.00299871	0.00987582	1.54539	3.66826e-06	2.61237e-05	Lbp	2	158306493	5	protein_coding
ENSMUSG00000016128	ENSMUSG00000016128	227.215	282.258	251.614	416.498	502.364	469.73	235.985	242.246	243.621	491.168	480.433	436.16	356.608	0.831667	3.22975e-11	3.86582e-10	0.926603	5.89173e-13	1.16157e-11	Stard13	5	151037628	6	protein_coding
ENSMUSG00000016181	ENSMUSG00000016181	415.215	411.72	480.628	444.505	453.292	457.45	415.412	446.99	489.55	399.347	522.471	434.007	447.549	0.0481305	0.692034	0.804621	0.0100393	0.935282	0.962143	Diexf	1	193104403	1	protein_coding
ENSMUSG00000016194	ENSMUSG00000016194	0	10.5376	2.26001	53.3045	61.5479	76.7533	4.87573	6.0815	9.2368	90.3632	57.0514	75.3857	37.2831	2.42576	8.46508e-15	1.49388e-13	2.32125	1.25524e-13	2.71112e-12	Hsd11b1	1	193221630	6	protein_coding
ENSMUSG00000016200	ENSMUSG00000016200	14.9939	12.043	10.5467	18.9728	20.7932	5.11689	17.5526	15.2037	15.0098	1.45747	5.00451	8.61551	12.1092	0.156414	0.643894	0.765525	-0.749004	0.0271769	0.067446	Syt14	1	192897307	1	protein_coding
ENSMUSG00000016206	ENSMUSG00000016206	9.227	4.51613	6.78002	23.4901	24.9519	10.2338	9.75145	13.1766	13.8552	27.6919	18.0162	20.4618	15.1793	0.87736	0.0083739	0.0243282	0.515312	0.121574	0.224744	H2-M3	17	37270220	1	protein_coding
ENSMUSG00000016239	ENSMUSG00000016239	80.7363	29.3548	51.2268	63.2426	70.6969	62.4261	39.981	13.1766	36.9472	118.055	67.0604	75.3857	59.0241	0.233358	0.414629	0.567975	1.14294	8.55665e-05	0.000449286	Lonrf3	X	36328353	3	protein_coding
ENSMUSG00000016252	ENSMUSG00000016252	2501.67	2571.18	2908.63	1389.53	1716.69	1378.49	3870.35	4277.32	4065.35	2227.02	2832.55	2269.11	2667.32	-0.811251	4.4433e-15	8.00734e-14	-0.71866	2.79477e-12	5.06807e-11	Atp5e	2	174461072	3	protein_coding
ENSMUSG00000016253	ENSMUSG00000016253	727.78	534.409	485.901	612.55	588.864	713.294	554.858	582.81	577.3	609.223	578.521	661.241	602.229	0.131325	0.308917	0.460703	0.104481	0.424518	0.573274	Nelfcd	2	174415804	6	protein_coding
ENSMUSG00000016256	ENSMUSG00000016256	811.976	718.065	836.202	1970.46	1468.83	1798.07	957.593	890.939	931.762	1970.5	1942.75	1810.33	1342.29	1.11945	1.186e-27	5.33e-26	1.01686	5.79266e-23	2.89054e-21	Ctsz	2	174427493	1	protein_coding
ENSMUSG00000016257	ENSMUSG00000016257	2843.07	3259.14	3000.54	2163.8	2294.74	1987.4	2864	2947.5	2831.08	2171.63	2248.03	2009.57	2551.71	-0.491145	7.49424e-10	7.57327e-09	-0.42083	1.76474e-07	1.6001e-06	Slmo2	2	174465067	5	protein_coding
ENSMUSG00000016262	ENSMUSG00000016262	448.663	488.495	482.888	520.396	509.85	470.754	385.182	506.791	483.777	574.244	429.387	446.93	478.946	0.0760933	0.551015	0.691865	0.0688671	0.596222	0.720687	Sertad4	1	192844431	4	protein_coding
ENSMUSG00000016308	ENSMUSG00000016308	1908.84	1972.04	2079.21	1365.14	1440.55	1154.37	1679.2	2288.67	1880.84	1421.03	1486.34	1198.63	1656.24	-0.57297	2.91293e-07	2.07753e-06	-0.496235	1.01364e-05	6.6223e-05	Ube2a	X	36874358	1	protein_coding
ENSMUSG00000016319	ENSMUSG00000016319	9791	7997.31	6994.72	9841.45	9900.9	9651.48	7777.76	7999.2	6638.95	9495.42	9060.17	8592.9	8645.1	0.241495	0.0139498	0.0377606	0.270117	0.00607453	0.0190761	Slc25a5	X	36795651	3	protein_coding
ENSMUSG00000016344	ENSMUSG00000016344	617.056	638.28	745.049	435.471	321.879	388.884	948.816	731.807	920.216	664.607	655.591	477.084	628.728	-0.768856	4.10431e-08	3.32364e-07	-0.511877	0.00023376	0.00110403	Ppdpf	2	181187247	6	protein_coding
ENSMUSG00000016356	ENSMUSG00000016356	3.46013	8.27957	6.78002	8.13119	18.298	9.2104	14.6272	9.12225	12.7006	16.0322	14.0126	0	10.0545	0.382406	0.255448	0.400826	-0.133626	0.690535	0.793074	Col20a1	2	180986535	4	protein_coding
ENSMUSG00000016382	ENSMUSG00000016382	3771.54	3217.74	3068.34	3386.19	3331.07	3453.9	3383.75	3548.55	3236.34	3051.94	3096.79	3680.98	3352.26	0.0170165	0.848385	0.911438	-0.0476689	0.59425	0.719159	Pls3	X	75785654	6	protein_coding
ENSMUSG00000016409	ENSMUSG00000016409	509.792	460.645	424.128	468.899	462.441	462.567	423.213	490.574	419.12	460.561	451.407	412.468	453.818	0.0032402	0.977147	0.986143	-0.0109199	0.925092	0.955202	Nkap	X	37126795	2	protein_coding
ENSMUSG00000016427	ENSMUSG00000016427	1008.05	1013.12	1059.94	1146.5	1266.72	847.357	1463.69	1557.88	1531	1571.15	1692.53	1335.4	1291.11	0.0803531	0.494071	0.640884	0.0142006	0.903316	0.9402	Ndufa1	X	37187588	1	protein_coding
ENSMUSG00000016477	ENSMUSG00000016477	776.221	807.634	742.789	768.849	824.243	845.31	795.719	754.106	686.987	680.639	631.569	795.858	759.16	0.0658539	0.521607	0.665096	-0.0841236	0.423784	0.572554	E2f3	13	29906575	2	protein_coding
ENSMUSG00000016481	ENSMUSG00000016481	147.632	171.613	204.907	328.862	377.605	370.463	195.029	194.608	227.456	249.228	384.346	291.851	261.967	0.970032	1.58269e-09	1.52484e-08	0.556627	0.000637496	0.00268408	Cr1l	1	195103789	1	protein_coding
ENSMUSG00000016487	ENSMUSG00000016487	3435.9	3043.87	3121.82	3620.19	3728.64	3774.22	3270.64	2991.08	3063.15	2875.59	3268.95	3803.75	3333.15	0.209136	0.0194698	0.0501507	0.0927348	0.303415	0.447348	Ppfibp1	6	146888487	9	protein_coding
ENSMUSG00000016494	ENSMUSG00000016494	170.7	176.129	209.427	486.065	583.042	444.146	276.941	263.532	264.403	508.657	482.435	418.929	357.034	1.37885	5.96639e-24	2.23678e-22	0.77276	1.52846e-08	1.67183e-07	Cd34	1	194938821	2	protein_coding
ENSMUSG00000016495	ENSMUSG00000016495	299.878	355.269	329.961	350.545	447.47	384.79	349.102	334.482	420.274	575.701	510.46	375.852	394.482	0.248671	0.0933145	0.184576	0.383135	0.0100008	0.0293218	Plgrkt	19	29348599	10	protein_coding
ENSMUSG00000016496	ENSMUSG00000016496	4.6135	16.5591	15.82	27.104	24.1201	33.7715	6.82602	9.12225	11.546	10.2023	16.0144	29.0774	17.0647	0.727629	0.0279812	0.0680531	0.569296	0.0890496	0.17655	Cd274	19	29367455	1	protein_coding
ENSMUSG00000016503	ENSMUSG00000016503	273.35	320.645	305.101	193.342	201.278	191.372	313.997	283.803	290.959	249.228	201.181	243.388	255.637	-0.59398	1.501e-05	8.15046e-05	-0.347077	0.0127564	0.035991	Gtf3a	5	146948657	4	protein_coding
ENSMUSG00000016510	ENSMUSG00000016510	70.3559	87.3118	101.7	130.099	109.788	135.086	67.285	72.978	47.3386	116.598	109.098	182.003	102.47	0.461211	0.0344935	0.081058	0.974943	1.42095e-05	8.93633e-05	Mtif3	5	146951573	6	protein_coding
ENSMUSG00000016520	ENSMUSG00000016520	309.105	237.849	265.174	267.426	246.192	286.546	295.469	320.292	269.022	300.239	209.189	351.082	279.799	-0.0168573	0.916988	0.952464	-0.0413905	0.799949	0.871363	Lnx2	5	147016655	2	protein_coding
ENSMUSG00000016526	ENSMUSG00000016526	182.233	158.817	174.02	317.117	305.244	313.154	205.756	138.861	202.055	240.483	270.244	303.697	234.307	0.816848	1.23114e-07	9.30333e-07	0.54665	0.000538192	0.00230624	Dyrk3	1	131127455	2	protein_coding
ENSMUSG00000016528	ENSMUSG00000016528	2762.33	2659.25	2565.11	2027.38	1876.38	2219.71	2503.2	2506.59	2515.87	2192.04	1783.61	1806.03	2284.79	-0.376931	1.74173e-05	9.3872e-05	-0.376041	2.21365e-05	0.000133864	Mapkapk2	1	131053700	2	protein_coding
ENSMUSG00000016534	ENSMUSG00000016534	801.596	844.516	936.396	2613.73	2876.12	2632.13	1093.14	1164.61	1108.42	2301.35	2239.02	2380.04	1749.25	1.62635	9.34691e-89	3.22046e-86	1.02436	5.4188e-36	6.27324e-34	Lamp2	X	38401357	5	protein_coding
ENSMUSG00000016541	ENSMUSG00000016541	3907.63	2901.61	2828.77	3883.1	3600.55	3784.45	3286.24	2951.55	2783.74	3320.12	3562.21	3700.36	3375.86	0.22164	0.0313156	0.0747555	0.224887	0.0296876	0.0724589	Atxn10	15	85336381	1	protein_coding
ENSMUSG00000016552	ENSMUSG00000016552	76.1228	77.5269	86.6336	114.74	117.274	129.969	57.5336	97.304	73.8944	139.917	101.091	86.1551	96.5135	0.522648	0.0143493	0.0386972	0.445264	0.0421301	0.0966955	Foxred2	15	77940522	4	protein_coding
ENSMUSG00000016554	ENSMUSG00000016554	1599.73	1482.8	1417.02	1644.31	1552.84	1689.6	1538.78	1708.9	1678.79	1657.14	1884.7	1683.26	1628.16	0.118371	0.158843	0.279705	0.0851075	0.314588	0.459097	Eif3d	15	77958998	1	protein_coding
ENSMUSG00000016559	ENSMUSG00000016559	19630.4	22767.3	23486.7	13890.8	14833	12916.1	19563.4	22354.6	21541.4	13570.5	15491	14123	17847.3	-0.651935	5.06125e-15	9.03099e-14	-0.546604	5.62248e-11	8.68335e-10	H3f3b	11	116021912	4	protein_coding
ENSMUSG00000016619	ENSMUSG00000016619	2643.54	2351.4	2248.71	2594.75	2667.35	2740.61	2386.18	2404.22	2261.86	2426.69	2421.18	2418.81	2463.77	0.143676	0.0537963	0.117561	0.0423571	0.574615	0.703669	Nup50	15	84923428	1	protein_coding
ENSMUSG00000016624	ENSMUSG00000016624	8.07363	10.5376	11.3	12.6485	6.65383	13.3039	11.7017	3.04075	12.7006	4.37241	21.0189	10.7694	10.5101	0.0524733	0.877086	0.928683	0.208677	0.538139	0.672546	Phf21b	15	84785381	6	protein_coding
ENSMUSG00000016637	ENSMUSG00000016637	549.007	519.355	535.622	447.216	352.653	433.912	459.293	466.248	527.652	435.784	403.364	420.006	462.509	-0.368223	0.00143272	0.00511039	-0.200617	0.089912	0.177821	Ift27	15	78159465	1	protein_coding
ENSMUSG00000016664	ENSMUSG00000016664	2034.55	1540	1349.98	1885.53	1698.39	2176.72	1553.41	1393.68	1205.4	1692.12	1501.35	1871.72	1658.57	0.219445	0.0883903	0.176671	0.27493	0.0341227	0.0813492	Pacsin2	15	83375607	3	protein_coding
ENSMUSG00000016757	ENSMUSG00000016757	1444.03	1063.55	980.843	1670.51	1215.99	1583.17	1213.08	1130.14	1092.25	1499.74	1271.15	1373.1	1294.79	0.346975	0.00655578	0.019631	0.259133	0.0437795	0.0999265	Ttll12	15	83575119	3	protein_coding
ENSMUSG00000016831	ENSMUSG00000016831	876.565	901.72	879.142	860.1	844.204	944.578	941.99	850.396	954.854	929.866	691.623	966.014	886.755	-0.00540084	0.961121	0.97744	-0.0862363	0.441723	0.589575	Tox4	14	52279146	5	protein_coding
ENSMUSG00000016833	ENSMUSG00000016833	700.099	760.968	713.409	610.743	771.012	602.77	683.577	1051.09	850.94	628.17	764.689	634.317	730.982	-0.125911	0.350662	0.504684	-0.334589	0.0136582	0.0381045	Mrps18c	5	100798627	5	protein_coding
ENSMUSG00000016918	ENSMUSG00000016918	236.442	186.667	193.607	252.97	245.36	241.517	193.079	234.138	180.118	195.301	259.234	285.389	225.318	0.253752	0.109945	0.210118	0.273185	0.0915467	0.180364	Sulf1	1	12692277	10	protein_coding
ENSMUSG00000016921	ENSMUSG00000016921	5697.67	5498.39	5145.28	4998.88	5115.96	5002.27	5323.32	5620.32	4838.93	4758.64	5122.62	4752.53	5156.23	-0.110598	0.12491	0.232874	-0.107714	0.137414	0.247144	Srsf6	2	162931528	3	protein_coding
ENSMUSG00000016933	ENSMUSG00000016933	351.779	356.774	410.568	383.07	335.187	412.421	341.301	315.224	399.492	365.825	309.279	374.775	362.975	0.010495	0.936805	0.963436	-0.00851419	0.949968	0.971039	Plcg1	2	160731300	12	protein_coding
ENSMUSG00000016940	ENSMUSG00000016940	217.988	251.398	296.061	192.438	139.73	159.647	309.121	268.599	362.544	145.747	277.25	159.387	231.659	-0.583812	0.00254946	0.00854999	-0.621096	0.00136751	0.0052311	Kctd2	11	115420128	5	protein_coding
ENSMUSG00000016946	ENSMUSG00000016946	2390.95	2644.95	2512.37	1618.11	1657.63	1688.57	2354.98	2491.39	2423.51	1899.08	1641.48	1671.41	2082.87	-0.597617	1.02966e-14	1.80173e-13	-0.475901	1.11245e-09	1.43863e-08	Kctd5	17	24047734	2	protein_coding
ENSMUSG00000016984	ENSMUSG00000016984	419.829	470.43	511.515	365.904	481.571	337.715	502.2	555.443	553.053	325.016	418.377	375.852	443.075	-0.232024	0.0888395	0.177177	-0.497632	0.000317714	0.00145173	Etaa1	11	17938756	1	protein_coding
ENSMUSG00000017002	ENSMUSG00000017002	1.15338	3.76344	10.5467	37.0421	59.0527	40.9351	9.75145	10.1358	10.3914	80.1609	54.0487	43.0776	30.0049	1.92229	1.34305e-09	1.31231e-08	1.73961	3.62125e-08	3.74576e-07	Slpi	2	164354070	3	protein_coding
ENSMUSG00000017009	ENSMUSG00000017009	2146.43	2037.53	2336.85	4363.74	4839	4376.99	3121.44	2903.92	3314.86	4780.5	5092.59	4627.61	3661.79	1.04346	2.58025e-39	1.94473e-37	0.6263	3.14901e-15	7.9206e-14	Sdc4	2	164424247	2	protein_coding
ENSMUSG00000017057	ENSMUSG00000017057	146.479	225.054	239.561	702.896	902.425	716.365	265.24	247.314	326.752	668.979	759.685	718.318	493.256	1.81512	5.08806e-34	3.08072e-32	1.28972	5.76613e-18	1.86254e-16	Il13ra1	X	36112110	1	protein_coding
ENSMUSG00000017119	ENSMUSG00000017119	821.203	759.462	874.622	682.117	723.604	734.785	891.283	844.315	738.944	638.372	568.512	706.472	748.641	-0.19311	0.0684732	0.143117	-0.3632	0.000783658	0.00321711	Nbr1	11	101552149	20	protein_coding
ENSMUSG00000017132	ENSMUSG00000017132	258.356	201.72	204.154	233.998	181.317	199.559	186.253	216.907	196.282	233.195	211.19	156.156	206.591	-0.0989007	0.55205	0.692726	-0.00260354	0.987807	0.993643	Cyth1	11	118132019	7	protein_coding
ENSMUSG00000017144	ENSMUSG00000017144	6382.78	6656.77	6199.95	4698.02	5530.16	4736.19	5574.91	6590.32	5564.02	4698.89	4934.45	4611.45	5514.83	-0.35679	1.79478e-05	9.64436e-05	-0.310783	0.000200762	0.000966477	Rnd3	2	51130438	3	protein_coding
ENSMUSG00000017146	ENSMUSG00000017146	228.368	196.452	264.421	252.97	278.629	304.967	222.333	251.369	223.992	306.069	282.254	338.159	262.499	0.264621	0.0681166	0.142506	0.388277	0.00842164	0.0253578	Brca1	11	101488764	7	protein_coding
ENSMUSG00000017167	ENSMUSG00000017167	59.9755	71.5054	63.2802	65.953	67.37	68.5663	73.1359	52.7063	54.2662	61.2138	103.093	42.0006	65.2555	0.040362	0.872374	0.925386	0.167023	0.513606	0.652479	Cntnap1	11	101170523	2	protein_coding
ENSMUSG00000017176	ENSMUSG00000017176	750.847	877.634	849.762	737.228	640.431	747.066	952.717	842.287	913.289	905.089	847.764	695.703	813.318	-0.219142	0.0465824	0.104284	-0.143833	0.194252	0.320763	Nt5c3b	11	100422321	11	protein_coding
ENSMUSG00000017188	ENSMUSG00000017188	809.669	721.075	855.036	496.003	500.701	444.146	1207.23	1135.21	1318.55	794.322	938.846	689.241	825.836	-0.703388	1.14458e-09	1.13137e-08	-0.577691	3.79993e-07	3.2176e-06	Coa3	11	101277968	2	protein_coding
ENSMUSG00000017210	ENSMUSG00000017210	260.663	329.677	299.828	458.057	384.259	404.234	343.251	271.64	359.081	505.742	426.384	420.006	371.902	0.460085	0.00076111	0.0029184	0.4506	0.00110556	0.00436525	Med24	11	98704591	12	protein_coding
ENSMUSG00000017221	ENSMUSG00000017221	1871.93	1508.39	1365.04	2136.7	1563.65	1979.21	1439.31	1239.61	1225.03	1925.32	1647.48	1933.11	1652.9	0.252413	0.035708	0.0834243	0.478645	7.81517e-05	0.000414869	Psmd3	11	98682554	5	protein_coding
ENSMUSG00000017264	ENSMUSG00000017264	1207.58	1090.65	1112.68	1487.1	1389.82	1526.88	1402.26	1134.2	1362.43	1759.17	1547.39	1724.18	1395.36	0.362443	0.000112704	0.000517757	0.359672	0.000135107	0.000676518	Exosc10	4	148558429	8	protein_coding
ENSMUSG00000017286	ENSMUSG00000017286	629.743	520.108	511.515	490.582	538.96	474.847	548.032	482.465	399.492	505.742	460.415	462.007	501.992	-0.133535	0.282751	0.430974	-0.00589755	0.963025	0.979472	Glod4	11	76120987	9	protein_coding
ENSMUSG00000017288	ENSMUSG00000017288	281.424	256.667	259.901	223.156	187.971	259.938	272.066	188.526	258.63	239.025	198.179	264.927	240.867	-0.235719	0.146784	0.263341	-0.0336654	0.838917	0.898326	Vps53	11	76046226	16	protein_coding
ENSMUSG00000017291	ENSMUSG00000017291	1310.23	1224.62	1134.52	1118.49	1253.41	1127.76	1140.92	1139.27	1114.19	982.335	1067.96	1010.17	1135.32	-0.0645691	0.454561	0.605704	-0.14559	0.0996502	0.192503	Taok1	11	77529162	2	protein_coding
ENSMUSG00000017299	ENSMUSG00000017299	454.43	451.613	413.581	408.367	320.215	360.229	461.244	436.854	420.274	335.218	354.319	426.468	403.568	-0.26719	0.0331192	0.0783759	-0.229208	0.0727589	0.150135	Dnttip1	2	164745983	4	protein_coding
ENSMUSG00000017307	ENSMUSG00000017307	149.939	140	145.394	131.003	147.216	181.138	142.371	167.241	168.572	237.568	150.135	186.31	162.241	0.0704182	0.695424	0.807275	0.235503	0.193209	0.319279	Acot8	2	164792768	5	protein_coding
ENSMUSG00000017314	ENSMUSG00000017314	70.3559	58.7097	41.4335	57.8218	51.5672	83.917	49.7324	50.6791	49.6478	90.3632	75.0677	92.6168	64.326	0.159523	0.508803	0.653747	0.660469	0.00698014	0.0215326	Mpp2	11	102057015	6	protein_coding
ENSMUSG00000017376	ENSMUSG00000017376	832.737	916.774	991.389	761.622	921.555	779.814	898.109	922.36	971.019	766.63	868.783	941.245	881.003	-0.151559	0.150301	0.267924	-0.109644	0.303554	0.447461	Nlk	11	78567168	4	protein_coding
ENSMUSG00000017386	ENSMUSG00000017386	1034.58	998.065	942.423	740.842	525.652	687.71	1018.05	781.472	940.999	625.255	603.544	660.164	796.563	-0.587119	1.15556e-06	7.46854e-06	-0.518715	2.282e-05	0.000137652	Traf4	11	78158499	3	protein_coding
ENSMUSG00000017390	ENSMUSG00000017390	28.8344	25.5914	18.0801	19.8763	29.9422	37.865	20.4781	30.4075	24.2466	14.5747	17.0153	19.3849	23.858	0.204577	0.502769	0.648331	-0.37181	0.234774	0.369485	Aldoc	11	78322968	6	protein_coding
ENSMUSG00000017400	ENSMUSG00000017400	204.147	204.731	198.127	206.894	175.495	204.676	246.712	210.825	243.621	257.972	123.111	180.926	204.77	-0.0451031	0.805391	0.883342	-0.306214	0.0986446	0.191249	Stac2	11	98036623	2	protein_coding
ENSMUSG00000017404	ENSMUSG00000017404	453.276	483.979	424.128	403.849	483.234	397.071	439.791	619.299	539.198	427.039	458.413	353.236	456.876	-0.0794034	0.560107	0.698854	-0.351766	0.0106954	0.030961	Rpl19	11	98026710	3	protein_coding
ENSMUSG00000017405	ENSMUSG00000017405	55.362	56.4516	83.6202	68.6634	56.5575	49.1221	64.3596	71.9644	70.4306	94.7356	75.0677	63.5394	67.4895	-0.145611	0.53667	0.679095	0.142357	0.548315	0.681439	Nek8	11	78166106	8	protein_coding
ENSMUSG00000017412	ENSMUSG00000017412	1.15338	12.7957	5.27335	2.7104	4.99037	3.07013	23.4035	5.06791	9.2368	0	10.009	16.1541	7.82205	-0.231443	0.471445	0.620433	-0.200847	0.532604	0.667518	Cacnb4	2	52428320	6	protein_coding
ENSMUSG00000017418	ENSMUSG00000017418	393.301	427.527	462.548	561.052	676.195	565.928	414.437	510.846	441.057	523.232	491.443	577.239	503.734	0.472874	8.49787e-05	0.000399262	0.212858	0.0826261	0.166298	Arl5b	2	15049395	4	protein_coding
ENSMUSG00000017421	ENSMUSG00000017421	3235.22	2788.71	2659.27	3549.72	3350.2	3430.36	2909.83	2736.67	2769.89	3152.51	3264.94	3489.28	3111.38	0.248625	0.00186626	0.00646555	0.232214	0.00394665	0.0132112	Zfp207	11	80383279	8	protein_coding
ENSMUSG00000017428	ENSMUSG00000017428	1806.19	1574.62	1493.86	1719.3	1530.38	1594.42	1458.82	1572.07	1526.38	1753.34	1741.57	1554.02	1610.41	-0.00686115	0.938601	0.964803	0.144674	0.108185	0.204942	Psmd11	11	80428615	15	protein_coding
ENSMUSG00000017446	ENSMUSG00000017446	89.9633	88.0645	79.1002	95.7674	84.0046	97.2209	87.7631	71.9644	61.1938	53.9264	68.0613	81.8474	79.9064	0.0966466	0.648678	0.769365	-0.0952473	0.66793	0.775473	C1qtnf1	11	118428203	4	protein_coding
ENSMUSG00000017466	ENSMUSG00000017466	3127.95	3213.23	3139.15	5860.78	5418.71	5416.74	3461.77	3529.3	3712.04	5347.46	5397.86	5258.69	4406.97	0.809133	3.25852e-37	2.26702e-35	0.575531	1.98062e-19	7.375e-18	Timp2	11	118301069	2	protein_coding
ENSMUSG00000017478	ENSMUSG00000017478	1129.15	1021.4	977.829	1092.29	973.122	1041.8	1047.31	910.197	1033.37	964.846	929.838	1181.4	1025.21	-0.00803578	0.938283	0.964613	0.0405113	0.700072	0.800913	Zc3h18	8	122376609	10	protein_coding
ENSMUSG00000017485	ENSMUSG00000017485	723.166	695.484	658.415	583.639	704.474	691.803	632.869	786.54	680.059	492.625	468.422	841.09	663.216	-0.0647577	0.675097	0.790891	-0.206068	0.186127	0.310411	Top2b	14	16365179	6	protein_coding
ENSMUSG00000017491	ENSMUSG00000017491	151.092	133.226	124.3	134.616	125.591	120.759	142.371	134.807	127.006	215.706	140.126	100.155	137.48	-0.0867289	0.668864	0.786183	0.143045	0.485187	0.628178	Rarb	14	16430842	1	protein_coding
ENSMUSG00000017493	ENSMUSG00000017493	362.16	380.108	445.975	1101.32	1006.39	1218.84	441.741	436.854	456.067	1056.67	974.879	1011.25	741.021	1.44316	1.13285e-42	9.58682e-41	1.15806	2.19713e-27	1.51403e-25	Igfbp4	11	99041244	6	protein_coding
ENSMUSG00000017499	ENSMUSG00000017499	282.577	339.462	294.554	287.302	306.076	333.621	303.27	293.939	309.433	276.919	242.218	322.005	299.281	0.0114778	0.932327	0.960879	-0.103717	0.455356	0.601721	Cdc6	11	98907801	4	protein_coding
ENSMUSG00000017548	ENSMUSG00000017548	1662.01	1910.32	1960.18	1593.71	2008.62	1705.97	1718.21	2027.17	1758.46	1483.71	1654.49	1667.1	1762.5	-0.0591947	0.554077	0.694444	-0.190329	0.059521	0.128384	Suz12	11	79993106	6	protein_coding
ENSMUSG00000017550	ENSMUSG00000017550	164.933	190.43	202.647	208.701	296.927	255.844	177.476	209.812	202.055	180.726	199.18	201.388	207.51	0.41917	0.00770545	0.0226407	-0.0148125	0.92731	0.956666	Atad5	11	80089400	4	protein_coding
ENSMUSG00000017561	ENSMUSG00000017561	1137.23	985.269	922.083	985.681	976.449	896.479	988.797	1147.38	905.206	862.823	844.761	850.782	958.578	-0.0854953	0.406878	0.559955	-0.244488	0.0196587	0.051602	Crlf3	11	80046493	8	protein_coding
ENSMUSG00000017615	ENSMUSG00000017615	2589.33	2589.25	2522.17	1820.48	1896.34	1828.78	2243.81	2355.57	2280.33	1871.39	1723.55	1669.26	2115.85	-0.468144	2.80397e-11	3.37573e-10	-0.383551	8.6661e-08	8.3327e-07	Tnfaip1	11	78522850	2	protein_coding
ENSMUSG00000017631	ENSMUSG00000017631	796.982	642.043	619.242	533.045	502.364	624.261	594.839	577.742	541.507	498.455	437.394	519.085	573.913	-0.298274	0.0129895	0.035513	-0.230272	0.0617314	0.132089	Abr	11	76416734	13	protein_coding
ENSMUSG00000017664	ENSMUSG00000017664	559.387	511.828	564.248	576.411	487.393	504.525	667.975	524.022	719.316	569.871	756.682	607.394	587.421	-0.0575071	0.656968	0.776651	0.0202754	0.875817	0.921943	Slc35c2	2	165276554	16	protein_coding
ENSMUSG00000017667	ENSMUSG00000017667	555.927	541.183	473.848	563.763	582.21	620.167	447.592	467.262	482.623	607.765	507.457	593.394	536.932	0.166247	0.126568	0.235027	0.279639	0.0123708	0.0350672	Zfp334	2	165374264	1	protein_coding
ENSMUSG00000017670	ENSMUSG00000017670	824.663	645.806	631.295	1089.58	927.377	1096.04	811.321	608.15	661.586	931.324	794.716	1050.02	839.323	0.548591	2.03775e-05	0.000108333	0.398605	0.00220092	0.00797435	Elmo2	2	165288031	12	protein_coding
ENSMUSG00000017677	ENSMUSG00000017677	2667.76	2505.7	2382.05	2910.97	3115.66	2761.07	2330.6	2666.74	2324.21	2722.56	2646.38	2714.96	2645.72	0.216305	0.00628375	0.0188969	0.140494	0.0789895	0.160318	Wsb1	11	79239372	7	protein_coding
ENSMUSG00000017679	ENSMUSG00000017679	1319.46	1337.53	1385.38	1113.97	1130.32	1113.44	1020	1283.2	1195.01	1132.45	913.824	1069.4	1167.83	-0.26241	0.00727936	0.0215639	-0.165452	0.0965065	0.18796	Ttpal	2	163602314	7	protein_coding
ENSMUSG00000017686	ENSMUSG00000017686	1295.24	1227.63	1197.05	1108.55	1270.88	1159.49	1098.99	1349.08	1019.51	1269.46	1087.98	1082.32	1180.52	-0.0690448	0.509534	0.654314	-0.0141191	0.894023	0.933569	Rhot1	11	80209019	9	protein_coding
ENSMUSG00000017697	ENSMUSG00000017697	313.718	269.462	232.781	200.569	182.149	181.138	291.568	320.292	314.051	148.662	203.183	126.002	231.965	-0.495627	0.00227519	0.00771603	-0.887239	9.72972e-08	9.23877e-07	Ada	2	163726584	2	protein_coding
ENSMUSG00000017707	ENSMUSG00000017707	738.16	763.979	806.822	2260.47	2425.32	2497.04	1064.86	1062.23	1071.47	2116.25	2087.88	2306.8	1600.11	1.61207	8.26452e-91	2.91697e-88	1.01155	8.07418e-37	9.73679e-35	Serinc3	2	163623272	2	protein_coding
ENSMUSG00000017713	ENSMUSG00000017713	32.2945	21.0753	24.1067	26.2005	18.298	23.5377	38.0307	14.1902	18.4736	34.9793	10.009	29.0774	24.1894	-0.117299	0.715998	0.822037	0.0255013	0.937421	0.96354	Tha1	11	117867952	3	protein_coding
ENSMUSG00000017715	ENSMUSG00000017715	911.166	977.742	962.763	874.555	726.099	941.508	1086.31	772.35	880.96	873.025	831.75	850.782	890.751	-0.162701	0.163565	0.285794	-0.0983471	0.405036	0.554722	Pgs1	11	117986292	4	protein_coding
ENSMUSG00000017716	ENSMUSG00000017716	1996.49	2257.31	2378.28	1928	1964.54	1654.8	2500.27	2438.68	2603.62	2216.81	2373.14	2088.19	2200.01	-0.253818	0.00423557	0.0133507	-0.172177	0.0528597	0.116514	Birc5	11	117849251	2	protein_coding
ENSMUSG00000017718	ENSMUSG00000017718	20.7608	21.828	21.8467	13.552	19.9615	14.3273	7.80116	8.10866	21.9374	23.3195	25.0226	24.7696	18.6029	-0.281675	0.381691	0.535998	0.616738	0.0582416	0.12617	Afmid	11	117825924	6	protein_coding
ENSMUSG00000017721	ENSMUSG00000017721	258.356	210	251.614	604.419	448.302	549.554	228.184	229.07	240.157	561.126	505.456	492.161	381.533	1.11092	6.06488e-17	1.27751e-15	1.11013	2.94936e-16	8.35228e-15	Pigt	2	164497520	5	protein_coding
ENSMUSG00000017724	ENSMUSG00000017724	1588.2	1535.48	1606.11	1326.29	1106.2	1211.68	1701.63	1493.01	1780.39	1288.4	1294.17	1230.94	1430.21	-0.369757	3.58699e-05	0.000182067	-0.376465	3.07899e-05	0.000179807	Etv4	11	101769742	12	protein_coding
ENSMUSG00000017734	ENSMUSG00000017734	13.8405	19.5699	23.3534	18.0693	14.1394	9.2104	28.2792	36.489	27.7104	40.8092	7.00631	7.53857	20.5013	-0.255877	0.444485	0.5959	-0.480562	0.151002	0.265511	Dbndd2	2	164486106	6	protein_coding
ENSMUSG00000017747	ENSMUSG00000017747	64.589	70.7527	62.5268	157.203	154.702	151.46	70.2105	53.7199	48.4932	183.641	140.126	171.233	110.721	1.11814	6.28711e-09	5.65801e-08	1.36442	7.26394e-12	1.25888e-10	Ghdc	11	100766032	3	protein_coding
ENSMUSG00000017754	ENSMUSG00000017754	9.227	7.52688	6.02668	7.22773	10.8125	22.5143	2.92544	10.1358	5.773	0	10.009	15.0771	8.93796	0.367816	0.2722	0.41931	0.17105	0.607026	0.729783	Pltp	2	164839518	7	protein_coding
ENSMUSG00000017756	ENSMUSG00000017756	137.252	149.032	151.42	256.584	182.149	213.886	150.172	148.997	113.151	214.248	216.195	220.773	179.488	0.536107	0.00115127	0.00421665	0.612038	0.000298392	0.00137558	Slc12a7	13	73763697	1	protein_coding
ENSMUSG00000017760	ENSMUSG00000017760	622.823	593.871	635.062	1474.46	1238.44	1511.53	708.931	728.766	697.378	1321.93	1313.18	1337.56	1015.33	1.16667	1.77592e-36	1.17887e-34	0.878287	5.68262e-21	2.44015e-19	Ctsa	2	164832873	17	protein_coding
ENSMUSG00000017764	ENSMUSG00000017764	194.92	194.194	170.254	243.032	157.197	191.372	185.278	146.97	174.345	253.6	149.134	174.464	186.23	0.0747075	0.689496	0.802195	0.162022	0.395488	0.54511	Zswim1	2	164822686	2	protein_coding
ENSMUSG00000017765	ENSMUSG00000017765	453.276	439.57	528.088	652.302	555.595	666.219	546.081	584.837	616.556	690.841	558.503	659.087	579.246	0.384316	0.00103464	0.00383709	0.121085	0.304826	0.448651	Slc12a4	8	105943590	5	protein_coding
ENSMUSG00000017774	ENSMUSG00000017774	2047.24	1768.06	1819.31	1465.42	1311.64	1705.97	1834.25	1611.6	1612.98	1393.34	1328.2	1821.1	1643.26	-0.320003	0.00538573	0.0164946	-0.15024	0.194519	0.320931	Myo1c	11	75650504	10	protein_coding
ENSMUSG00000017776	ENSMUSG00000017776	4492.4	5008.39	4968.25	3441.3	4316.67	3794.69	4385.23	4477	4397.87	3602.87	3541.19	3411.74	4153.13	-0.320345	7.78269e-05	0.000368652	-0.324435	7.12144e-05	0.000381824	Crk	11	75679259	5	protein_coding
ENSMUSG00000017778	ENSMUSG00000017778	437.129	421.505	438.441	290.916	350.989	268.125	504.15	391.243	347.535	510.115	487.439	407.083	404.556	-0.484718	0.000650692	0.00253737	0.164377	0.247761	0.3849	Cox7c	13	86044816	4	protein_coding
ENSMUSG00000017781	ENSMUSG00000017781	4469.33	4659.89	4161.43	3330.18	3234.59	3205.22	3596.34	3983.38	3821.73	3202.06	3006.71	2698.81	3614.14	-0.438036	1.47834e-08	1.26962e-07	-0.352203	6.55593e-06	4.43737e-05	Pitpna	11	75588097	6	protein_coding
ENSMUSG00000017801	ENSMUSG00000017801	583.608	694.731	612.462	502.327	480.739	524.993	580.211	703.427	682.369	530.519	719.649	652.625	605.638	-0.318205	0.00819038	0.0238621	-0.040441	0.738071	0.828291	Mlx	11	101087277	7	protein_coding
ENSMUSG00000017802	ENSMUSG00000017802	516.712	555.484	550.688	890.817	857.512	780.837	617.267	590.919	644.267	782.662	867.782	701.087	696.336	0.623934	1.27413e-09	1.24919e-08	0.337075	0.00122371	0.00476414	Fam134c	11	101096322	5	protein_coding
ENSMUSG00000017817	ENSMUSG00000017817	160.319	116.667	140.12	147.265	138.067	170.904	140.421	109.467	135.088	142.832	120.108	152.925	139.515	0.124208	0.490134	0.638008	0.100366	0.58862	0.71483	Jph2	2	163336242	2	protein_coding
ENSMUSG00000017830	ENSMUSG00000017830	4.6135	18.8172	5.27335	12.6485	24.1201	29.678	11.7017	17.2309	9.2368	26.2345	10.009	20.4618	15.8355	0.644177	0.0562256	0.121821	0.298053	0.37804	0.527441	Dhx58	11	100694884	6	protein_coding
ENSMUSG00000017831	ENSMUSG00000017831	2498.21	2864.73	2706.73	1871.08	2076.83	1678.34	2310.12	2814.72	2437.36	1856.82	1780.6	1558.33	2204.49	-0.509165	2.37089e-07	1.71803e-06	-0.530471	9.48903e-08	9.03988e-07	Rab5a	17	53479234	1	protein_coding
ENSMUSG00000017837	ENSMUSG00000017837	597.448	596.129	595.888	348.738	394.239	381.72	683.577	566.593	570.372	384.772	372.336	400.621	491.036	-0.651367	3.90435e-09	3.60744e-08	-0.635859	1.78933e-08	1.93668e-07	Nkiras2	11	100619244	6	protein_coding
ENSMUSG00000017843	ENSMUSG00000017843	2959.56	3257.63	3072.86	2365.27	2478.55	2330.23	3130.22	3589.1	3094.33	2374.22	2463.22	2542.65	2804.82	-0.368399	1.68798e-06	1.06204e-05	-0.405369	1.68698e-07	1.53155e-06	Ppp2r5c	12	110485739	2	protein_coding
ENSMUSG00000017858	ENSMUSG00000017858	547.853	431.29	467.821	333.379	363.465	370.463	466.119	545.308	454.912	336.676	284.256	366.159	413.975	-0.418792	0.00119615	0.00436776	-0.550786	3.07295e-05	0.000179526	Ift52	2	163017354	4	protein_coding
ENSMUSG00000017861	ENSMUSG00000017861	561.694	492.258	547.675	537.562	435.826	501.455	505.125	342.591	514.952	483.88	358.323	350.005	469.279	-0.112712	0.444447	0.5959	-0.187172	0.213922	0.345383	Mybl2	2	163054687	5	protein_coding
ENSMUSG00000017868	ENSMUSG00000017868	42.6749	47.4194	41.4335	117.451	98.9757	116.665	47.7821	76.0187	57.73	103.48	88.0794	114.156	79.3221	1.17242	1.0636e-07	8.13494e-07	0.660146	0.00296048	0.0103531	Sgk2	2	162987330	3	protein_coding
ENSMUSG00000017929	ENSMUSG00000017929	362.16	439.57	411.321	829.382	751.883	811.539	467.095	403.406	474.541	813.269	845.762	666.625	606.379	0.94579	3.61342e-16	7.14342e-15	0.765584	7.10636e-11	1.08591e-09	B4galt5	2	167298444	4	protein_coding
ENSMUSG00000017969	ENSMUSG00000017969	19.6074	10.5376	13.56	368.614	252.845	376.603	8.77631	7.09508	19.6282	192.386	231.208	257.388	146.521	3.88855	2.25972e-62	3.98785e-60	3.50457	1.57057e-46	2.87693e-44	Ptgis	2	167191805	3	protein_coding
ENSMUSG00000017999	ENSMUSG00000017999	2132.59	1792.9	1763.56	2183.68	1971.2	2050.85	1885.93	1801.14	1798.87	1788.32	1871.69	1911.57	1912.69	0.125676	0.135715	0.247908	0.0225038	0.792063	0.865902	Ddx27	2	167015193	6	protein_coding
ENSMUSG00000018001	ENSMUSG00000018001	3205.23	3095.05	2919.93	2243.31	2280.6	2433.59	2778.19	2702.21	2777.97	2296.97	2034.83	2319.73	2590.63	-0.400957	8.28235e-08	6.40588e-07	-0.309147	4.51481e-05	0.000253724	Cyth3	5	143622447	5	protein_coding
ENSMUSG00000018012	ENSMUSG00000018012	59.9755	91.828	89.6469	80.4085	57.3893	58.3325	72.1608	57.7742	95.8318	56.8414	93.0839	66.7702	73.3369	-0.263508	0.275976	0.423441	-0.0373793	0.879046	0.923931	Rac3	11	120721470	3	protein_coding
ENSMUSG00000018040	ENSMUSG00000018040	1024.2	1069.57	1065.97	753.491	704.474	738.879	925.413	862.559	862.486	870.11	798.72	639.702	859.631	-0.513089	5.71873e-07	3.8689e-06	-0.197999	0.0580958	0.125929	Rrp7a	15	83113433	5	protein_coding
ENSMUSG00000018042	ENSMUSG00000018042	2433.62	2334.84	2340.61	4567.02	4030.56	4211.2	2537.33	2270.43	2709.85	4828.6	3996.6	3758.52	3334.93	0.833477	2.71295e-19	7.07372e-18	0.728176	5.57981e-15	1.37078e-13	Cyb5r3	15	83153494	3	protein_coding
ENSMUSG00000018068	ENSMUSG00000018068	314.871	371.075	380.434	436.374	450.797	444.146	380.307	368.944	334.834	320.644	429.387	505.084	394.741	0.302583	0.0286441	0.0694902	0.207053	0.140955	0.251916	Ints2	11	86210681	11	protein_coding
ENSMUSG00000018076	ENSMUSG00000018076	1001.13	965.699	1025.29	960.384	1125.33	1083.76	874.705	917.293	897.124	995.453	846.763	1043.55	978.04	0.0815902	0.39574	0.54991	0.0982242	0.31691	0.461286	Med13l	5	118560719	1	protein_coding
ENSMUSG00000018102	ENSMUSG00000018102	1249.11	1214.09	1424.56	827.575	705.306	850.427	1761.11	1840.67	1773.47	1461.84	1538.39	1313.87	1330.03	-0.692928	7.54633e-13	1.06229e-11	-0.311206	0.00108729	0.0042978	Hist1h2bc	13	23684199	1	protein_coding
ENSMUSG00000018126	ENSMUSG00000018126	11.5338	10.5376	10.5467	12.6485	4.15864	1.02338	4.87573	9.12225	5.773	2.91494	2.0018	16.1541	7.60754	-0.334624	0.309261	0.461087	0.0384872	0.906142	0.942145	Baiap2l2	15	79258195	5	protein_coding
ENSMUSG00000018143	ENSMUSG00000018143	666.651	696.989	673.482	613.453	623.796	669.289	637.745	612.204	590.001	663.149	567.511	556.778	630.921	-0.0949589	0.33733	0.490948	-0.0459246	0.652227	0.762916	Mafk	5	139791513	3	protein_coding
ENSMUSG00000018160	ENSMUSG00000018160	811.976	730.108	822.642	664.047	764.359	660.079	679.676	787.554	760.881	709.788	791.714	749.55	744.364	-0.173055	0.0882237	0.176362	0.016832	0.870385	0.918417	Med1	11	98152154	7	protein_coding
ENSMUSG00000018167	ENSMUSG00000018167	179.927	219.032	229.767	326.151	334.355	348.972	249.637	271.64	282.877	256.515	321.29	225.08	270.437	0.64267	1.13076e-05	6.28871e-05	0.00179827	0.990374	0.99498	Stard3	11	98358368	7	protein_coding
ENSMUSG00000018171	ENSMUSG00000018171	1885.77	2156.45	2249.46	2653.48	3047.45	2541.05	2311.09	2936.35	2473.15	3118.99	3336.01	3136.05	2653.77	0.380468	9.37402e-05	0.000436429	0.306628	0.00165646	0.00620359	Vmp1	11	86583865	8	protein_coding
ENSMUSG00000018189	ENSMUSG00000018189	1454.41	1465.48	1294.23	1510.6	1774.91	1309.92	1252.09	1536.59	1228.49	1348.16	1442.3	1174.94	1399.34	0.122678	0.282854	0.430999	-0.0184589	0.872922	0.919832	Uchl5	1	143777272	8	protein_coding
ENSMUSG00000018196	ENSMUSG00000018196	530.553	598.387	642.595	470.706	541.455	388.884	533.405	752.079	644.267	588.818	537.484	509.392	561.502	-0.324457	0.0163599	0.0432016	-0.230096	0.0904127	0.178609	Glrx2	1	143716338	13	protein_coding
ENSMUSG00000018199	ENSMUSG00000018199	538.626	525.376	512.268	496.003	574.724	532.157	522.678	591.932	473.386	440.156	382.345	564.316	512.831	0.0242967	0.851267	0.912967	-0.188287	0.153976	0.269212	Trove2	1	143750790	2	protein_coding
ENSMUSG00000018209	ENSMUSG00000018209	1068.03	968.71	894.963	768.849	820.084	820.749	937.115	886.885	832.467	717.076	629.567	789.396	844.491	-0.274188	0.00733005	0.0216741	-0.308409	0.00319622	0.011044	Stk4	2	164070322	5	protein_coding
ENSMUSG00000018217	ENSMUSG00000018217	118.798	123.441	128.067	479.74	440.816	425.725	126.769	165.214	148.943	409.549	373.336	380.16	276.713	1.77885	4.16451e-38	2.99824e-36	1.33585	1.58861e-21	7.18398e-20	Pmp22	11	63128982	5	protein_coding
ENSMUSG00000018239	ENSMUSG00000018239	800.442	901.72	907.016	673.082	846.7	632.448	944.916	1090.62	1062.23	959.016	1068.96	903.552	899.225	-0.269672	0.0169085	0.0444312	-0.076366	0.498136	0.639733	Zcchc10	11	53324679	2	protein_coding
ENSMUSG00000018263	ENSMUSG00000018263	19.6074	24.8387	20.3401	65.0495	94.8171	81.8702	39.0058	22.2988	15.0098	118.055	101.091	72.1549	56.1782	1.50144	2.70302e-08	2.23772e-07	1.53269	1.65665e-08	1.7998e-07	Tbx5	5	119834663	1	protein_coding
ENSMUSG00000018286	ENSMUSG00000018286	3023	3060.43	2815.21	3087.14	2678.17	2745.72	3007.35	3050.88	2880.73	3196.23	3410.07	2689.12	2970.34	-0.0629396	0.475887	0.624292	0.0551881	0.533739	0.668606	Psmb6	11	70525367	4	protein_coding
ENSMUSG00000018287	ENSMUSG00000018287	1689.69	1807.2	1632.48	1553.96	1606.9	1417.38	1775.74	1814.31	1751.53	1679.01	1750.58	1435.56	1659.53	-0.160768	0.0665654	0.139969	-0.132921	0.132456	0.240325	Spag7	11	70663771	4	protein_coding
ENSMUSG00000018293	ENSMUSG00000018293	20850.7	22222.4	22895.4	16232.6	14206.8	14780.6	21492.2	21101.8	22907.3	19276.5	19018.1	16882.1	19322.2	-0.538392	3.25334e-13	4.76509e-12	-0.244551	0.000945864	0.00380317	Pfn1	11	70651850	4	protein_coding
ENSMUSG00000018322	ENSMUSG00000018322	1446.33	1273.55	1201.57	1086.87	983.935	1070.45	1237.46	1074.4	1241.19	1011.48	935.843	1033.86	1133.08	-0.311846	0.0010524	0.00389547	-0.248304	0.010375	0.0302207	Tomm34	2	164053540	3	protein_coding
ENSMUSG00000018326	ENSMUSG00000018326	8943.27	8831.29	7930.36	6082.13	6546.54	6030.77	7330.17	8372.2	6981.87	5736.61	5673.11	5540.85	6999.93	-0.455718	3.90633e-09	3.60744e-08	-0.414974	9.6133e-08	9.13421e-07	Ywhab	2	163994960	2	protein_coding
ENSMUSG00000018334	ENSMUSG00000018334	103.804	149.785	131.08	109.319	87.3315	159.647	136.52	107.44	129.315	102.023	156.141	132.464	125.406	-0.109629	0.605451	0.734715	0.0655557	0.760481	0.844259	Ksr1	11	79013440	4	protein_coding
ENSMUSG00000018339	ENSMUSG00000018339	53.0553	60.2151	57.2535	84.0223	93.9853	63.4494	95.5642	59.8014	78.5128	102.023	101.091	99.0784	79.0043	0.438666	0.0483656	0.10766	0.324788	0.142596	0.254037	Gpx3	11	54902453	3	protein_coding
ENSMUSG00000018340	ENSMUSG00000018340	1232.96	1042.47	1005.7	1481.68	1125.33	1497.2	1155.55	966.958	1192.7	1375.85	1277.15	1387.1	1228.39	0.314782	0.00588514	0.0178428	0.276789	0.016282	0.044123	Anxa6	11	54979108	3	protein_coding
ENSMUSG00000018341	ENSMUSG00000018341	24.2209	4.51613	10.5467	12.6485	1.66346	12.2805	5.85087	6.0815	10.3914	5.82988	0	11.8463	8.82302	-0.219428	0.502474	0.648182	-0.101716	0.753395	0.838839	Il12rb2	6	67291318	2	protein_coding
ENSMUSG00000018347	ENSMUSG00000018347	206.454	202.473	201.141	232.191	225.398	219.003	183.327	208.798	188.2	193.844	269.243	206.772	211.404	0.142816	0.339308	0.492935	0.20251	0.187198	0.311695	Zkscan6	11	65807175	2	protein_coding
ENSMUSG00000018362	ENSMUSG00000018362	376	337.204	330.714	436.374	375.11	421.632	320.823	243.26	333.679	453.273	461.416	423.237	376.06	0.233616	0.0705489	0.146599	0.553936	2.80059e-05	0.00016562	Kpna2	11	106988629	7	protein_coding
ENSMUSG00000018363	ENSMUSG00000018363	920.393	1000.32	1008.72	807.699	857.512	802.328	951.742	955.809	981.41	782.662	787.71	736.626	882.744	-0.244962	0.00424948	0.0133887	-0.319146	0.000282068	0.00130911	Smurf2	11	106820066	6	protein_coding
ENSMUSG00000018372	ENSMUSG00000018372	134.945	157.312	180.801	151.782	174.663	147.366	216.482	238.192	183.581	138.46	129.116	210.003	171.892	-0.00168827	0.992702	0.995384	-0.383581	0.0390703	0.0912208	Cep95	11	106789252	7	protein_coding
ENSMUSG00000018377	ENSMUSG00000018377	1268.71	1464.73	1498.38	1372.36	1371.52	1273.08	1612.89	1653.15	1646.46	1292.78	1360.23	1318.17	1427.71	-0.0761445	0.355813	0.509748	-0.301422	0.000297066	0.00137037	Vezf1	11	88068279	2	protein_coding
ENSMUSG00000018378	ENSMUSG00000018378	298.724	325.914	311.128	235.805	195.456	214.909	366.655	276.708	324.443	272.547	157.142	224.003	266.953	-0.503082	0.00202289	0.00694998	-0.540549	0.00109132	0.00431134	Cuedc1	11	88098058	7	protein_coding
ENSMUSG00000018379	ENSMUSG00000018379	9656.06	9068.39	8534.54	6952.17	8098.54	6955.9	7873.32	9170.9	7534.92	6379.35	6747.08	6757.79	7810.75	-0.303492	0.000347561	0.00144074	-0.300803	0.000412085	0.00182755	Srsf1	11	88047373	7	protein_coding
ENSMUSG00000018387	ENSMUSG00000018387	23.0675	18.0645	17.3267	13.552	24.9519	34.7948	17.5526	14.1902	18.4736	10.2023	11.0099	20.4618	18.6373	0.222024	0.491318	0.638859	-0.151046	0.645583	0.758348	Shroom1	11	53457205	6	protein_coding
ENSMUSG00000018395	ENSMUSG00000018395	230.675	222.043	179.294	262.909	265.321	236.4	229.159	215.893	191.664	240.483	227.205	264.927	230.498	0.267309	0.0671078	0.140803	0.190047	0.204189	0.333162	Kif3a	11	53567379	8	protein_coding
ENSMUSG00000018398	ENSMUSG00000018398	693.178	554.731	531.102	440.891	472.422	472.801	627.018	526.05	505.715	467.848	446.402	423.237	513.45	-0.343577	0.00459032	0.0143253	-0.302609	0.0144845	0.0400392	2008-09-01	11	53519257	7	protein_coding
ENSMUSG00000018401	ENSMUSG00000018401	560.54	471.936	477.615	450.829	452.46	532.157	433.94	482.465	487.241	411.007	393.354	537.393	474.245	-0.0685003	0.594603	0.725689	-0.0602937	0.646289	0.758819	Mtmr4	11	87592162	6	protein_coding
ENSMUSG00000018405	ENSMUSG00000018405	163.779	213.011	174.02	165.334	128.086	139.179	212.582	167.241	160.489	134.087	169.152	134.617	163.465	-0.327765	0.0626884	0.133054	-0.277859	0.122324	0.225842	Mrm1	11	84813061	3	protein_coding
ENSMUSG00000018411	ENSMUSG00000018411	5.76688	9.03226	11.3	5.4208	8.31729	9.2104	11.7017	4.05433	10.3914	10.2023	14.0126	3.23082	8.55341	-0.0940155	0.781132	0.867318	0.0323723	0.923615	0.954749	Mapt	11	104231390	12	protein_coding
ENSMUSG00000018412	ENSMUSG00000018412	779.682	833.979	826.409	941.411	1003.9	1036.68	789.868	802.758	880.96	1001.28	1036.93	833.551	897.284	0.281628	0.0040418	0.0128153	0.210756	0.0342303	0.0815521	Kansl1	11	104333229	6	protein_coding
ENSMUSG00000018415	ENSMUSG00000018415	731.24	872.366	877.636	455.347	589.696	540.344	920.537	960.877	1037.99	505.742	660.595	563.239	726.3	-0.627371	1.44842e-07	1.08377e-06	-0.726636	1.43793e-09	1.83656e-08	Gid4	11	60417145	2	protein_coding
ENSMUSG00000018417	ENSMUSG00000018417	805.056	808.387	806.822	751.684	800.123	783.907	732.334	777.418	865.95	760.8	766.691	947.707	800.573	-0.0500712	0.62491	0.750525	0.0605439	0.559929	0.691182	Myo1b	1	51749765	15	protein_coding
ENSMUSG00000018425	ENSMUSG00000018425	562.847	504.301	534.115	634.233	713.623	678.5	547.057	430.773	501.096	536.349	545.492	642.933	569.277	0.332137	0.00338501	0.0109929	0.216537	0.0628076	0.134035	Dhx40	11	86768846	4	protein_coding
ENSMUSG00000018427	ENSMUSG00000018427	80.7363	106.129	90.4003	69.5669	76.519	65.4962	97.5145	66.8965	113.151	48.0965	74.0668	95.8476	82.035	-0.339627	0.144474	0.260359	-0.28464	0.228863	0.362905	Ypel2	11	86936425	1	protein_coding
ENSMUSG00000018428	ENSMUSG00000018428	373.694	383.118	360.848	437.278	448.302	432.889	337.4	332.455	374.09	590.276	391.353	498.623	413.36	0.22953	0.0791887	0.16154	0.478546	0.00031635	0.00144596	Akap1	11	88830792	6	protein_coding
ENSMUSG00000018433	ENSMUSG00000018433	839.657	660.108	700.602	976.647	1018.04	1075.57	880.556	768.296	667.359	915.292	909.82	1059.71	872.637	0.469995	3.638e-05	0.000184397	0.306552	0.00773131	0.0235536	Nol11	11	107166663	5	protein_coding
ENSMUSG00000018442	ENSMUSG00000018442	269.89	284.516	341.261	608.936	745.229	602.77	360.804	358.808	407.574	658.777	786.709	575.086	500.03	1.07822	1.00503e-15	1.91115e-14	0.809883	1.89234e-09	2.36273e-08	Derl2	11	71007164	7	protein_coding
ENSMUSG00000018446	ENSMUSG00000018446	3705.79	3147.74	2892.05	3866.83	3524.87	4000.38	3366.2	3355.97	2925.76	3828.78	3631.27	3886.67	3511.03	0.222175	0.0145177	0.0390614	0.229172	0.0120983	0.0344431	C1qbp	11	70977836	3	protein_coding
ENSMUSG00000018449	ENSMUSG00000018449	174.16	196.452	156.694	185.211	165.514	165.787	195.029	137.847	206.673	193.844	309.279	206.772	191.105	-0.0274994	0.881604	0.931869	0.371544	0.0450433	0.102343	Rpain	11	70970213	13	protein_coding
ENSMUSG00000018470	ENSMUSG00000018470	32.2945	34.6237	46.7068	69.5669	56.5575	71.6365	29.2544	24.326	33.4834	45.1816	66.0595	54.9239	47.0512	0.657737	0.00983572	0.0278974	0.761414	0.00405263	0.0135191	Kcnab3	11	69326258	3	protein_coding
ENSMUSG00000018474	ENSMUSG00000018474	1034.58	897.204	934.889	742.649	701.979	746.042	937.115	830.124	820.921	639.83	536.483	662.318	790.344	-0.377421	0.000228177	0.000985659	-0.483883	4.26031e-06	2.99277e-05	Chd3	11	69343273	10	protein_coding
ENSMUSG00000018476	ENSMUSG00000018476	553.62	523.118	529.595	546.597	494.878	550.577	510.976	409.488	555.363	526.147	591.533	562.162	529.505	-0.0121665	0.916144	0.952122	0.184548	0.117071	0.218316	Kdm6b	11	69398508	2	protein_coding
ENSMUSG00000018481	ENSMUSG00000018481	1091.09	1033.44	970.296	1082.35	1143.63	1076.59	1008.3	1043.99	943.308	1043.55	1091.98	1031.71	1046.69	0.094628	0.263479	0.409759	0.078931	0.360964	0.509778	Appbp2	11	85187262	1	protein_coding
ENSMUSG00000018500	ENSMUSG00000018500	154.552	121.935	118.274	285.495	305.244	328.504	170.65	168.255	176.654	316.271	330.298	319.851	232.999	1.17188	4.0364e-16	7.93625e-15	0.865744	1.99526e-09	2.4784e-08	Adora2b	11	62248984	1	protein_coding
ENSMUSG00000018501	ENSMUSG00000018501	1590.5	1689.79	1799.72	1628.05	1759.11	1634.33	1770.86	1787.96	1819.65	1670.26	1369.23	1850.18	1697.47	-0.017071	0.859219	0.917688	-0.135375	0.16293	0.281456	Ncor1	11	62316426	26	protein_coding
ENSMUSG00000018507	ENSMUSG00000018507	3.46013	8.27957	10.5467	8.13119	10.8125	6.14027	0.975145	15.2037	5.773	7.28735	1.0009	4.30776	6.82652	0.0597222	0.855314	0.914935	-0.26248	0.417244	0.566463	Trpv2	11	62574486	5	protein_coding
ENSMUSG00000018509	ENSMUSG00000018509	179.927	218.28	218.467	140.941	108.125	154.53	198.93	243.26	223.992	145.747	146.132	105.54	173.656	-0.575836	0.000999388	0.00372352	-0.692519	0.000104252	0.000533648	Cenpv	11	62524946	6	protein_coding
ENSMUSG00000018537	ENSMUSG00000018537	662.037	641.29	667.455	526.721	449.965	471.777	670.9	624.367	728.553	620.883	690.622	477.084	602.638	-0.429084	0.00046299	0.00186576	-0.171783	0.163439	0.282168	Pcgf2	11	97688823	7	protein_coding
ENSMUSG00000018541	ENSMUSG00000018541	350.626	360.538	312.634	365	360.97	402.188	306.196	266.572	349.844	444.529	401.362	331.697	354.346	0.13431	0.31971	0.472624	0.334946	0.0151436	0.0415673	Cwc25	11	97745481	4	protein_coding
ENSMUSG00000018547	ENSMUSG00000018547	1186.82	1160.65	1147.33	1004.65	894.94	976.303	1079.49	1072.37	1119.96	980.878	972.877	875.552	1039.32	-0.276815	0.00110633	0.00407163	-0.206876	0.0170323	0.0458495	Pip4k2b	11	97715157	2	protein_coding
ENSMUSG00000018548	ENSMUSG00000018548	425.595	502.796	458.028	419.208	502.364	426.749	371.53	399.352	409.883	447.444	468.422	470.622	441.833	-0.0406436	0.723263	0.827379	0.226534	0.0549878	0.120328	Trim37	11	87127077	4	protein_coding
ENSMUSG00000018559	ENSMUSG00000018559	1494.77	1487.31	1595.56	1570.22	1433.9	1610.8	1976.62	1856.88	2332.29	2192.04	1847.67	2058.03	1788.01	0.0106347	0.910805	0.949403	-0.0162955	0.863321	0.914309	Ctdnep1	11	69981156	5	protein_coding
ENSMUSG00000018565	ENSMUSG00000018565	1198.36	1281.83	1282.93	1082.35	1039.66	1139.02	1333.02	1310.56	1459.41	1409.37	1289.16	1216.94	1253.55	-0.205079	0.0171541	0.0450112	-0.0677348	0.433617	0.58203	Elp5	11	69968222	10	protein_coding
ENSMUSG00000018567	ENSMUSG00000018567	4487.78	5115.27	5376.56	3260.61	3368.5	2921.74	4952.76	5529.09	5805.33	3643.68	3994.6	3278.2	4311.18	-0.637321	4.86556e-12	6.35465e-11	-0.566038	9.08249e-10	1.18061e-08	Gabarap	11	69991143	4	protein_coding
ENSMUSG00000018570	ENSMUSG00000018570	6.92025	7.52688	15.82	7.22773	5.8221	5.11689	5.85087	9.12225	9.2368	5.82988	2.0018	11.8463	7.69349	-0.334522	0.320824	0.473836	-0.122414	0.715037	0.811439	2810408A11Rik	11	69897352	9	protein_coding
ENSMUSG00000018572	ENSMUSG00000018572	1693.15	1751.51	1719.86	1639.79	1596.92	1544.28	1564.13	1739.31	1524.07	1715.44	1617.46	1549.72	1637.97	-0.109977	0.160153	0.281464	0.0144797	0.855437	0.909037	Phf23	11	69995777	9	protein_coding
ENSMUSG00000018574	ENSMUSG00000018574	110.724	91.0753	81.3602	98.4778	98.144	115.642	95.5642	127.711	123.542	83.0758	102.092	95.8476	101.938	0.134573	0.496687	0.643056	-0.266484	0.186704	0.311088	Acadvl	11	70010183	7	protein_coding
ENSMUSG00000018583	ENSMUSG00000018583	3651.59	3496.24	3485.68	4244.48	4060.5	4175.38	3618.76	3390.43	3411.84	4263.1	3635.28	3994.37	3785.64	0.228819	0.00135215	0.00486377	0.187172	0.00932527	0.0276363	G3bp1	11	55469685	2	protein_coding
ENSMUSG00000018585	ENSMUSG00000018585	1500.54	1473.01	1702.54	935.991	1064.61	934.344	2172.62	2182.24	2529.73	1648.4	1483.34	1341.87	1580.77	-0.656861	3.24147e-11	3.87663e-10	-0.610177	5.17874e-10	6.9713e-09	Atox1	11	55446641	2	protein_coding
ENSMUSG00000018593	ENSMUSG00000018593	3144.1	3205.7	3178.32	8240.51	7575.38	8168.6	3457.87	3457.33	3482.27	7540.95	7634.88	7560.11	5553.84	1.32099	1.34563e-107	6.28148e-105	1.11986	5.89074e-77	3.15722e-74	Sparc	11	55394500	6	protein_coding
ENSMUSG00000018599	ENSMUSG00000018599	123.411	88.0645	110.74	132.809	124.759	141.226	97.5145	90.2089	83.1312	93.2781	148.134	112.002	112.107	0.285355	0.146135	0.262372	0.353033	0.0824314	0.165997	Mief2	11	60728398	3	protein_coding
ENSMUSG00000018604	ENSMUSG00000018604	175.313	167.097	152.174	641.461	608.825	597.653	142.371	181.431	173.19	587.361	563.508	631.086	385.122	1.84027	1.52734e-49	1.6744e-47	1.77602	7.01582e-44	1.16696e-41	Tbx3	5	119670669	5	protein_coding
ENSMUSG00000018648	ENSMUSG00000018648	600.908	568.28	497.955	468.899	440.816	418.562	476.846	524.022	396.028	419.752	460.415	417.852	474.195	-0.314224	0.00918035	0.0262911	-0.102606	0.407084	0.556692	Dusp14	11	84048041	5	protein_coding
ENSMUSG00000018651	ENSMUSG00000018651	509.792	518.602	542.402	517.686	538.96	428.795	501.225	515.914	417.965	530.519	458.413	494.315	497.882	-0.0770278	0.514121	0.658218	0.0416443	0.730003	0.822476	Tada2a	11	84078920	5	protein_coding
ENSMUSG00000018659	ENSMUSG00000018659	134.945	152.043	145.394	105.706	123.096	102.338	142.371	139.874	154.716	110.768	154.139	129.233	132.885	-0.356981	0.0427585	0.0971211	-0.128252	0.473045	0.617652	Pnpo	11	96937825	3	protein_coding
ENSMUSG00000018661	ENSMUSG00000018661	453.276	450.86	437.688	441.795	361.802	458.473	495.374	475.37	564.599	416.837	450.406	430.776	453.105	-0.0872629	0.457971	0.608623	-0.231715	0.0517826	0.114491	Cog1	11	113649169	8	protein_coding
ENSMUSG00000018666	ENSMUSG00000018666	1982.65	2201.61	2059.62	1488.01	1734.15	1446.03	1704.55	2093.05	1916.64	1321.93	1420.28	1335.4	1725.33	-0.411474	9.88696e-06	5.55628e-05	-0.476253	4.60093e-07	3.8419e-06	Cbx1	11	96789127	5	protein_coding
ENSMUSG00000018669	ENSMUSG00000018669	303.338	245.376	197.374	184.307	175.495	227.19	284.742	295.966	226.302	188.014	232.209	161.541	226.821	-0.317184	0.0697996	0.145355	-0.436912	0.0137474	0.0383322	Cdk5rap3	11	96907426	11	protein_coding
ENSMUSG00000018672	ENSMUSG00000018672	405.988	452.366	452.001	201.473	227.062	187.278	381.282	551.389	557.672	355.623	258.233	347.851	364.851	-1.02817	2.29489e-11	2.81197e-10	-0.601899	8.13607e-05	0.000430011	Copz2	11	96849870	5	protein_coding
ENSMUSG00000018677	ENSMUSG00000018677	2964.17	2934.73	3305.64	1895.47	1725	1756.12	4437.89	3565.78	4641.49	2483.53	2349.12	2149.57	2850.71	-0.760037	2.03909e-15	3.77336e-14	-0.840183	1.50604e-18	5.08016e-17	Slc25a39	11	102402985	15	protein_coding
ENSMUSG00000018678	ENSMUSG00000018678	371.387	338.71	286.267	412.884	300.254	347.948	395.909	277.722	369.472	390.602	337.304	344.621	347.757	0.088927	0.554639	0.694857	0.0355807	0.81545	0.882469	Sp2	11	96953340	4	protein_coding
ENSMUSG00000018697	ENSMUSG00000018697	1246.8	1038.71	1053.16	1264.85	1109.53	1089.9	1104.84	998.379	994.111	995.453	916.826	1016.63	1069.1	0.0551722	0.572209	0.708395	-0.0800868	0.421739	0.57072	Aatf	11	84422855	4	protein_coding
ENSMUSG00000018707	ENSMUSG00000018707	522.479	476.452	490.421	290.013	257.004	409.351	477.821	555.443	576.145	351.251	296.267	401.698	425.362	-0.60894	4.35661e-05	0.000216871	-0.585845	9.60336e-05	0.000496855	Dync1h1	12	110601452	8	protein_coding
ENSMUSG00000018733	ENSMUSG00000018733	226.062	219.032	200.387	259.295	272.807	202.629	207.706	220.961	222.838	291.494	280.253	245.542	237.417	0.183314	0.209005	0.345342	0.309023	0.0373699	0.0877889	Pex12	11	83294642	7	protein_coding
ENSMUSG00000018736	ENSMUSG00000018736	1712.76	1746.24	1710.82	1389.53	1354.05	1381.56	1492.95	1748.43	1484.82	1199.5	1215.1	1243.86	1473.3	-0.321293	6.8517e-05	0.000328641	-0.363772	1.02997e-05	6.71381e-05	Ndel1	11	68821434	6	protein_coding
ENSMUSG00000018740	ENSMUSG00000018740	1.15338	19.5699	2.26001	19.8763	14.1394	13.3039	9.75145	1.01358	4.6184	8.74483	17.0153	23.6927	11.2616	0.421342	0.207209	0.342924	0.635948	0.0557349	0.121668	Slc25a35	11	68968131	3	protein_coding
ENSMUSG00000018750	ENSMUSG00000018750	487.878	447.849	442.961	419.208	431.667	388.884	429.064	465.235	383.327	411.007	273.246	339.236	409.963	-0.144657	0.272983	0.42016	-0.315645	0.0200712	0.0524279	Zbtb4	11	69765912	7	protein_coding
ENSMUSG00000018761	ENSMUSG00000018761	269.89	258.172	250.861	514.072	457.451	483.034	363.729	411.515	352.153	526.147	605.546	539.547	419.343	0.874415	8.80019e-14	1.37673e-12	0.552542	2.05555e-06	1.53646e-05	Mpdu1	11	69656697	10	protein_coding
ENSMUSG00000018765	ENSMUSG00000018765	1186.82	985.269	895.716	1181.73	1039.66	1233.17	916.637	790.595	961.782	1098.93	977.881	1048.94	1026.43	0.169112	0.125249	0.233356	0.220849	0.0487812	0.10919	Fxr2	11	69632990	6	protein_coding
ENSMUSG00000018770	ENSMUSG00000018770	9353.87	10186.9	9830.27	6426.35	7221.9	6244.65	9141.01	10149	9184.84	6957.97	7851.08	7146.57	8307.87	-0.554848	4.60675e-13	6.63987e-12	-0.36991	1.48646e-06	1.13813e-05	Atp5g3	2	73908447	5	protein_coding
ENSMUSG00000018774	ENSMUSG00000018774	19.6074	15.8065	16.5734	19.8763	27.447	30.7013	26.3289	11.1494	19.6282	24.777	25.0226	10.7694	20.6406	0.39679	0.214622	0.352371	0.048957	0.879728	0.924446	Cd68	11	69664213	3	protein_coding
ENSMUSG00000018796	ENSMUSG00000018796	121.104	149.032	143.134	198.763	197.951	199.559	147.247	125.684	129.315	222.993	166.15	164.772	163.809	0.489074	0.00310482	0.0101859	0.42017	0.0136578	0.0381045	Acsl1	8	46471041	8	protein_coding
ENSMUSG00000018800	ENSMUSG00000018800	43.8283	57.2043	45.2001	65.0495	93.9853	60.3793	63.3844	41.5569	54.2662	80.1609	78.0704	123.848	67.2445	0.490345	0.0470084	0.105107	0.69881	0.00491355	0.0159743	Abca5	11	110269369	5	protein_coding
ENSMUSG00000018809	ENSMUSG00000018809	80.7363	77.5269	78.3469	106.609	102.303	118.712	91.6637	81.0866	99.2956	62.6713	98.0884	137.848	94.5739	0.41384	0.0582491	0.125454	0.131569	0.55348	0.685092	Smyd4	11	75348433	4	protein_coding
ENSMUSG00000018819	ENSMUSG00000018819	1019.58	1241.94	1272.38	553.825	528.979	535.227	1370.08	1252.79	1474.42	725.821	856.772	612.778	953.716	-1.09417	7.51119e-21	2.22734e-19	-0.871886	7.79279e-14	1.71643e-12	Lsp1	7	142460809	12	protein_coding
ENSMUSG00000018820	ENSMUSG00000018820	167.239	170.86	163.474	252.97	253.677	293.709	206.731	203.73	187.045	349.793	193.174	216.465	221.572	0.625091	0.000329135	0.00137537	0.308921	0.0791358	0.160546	Zfyve27	19	42163951	8	protein_coding
ENSMUSG00000018821	ENSMUSG00000018821	1079.56	1290.86	1371.82	911.597	833.392	807.445	1338.87	1379.49	1315.09	1117.88	1093.99	852.936	1116.08	-0.539221	7.8055e-07	5.18611e-06	-0.387291	0.000408665	0.00181516	Avpi1	19	42123273	2	protein_coding
ENSMUSG00000018841	ENSMUSG00000018841	401.375	392.903	385.708	267.426	223.735	238.447	367.63	378.066	406.419	244.855	294.265	220.773	318.467	-0.666201	3.99706e-07	2.7795e-06	-0.571999	2.06366e-05	0.00012574	Rad51d	11	82876434	6	protein_coding
ENSMUSG00000018846	ENSMUSG00000018846	1359.83	1372.9	1300.26	801.374	1038	851.45	1184.8	1199.07	1129.2	819.099	750.677	916.475	1060.26	-0.568984	2.67913e-08	2.22176e-07	-0.487059	2.95876e-06	2.14725e-05	Pank3	11	35769484	1	protein_coding
ENSMUSG00000018848	ENSMUSG00000018848	1831.56	1755.27	1864.51	2768.22	2421.16	2684.32	1994.17	2020.07	2050.57	2269.28	2507.26	2798.97	2247.11	0.52198	5.82954e-10	5.97868e-09	0.317221	0.000184321	0.00089357	Rars	11	35808381	5	protein_coding
ENSMUSG00000018849	ENSMUSG00000018849	512.099	584.839	549.182	452.636	429.172	452.333	489.523	489.561	457.222	425.582	449.405	423.237	476.232	-0.29923	0.00414033	0.0130947	-0.141674	0.189322	0.314327	Wwc1	11	35838400	3	protein_coding
ENSMUSG00000018858	ENSMUSG00000018858	331.019	316.129	323.181	313.503	274.47	228.213	334.475	317.251	300.196	308.984	279.252	309.082	302.98	-0.236244	0.0757186	0.155687	-0.0845467	0.532639	0.667518	Ict1	11	115403752	10	protein_coding
ENSMUSG00000018861	ENSMUSG00000018861	56.5154	84.3011	74.5802	42.4629	50.7354	67.5429	69.2353	50.6791	64.6576	61.2138	41.037	67.8472	60.9007	-0.367995	0.136958	0.249675	-0.102937	0.683908	0.788027	Fdxr	11	115268024	4	protein_coding
ENSMUSG00000018882	ENSMUSG00000018882	1536.3	1317.2	1114.18	1285.63	1295	1283.32	1242.34	1120.01	1027.59	1423.95	1340.21	1128.63	1259.53	-0.0347495	0.756375	0.850609	0.19187	0.0901721	0.178238	Mrpl45	11	97315716	2	protein_coding
ENSMUSG00000018899	ENSMUSG00000018899	346.013	365.054	332.221	314.406	322.711	360.229	308.146	329.414	272.486	355.623	414.373	323.082	336.98	-0.0639873	0.621468	0.747669	0.254088	0.0554309	0.121133	Irf1	11	53770014	10	protein_coding
ENSMUSG00000018900	ENSMUSG00000018900	44.9816	61.7204	48.2135	84.0223	64.0431	90.0573	47.7821	48.652	49.6478	62.6713	68.0613	60.3086	60.8468	0.528243	0.0222491	0.0561603	0.331381	0.166573	0.286154	Slc22a5	11	53864542	3	protein_coding
ENSMUSG00000018906	ENSMUSG00000018906	155.706	173.118	140.874	297.24	266.153	341.808	179.427	183.459	143.17	257.972	321.29	300.466	230.057	0.891681	8.77892e-09	7.76052e-08	0.753468	1.77978e-06	1.34562e-05	P4ha2	11	54100095	15	protein_coding
ENSMUSG00000018909	ENSMUSG00000018909	223.755	228.817	186.074	172.562	169.673	193.418	239.886	219.948	148.943	138.46	181.163	204.618	192.276	-0.234609	0.186969	0.317004	-0.195533	0.280758	0.422598	Arrb1	7	99535466	10	protein_coding
ENSMUSG00000018916	ENSMUSG00000018916	3.46013	4.51613	4.52001	14.4555	8.31729	7.16365	0	0	1.1546	16.0322	36.0325	11.8463	8.95819	0.536306	0.111707	0.212901	1.6633	6.59328e-07	5.37529e-06	Csf2	11	54247271	1	protein_coding
ENSMUSG00000018920	ENSMUSG00000018920	77.2761	73.7634	79.8536	179.79	159.692	178.068	93.614	91.2225	84.2858	211.333	218.197	162.618	134.143	1.0743	1.81362e-09	1.73348e-08	1.04913	5.83354e-09	6.75879e-08	Cxcl16	11	70453983	3	protein_coding
ENSMUSG00000018921	ENSMUSG00000018921	574.381	544.946	488.915	786.919	660.392	793.118	579.236	475.37	646.576	692.299	607.548	791.55	636.771	0.462165	0.000258551	0.00110401	0.287712	0.0246311	0.0620646	Pelp1	11	70392883	2	protein_coding
ENSMUSG00000018923	ENSMUSG00000018923	523.632	416.989	439.948	322.537	267.817	329.528	429.064	543.28	402.955	308.984	420.379	399.544	400.388	-0.555565	0.000127118	0.000577038	-0.266796	0.0675679	0.141933	Med11	11	70451919	3	protein_coding
ENSMUSG00000018931	ENSMUSG00000018931	318.332	296.559	311.881	212.314	201.278	223.096	269.14	264.545	361.39	246.313	209.189	288.62	266.888	-0.513317	0.000659922	0.00256851	-0.250505	0.100963	0.194467	Gm16515	11	60902246	2	protein_coding
ENSMUSG00000018932	ENSMUSG00000018932	2919.19	2876.02	2824.25	2193.62	2160.83	2476.57	2739.18	2548.15	2734.09	2292.6	2261.04	2102.19	2510.64	-0.331765	1.05887e-05	5.91845e-05	-0.266229	0.000478638	0.00208625	Map2k3	11	60932033	6	protein_coding
ENSMUSG00000018965	ENSMUSG00000018965	5150.97	5470.54	4855.25	4308.63	4240.15	4002.43	4341.35	5134.81	4163.49	4032.82	3981.59	3573.28	4437.94	-0.297365	0.00046185	0.00186168	-0.231916	0.00665255	0.0206497	Ywhah	5	33018816	3	protein_coding
ENSMUSG00000018974	ENSMUSG00000018974	716.246	662.366	643.348	692.958	506.523	697.944	698.204	667.951	578.455	622.34	567.511	789.396	653.604	-0.0881886	0.50854	0.653747	0.0240161	0.858566	0.910806	Sart3	5	113742446	1	protein_coding
ENSMUSG00000018983	ENSMUSG00000018983	25.3743	35.3763	33.9001	41.5594	57.3893	49.1221	25.3538	28.3803	25.4012	68.5011	62.0559	67.8472	43.3551	0.520683	0.0437097	0.098909	1.07787	4.34701e-05	0.000244864	E2f2	4	136172394	2	protein_coding
ENSMUSG00000018995	ENSMUSG00000018995	229.522	213.011	219.221	182.5	225.398	182.161	173.576	186.499	177.808	163.237	222.2	180.926	196.338	-0.152539	0.323231	0.476224	0.0772726	0.629382	0.746053	Nars2	7	96951505	5	protein_coding
ENSMUSG00000018999	ENSMUSG00000018999	396.761	449.355	442.961	640.557	623.796	598.676	437.84	450.031	480.314	617.968	578.521	693.549	534.194	0.51455	1.52199e-06	9.65132e-06	0.454901	2.93803e-05	0.00017283	Slc35b4	6	34153380	4	protein_coding
ENSMUSG00000019027	ENSMUSG00000019027	5.76688	6.02151	6.02668	9.03466	5.8221	11.2572	5.85087	6.0815	9.2368	8.74483	12.0108	17.231	8.5904	0.252914	0.456032	0.606939	0.438053	0.196556	0.323554	Dnah1	14	31260375	1	protein_coding
ENSMUSG00000019039	ENSMUSG00000019039	193.767	156.559	134.847	140.037	74.0238	107.455	144.322	196.635	148.943	135.545	166.15	121.694	143.331	-0.526732	0.0113394	0.0316317	-0.187137	0.370591	0.519553	Dalrd3	9	108569892	1	protein_coding
ENSMUSG00000019054	ENSMUSG00000019054	1748.52	1812.47	1929.29	1108.55	1117.01	968.115	2125.82	1971.42	2290.73	1402.09	1490.34	1210.48	1597.9	-0.765691	6.75162e-16	1.30097e-14	-0.625906	4.16646e-11	6.57501e-10	Fis1	5	136953275	6	protein_coding
ENSMUSG00000019055	ENSMUSG00000019055	88.8099	112.151	82.1136	225.866	173.831	259.938	122.868	91.2225	110.842	177.811	208.188	229.388	156.919	1.11201	3.15477e-09	2.94344e-08	0.845726	8.86274e-06	5.83232e-05	Plod1	4	147909753	6	protein_coding
ENSMUSG00000019066	ENSMUSG00000019066	154.552	127.204	125.807	68.6634	64.0431	59.3559	122.868	87.1681	130.47	46.6391	44.0397	80.7704	92.6318	-0.950056	1.8725e-05	0.000100359	-0.848761	0.000210518	0.00100874	Rab3d	9	21907491	5	protein_coding
ENSMUSG00000019080	ENSMUSG00000019080	57.6688	63.2258	64.0335	131.003	98.9757	120.759	47.7821	41.5569	45.0294	116.598	79.0713	71.078	78.065	0.812931	0.000214979	0.000934224	0.836867	0.00029429	0.00135973	Mfsd3	15	76701542	1	protein_coding
ENSMUSG00000019082	ENSMUSG00000019082	611.289	600.645	583.082	556.535	422.518	528.063	608.491	511.859	606.165	628.17	525.474	460.93	553.602	-0.243791	0.0546992	0.119174	-0.0970182	0.450368	0.597258	Slc25a22	7	141429739	18	protein_coding
ENSMUSG00000019087	ENSMUSG00000019087	783.142	709.032	789.496	2513.44	2293.08	2517.51	820.097	952.768	958.318	2503.94	2283.06	2377.88	1625.15	1.65512	1.22634e-80	3.29539e-78	1.36818	3.66041e-55	9.45889e-53	Atp6ap1	X	74297097	10	protein_coding
ENSMUSG00000019088	ENSMUSG00000019088	31.1411	34.6237	21.8467	63.2426	66.5383	79.8235	24.3786	10.1358	27.7104	107.853	69.0622	57.0778	49.4528	0.996065	0.000323274	0.00135322	1.45701	2.8446e-07	2.46197e-06	Dnase1l1	X	74273217	6	protein_coding
ENSMUSG00000019102	ENSMUSG00000019102	8.07363	10.5376	1.50667	27.104	10.8125	15.3507	4.87573	0	1.1546	20.4046	14.0126	17.231	10.922	0.684899	0.0430088	0.0975671	1.0972	0.00111156	0.00438414	Aldh3a1	11	61207537	3	protein_coding
ENSMUSG00000019122	ENSMUSG00000019122	70.3559	70	59.5135	44.2698	70.6969	60.3793	96.5394	118.589	93.5226	37.8942	81.0731	70.001	72.7362	-0.15569	0.519424	0.663033	-0.590355	0.0146716	0.0404715	Ccl9	11	83572919	2	protein_coding
ENSMUSG00000019124	ENSMUSG00000019124	20.7608	21.0753	21.0934	27.104	17.4663	34.7948	24.3786	14.1902	10.3914	45.1816	21.0189	31.2312	24.0572	0.224553	0.475203	0.623688	0.646677	0.0420457	0.096517	Scrn1	6	54505890	4	protein_coding
ENSMUSG00000019132	ENSMUSG00000019132	3735.78	4221.83	4168.21	3085.34	3754.42	3241.04	3765.04	4247.93	3850.59	3286.6	3389.05	3414.97	3680.07	-0.262696	0.00170242	0.00595641	-0.229666	0.00637566	0.0199098	BC005537	13	24801657	2	protein_coding
ENSMUSG00000019139	ENSMUSG00000019139	535.166	353.763	372.148	665.854	526.484	676.453	483.672	360.836	408.728	749.14	519.468	551.393	516.925	0.539506	0.000655464	0.00255322	0.502413	0.00166625	0.00623703	Isyna1	8	70594481	1	protein_coding
ENSMUSG00000019143	ENSMUSG00000019143	283.73	301.828	274.967	323.441	361.802	331.574	268.165	331.442	264.403	434.326	325.293	306.928	317.325	0.229877	0.106213	0.204291	0.281531	0.0516126	0.114203	Hars2	18	36783008	7	protein_coding
ENSMUSG00000019158	ENSMUSG00000019158	213.374	171.613	197.374	208.701	178.822	209.792	202.83	211.839	275.949	241.94	242.218	197.08	212.628	0.0372326	0.816067	0.890126	-0.0174018	0.914011	0.948012	Tmem160	7	16452779	1	protein_coding
ENSMUSG00000019173	ENSMUSG00000019173	3956.08	3884.62	3689.84	2824.23	2467.74	2699.67	3608.04	3555.65	3310.24	2998.02	2948.66	2567.42	3209.18	-0.521448	6.12306e-11	7.12273e-10	-0.295501	0.000232979	0.0011007	Rab5c	11	100715009	4	protein_coding
ENSMUSG00000019179	ENSMUSG00000019179	5702.29	4365.59	3747.84	6012.57	5118.46	5813.81	4590.01	4087.78	3822.88	5579.2	5199.69	4900.07	4911.68	0.28698	0.0113677	0.03169	0.316951	0.00531187	0.0170401	Mdh2	5	135778480	4	protein_coding
ENSMUSG00000019188	ENSMUSG00000019188	752.001	777.527	784.222	2423.1	2061.02	2331.25	931.264	776.405	942.154	2305.72	2294.07	2209.88	1549.05	1.52891	5.83612e-64	1.14128e-61	1.33717	9.50129e-49	2.02196e-46	H13	2	152669461	6	protein_coding
ENSMUSG00000019189	ENSMUSG00000019189	519.019	575.806	569.522	977.55	1038.83	920.017	661.149	532.131	759.727	954.643	984.888	1030.63	793.659	0.794357	1.51496e-12	2.07604e-11	0.589918	1.82068e-07	1.64772e-06	Rnf145	11	44518964	6	protein_coding
ENSMUSG00000019194	ENSMUSG00000019194	61.1289	69.2473	53.4868	40.656	40.7547	59.3559	125.794	81.0866	70.4306	53.9264	25.0226	48.4623	60.7793	-0.316851	0.228183	0.368737	-0.931127	0.000452923	0.00198674	Scn1b	7	31116524	3	protein_coding
ENSMUSG00000019210	ENSMUSG00000019210	2783.09	3002.47	2716.53	2666.13	3213.8	2814.29	2548.05	2882.63	2522.8	2833.32	2923.63	2654.66	2796.78	0.0318342	0.710136	0.817925	0.079278	0.35856	0.507206	Atp6v1e1	6	120795245	1	protein_coding
ENSMUSG00000019214	ENSMUSG00000019214	305.644	246.129	263.667	277.364	251.182	278.359	228.184	194.608	271.331	338.133	252.227	354.313	271.762	-0.0108732	0.943852	0.967726	0.418476	0.00776179	0.0236266	Chtf18	17	25718926	7	protein_coding
ENSMUSG00000019230	ENSMUSG00000019230	260.663	272.473	276.474	352.352	430.835	369.439	237.935	300.021	250.548	336.676	443.4	399.544	327.53	0.487518	0.000380944	0.00156077	0.559907	6.31114e-05	0.000342182	Lhx9	1	138825186	5	protein_coding
ENSMUSG00000019254	ENSMUSG00000019254	735.853	717.312	689.302	617.067	535.633	609.933	706.98	736.875	636.185	502.827	559.504	656.933	642.034	-0.273977	0.0130114	0.0355578	-0.264375	0.0186653	0.0494246	Ppp1r12c	7	4481520	12	protein_coding
ENSMUSG00000019256	ENSMUSG00000019256	191.46	190.43	183.814	263.812	305.244	287.569	222.333	212.852	167.417	308.984	322.29	315.543	247.646	0.573051	4.20092e-05	0.000210061	0.619428	1.3025e-05	8.26688e-05	Ahr	12	35497974	3	protein_coding
ENSMUSG00000019261	ENSMUSG00000019261	524.786	503.548	528.842	746.263	466.6	736.832	602.64	464.221	514.952	594.648	528.476	567.547	564.946	0.307939	0.0310322	0.0742136	0.0897407	0.535034	0.669532	Map1s	8	70905974	1	protein_coding
ENSMUSG00000019278	ENSMUSG00000019278	131.485	189.677	149.16	267.426	199.615	275.289	215.507	139.874	195.127	298.782	295.266	262.773	218.332	0.601366	0.000644951	0.00251973	0.591172	0.00084701	0.00344671	Dpep1	8	123186235	1	protein_coding
ENSMUSG00000019295	ENSMUSG00000019295	299.878	306.344	301.334	346.931	350.158	384.79	323.748	329.414	292.114	403.719	390.352	282.158	334.245	0.241699	0.0739647	0.152599	0.174655	0.204704	0.333815	Tmem129	5	33653216	3	protein_coding
ENSMUSG00000019297	ENSMUSG00000019297	1371.36	1054.52	1035.84	1141.08	957.32	1248.52	1093.14	1081.49	906.361	1116.42	1039.94	929.399	1081.28	-0.0452832	0.70795	0.816144	0.000221546	0.998554	0.999383	Nop9	14	55745693	1	protein_coding
ENSMUSG00000019302	ENSMUSG00000019302	276.81	249.892	243.327	218.639	177.158	233.33	233.06	173.323	251.703	199.674	217.196	179.849	221.163	-0.274493	0.0853291	0.171643	-0.129856	0.428917	0.57765	Atp6v0a1	11	101009452	10	protein_coding
ENSMUSG00000019303	ENSMUSG00000019303	411.755	439.57	424.128	359.579	301.086	340.785	436.865	496.656	412.192	329.388	375.338	249.85	381.433	-0.335746	0.0146022	0.0392257	-0.47398	0.000706894	0.00294204	Psmc3ip	11	101091823	4	protein_coding
ENSMUSG00000019326	ENSMUSG00000019326	6.92025	15.8065	7.53335	5.4208	6.65383	12.2805	9.75145	5.06791	17.319	24.777	2.0018	35.539	12.4226	-0.131629	0.695979	0.807789	0.451003	0.180669	0.30383	Aoc3	11	101330605	2	protein_coding
ENSMUSG00000019338	ENSMUSG00000019338	743.927	708.28	787.236	693.862	637.104	730.692	685.527	682.141	721.625	721.448	849.766	696.78	721.532	-0.117772	0.248573	0.39304	0.118069	0.254946	0.393318	Zfp687	3	95006590	8	protein_coding
ENSMUSG00000019359	ENSMUSG00000019359	0	3.76344	6.02668	14.4555	9.14901	16.374	0	0	6.9276	4.37241	4.00361	3.23082	5.69192	0.693663	0.0267262	0.0654924	0.162456	0.595474	0.720132	Gdpd2	X	100729873	5	protein_coding
ENSMUSG00000019362	ENSMUSG00000019362	2712.74	3070.97	3307.9	2038.22	2204.91	2032.43	3719.2	3632.68	4238.54	2740.05	2955.66	2606.19	2938.29	-0.526292	2.69545e-09	2.54109e-08	-0.472637	8.81457e-08	8.45299e-07	D8Ertd738e	8	84246237	1	protein_coding
ENSMUSG00000019370	ENSMUSG00000019370	9532.65	10095.8	10619	5100.07	4606.94	4756.66	9531.07	8726.95	10105.1	5254.18	5125.62	4755.76	7350.82	-1.05144	1.94118e-44	1.76672e-42	-0.894923	1.96995e-32	1.92615e-30	Calm3	7	16915379	4	protein_coding
ENSMUSG00000019373	ENSMUSG00000019373	741.62	806.882	682.522	963.998	946.507	780.837	791.818	790.595	773.582	953.186	930.839	1014.48	848.072	0.265678	0.00862808	0.0249215	0.291998	0.00428355	0.0141847	Cops3	11	59817795	8	protein_coding
ENSMUSG00000019428	ENSMUSG00000019428	3856.89	3754.41	3907.55	2446.59	2027.75	2426.43	3849.87	3505.98	3854.05	2550.57	2666.4	2201.26	3087.31	-0.726885	1.96147e-16	3.96173e-15	-0.585361	4.43257e-11	6.94196e-10	Fkbp8	8	70527724	11	protein_coding
ENSMUSG00000019432	ENSMUSG00000019432	2830.38	2311.51	2238.91	3038.36	2718.09	2887.97	2547.08	2349.49	1955.89	2871.22	2984.69	2692.35	2618.83	0.224214	0.0264813	0.0649841	0.31105	0.00221031	0.00800035	Ddx39b	17	35241746	6	protein_coding
ENSMUSG00000019433	ENSMUSG00000019433	1099.17	1073.33	1108.16	842.934	603.835	686.687	1041.46	864.586	994.111	636.915	735.663	754.934	870.148	-0.602944	1.46748e-07	1.09633e-06	-0.430781	0.000214268	0.001024	Gipc1	8	83652678	1	protein_coding
ENSMUSG00000019437	ENSMUSG00000019437	64.589	75.2688	73.8269	119.258	153.038	119.735	83.8625	91.2225	94.6772	84.5333	141.127	136.771	103.159	0.781072	0.00015408	0.000686105	0.393917	0.0593031	0.127952	Tlcd1	11	78176711	8	protein_coding
ENSMUSG00000019461	ENSMUSG00000019461	1136.07	1154.62	960.503	839.32	790.142	957.882	1106.79	928.442	940.999	937.154	760.686	883.09	949.642	-0.320676	0.00385526	0.012302	-0.202681	0.0715047	0.148162	Plscr3	11	69846376	4	protein_coding
ENSMUSG00000019464	ENSMUSG00000019464	95.7301	95.5914	63.2802	98.4778	84.8363	112.572	127.744	59.8014	79.6674	85.9908	96.0866	102.309	91.8406	0.189425	0.41686	0.570061	0.0772213	0.744309	0.833145	Ptger1	8	83666833	2	protein_coding
ENSMUSG00000019467	ENSMUSG00000019467	1051.88	1057.53	974.063	807.699	789.31	772.65	1024.88	992.298	1069.16	819.099	822.741	757.088	911.533	-0.372634	1.43021e-05	7.80119e-05	-0.357533	4.48222e-05	0.000252186	Arhgef25	10	127182521	2	protein_coding
ENSMUSG00000019470	ENSMUSG00000019470	416.368	440.323	424.128	411.98	336.018	425.725	447.592	357.795	486.087	419.752	390.352	509.392	422.126	-0.122997	0.367077	0.52119	0.0313493	0.820101	0.885077	Xab2	8	3608421	5	protein_coding
ENSMUSG00000019471	ENSMUSG00000019471	7210.9	6059.14	5136.99	6436.29	5178.34	5941.73	5803.09	5238.2	4574.52	5483.01	4955.47	4738.53	5563.02	-0.065925	0.550321	0.691173	-0.0405177	0.714461	0.810963	Cdc37	9	21138541	1	protein_coding
ENSMUSG00000019478	ENSMUSG00000019478	339.092	370.323	385.708	373.131	324.374	281.429	440.766	427.732	441.057	378.942	373.336	308.005	370.325	-0.156669	0.224623	0.364899	-0.295232	0.0233736	0.0594236	Rab4a	8	123805985	2	protein_coding
ENSMUSG00000019487	ENSMUSG00000019487	1380.59	1157.63	951.463	1518.73	1215.99	1429.66	1219.91	1124.06	937.535	1467.67	1192.07	1141.56	1228.07	0.247391	0.0552507	0.12014	0.201451	0.121538	0.224707	Trip10	17	57249451	1	protein_coding
ENSMUSG00000019494	ENSMUSG00000019494	3133.72	2982.15	2747.41	2726.66	2672.34	2435.64	2951.77	3268.81	2773.35	2815.83	2763.49	2759.12	2835.86	-0.174255	0.0305479	0.0732978	-0.108108	0.182291	0.305989	Cops6	5	138161071	5	protein_coding
ENSMUSG00000019505	ENSMUSG00000019505	3896.1	3366.02	3097.72	4640.2	3923.26	4270.56	3317.44	3190.76	3057.38	4494.84	4335.91	3840.37	3785.88	0.304255	0.000889872	0.0033526	0.397446	1.5694e-05	9.79333e-05	Ubb	11	62551171	2	protein_coding
ENSMUSG00000019518	ENSMUSG00000019518	109.571	88.0645	129.574	91.2501	108.956	96.1975	125.794	91.2225	106.223	90.3632	98.0884	159.387	107.891	-0.124822	0.564252	0.702209	0.0982023	0.653819	0.764188	Ap4m1	5	138172002	7	protein_coding
ENSMUSG00000019528	ENSMUSG00000019528	376	430.538	324.688	323.441	317.72	375.58	334.475	321.306	385.636	380.4	349.315	304.774	351.989	-0.149113	0.275764	0.423313	-0.0108702	0.937972	0.96354	Gyg	3	20122084	4	protein_coding
ENSMUSG00000019539	ENSMUSG00000019539	492.491	422.258	440.701	1342.55	916.565	1256.71	466.119	397.325	565.754	1326.3	1003.9	1157.71	815.699	1.31512	6.39724e-21	1.90482e-19	1.22876	3.13677e-18	1.03399e-16	Rcn3	7	45082913	6	protein_coding
ENSMUSG00000019558	ENSMUSG00000019558	979.215	996.559	1093.09	1654.25	1453.86	1560.65	1007.33	951.754	996.42	1480.79	1362.23	1467.87	1250.33	0.594078	2.38745e-12	3.20788e-11	0.534702	6.00024e-10	7.98006e-09	Slc6a8	X	73673150	13	protein_coding
ENSMUSG00000019564	ENSMUSG00000019564	397.914	343.226	432.415	295.433	348.494	340.785	405.66	425.705	366.008	399.347	381.344	392.006	377.361	-0.243403	0.0515426	0.113458	-0.03113	0.80551	0.874997	Arid3a	10	79927043	5	protein_coding
ENSMUSG00000019577	ENSMUSG00000019577	415.215	472.688	438.441	390.297	418.359	379.673	443.691	459.153	453.758	339.591	449.405	400.621	421.741	-0.154919	0.190551	0.321758	-0.176827	0.143161	0.254756	Pdk4	6	5483351	2	protein_coding
ENSMUSG00000019578	ENSMUSG00000019578	963.068	897.957	908.523	823.057	573.061	692.827	982.947	840.26	956.009	740.395	735.663	681.703	816.289	-0.394861	0.000561289	0.00221924	-0.354667	0.00218572	0.00792522	Ubxn6	17	56067045	7	protein_coding
ENSMUSG00000019579	ENSMUSG00000019579	847.731	896.452	970.296	1420.25	1280.86	1332.44	1527.08	1197.04	1532.15	1947.18	1792.62	1753.26	1374.78	0.556632	2.64772e-08	2.19823e-07	0.359553	0.000290354	0.00134326	D17Wsu104e	17	56175744	3	protein_coding
ENSMUSG00000019590	ENSMUSG00000019590	40.3681	21.828	15.0667	16.2624	22.4567	21.4909	26.3289	13.1766	17.319	10.2023	32.0289	10.7694	20.6082	-0.213176	0.517365	0.66126	-0.0453688	0.89134	0.931614	Cyb561	11	105933702	7	protein_coding
ENSMUSG00000019647	ENSMUSG00000019647	66.8958	51.9355	44.4468	45.1733	38.2595	50.1455	20.4781	27.3667	38.1018	23.3195	58.0523	46.3084	42.5403	-0.225756	0.41747	0.570517	0.45281	0.115383	0.215753	Sema6a	18	47235598	10	protein_coding
ENSMUSG00000019659	ENSMUSG00000019659	816.59	937.85	891.196	557.438	509.85	527.04	982.947	867.627	914.443	696.671	651.587	460.93	734.514	-0.70744	7.47454e-09	6.65215e-08	-0.594602	1.4169e-06	1.08832e-05	Ccdc12	9	110656503	1	protein_coding
ENSMUSG00000019689	ENSMUSG00000019689	96.8835	135.484	113.754	75.8911	87.3315	98.2443	107.266	143.929	113.151	91.8207	131.118	99.0784	107.829	-0.371436	0.068782	0.143587	-0.153738	0.455187	0.601683	1110001J03Rik	6	38533502	2	protein_coding
ENSMUSG00000019699	ENSMUSG00000019699	752.001	787.312	783.469	632.426	636.272	622.214	688.453	682.141	774.737	431.411	630.568	608.471	669.123	-0.288374	0.0131605	0.0359195	-0.341649	0.00402452	0.0134408	Akt3	1	177020073	3	protein_coding
ENSMUSG00000019710	ENSMUSG00000019710	311.411	433.548	384.201	253.874	294.432	194.442	325.699	377.053	341.762	310.441	320.289	255.235	316.865	-0.571461	0.000235272	0.00101328	-0.225031	0.152012	0.266804	Mrpl24	3	87919506	6	protein_coding
ENSMUSG00000019715	ENSMUSG00000019715	1071.49	1017.63	1007.96	819.444	843.373	782.884	901.034	848.369	832.467	843.876	731.659	715.088	867.94	-0.332729	0.000251085	0.00107626	-0.173654	0.0634374	0.135137	Gle1	2	29935426	7	protein_coding
ENSMUSG00000019718	ENSMUSG00000019718	76.1228	85.8065	76.0869	88.5397	64.8748	72.6598	91.6637	54.7335	71.5852	72.8735	98.0884	70.001	76.9196	-0.06727	0.766065	0.857166	0.129125	0.575956	0.704834	L3hypdh	12	72073428	3	protein_coding
ENSMUSG00000019726	ENSMUSG00000019726	40.3681	47.4194	50.4735	71.3738	58.221	68.5663	42.9064	18.2445	40.411	52.469	83.0749	72.1549	53.8069	0.422451	0.102484	0.198853	0.842231	0.00153648	0.00580835	Lyst	13	13590409	1	protein_coding
ENSMUSG00000019731	ENSMUSG00000019731	498.258	544.194	594.382	869.134	876.642	936.391	616.292	569.634	652.349	887.6	768.693	933.706	728.939	0.69126	3.97619e-11	4.71249e-10	0.481785	5.45083e-06	3.74544e-05	Slc35e1	8	72480641	2	protein_coding
ENSMUSG00000019732	ENSMUSG00000019732	16.1473	30.8602	20.3401	31.6213	22.4567	31.7247	30.2295	18.2445	41.5656	34.9793	30.0271	22.6157	27.5677	0.234216	0.443438	0.595067	-0.0302723	0.921584	0.953474	Calr3	8	72424176	2	protein_coding
ENSMUSG00000019734	ENSMUSG00000019734	9.227	3.01075	3.01334	8.13119	8.31729	4.09351	0.975145	7.09508	11.546	5.82988	3.00271	10.7694	6.25094	0.169653	0.602666	0.732565	0.0052393	0.987086	0.993075	Tmc4	7	3665790	7	protein_coding
ENSMUSG00000019737	ENSMUSG00000019737	26.5276	42.1505	36.1601	39.7525	36.5961	25.5844	38.0307	24.326	38.1018	34.9793	24.0216	18.308	32.0449	-0.0372286	0.897877	0.942081	-0.288919	0.331165	0.477273	Syne4	7	30314807	17	protein_coding
ENSMUSG00000019738	ENSMUSG00000019738	484.418	503.548	510.008	445.409	356.812	337.715	667.975	730.793	708.924	505.742	599.54	414.622	522.125	-0.378342	0.00390327	0.012425	-0.453016	0.000510456	0.00220567	Polr2i	7	30231948	8	protein_coding
ENSMUSG00000019761	ENSMUSG00000019761	73.816	56.4516	80.6069	81.3119	66.5383	41.9585	73.1359	69.9372	75.049	62.6713	77.0695	92.6168	70.9302	-0.122523	0.607532	0.736194	0.0844905	0.725666	0.818992	Krt10	11	99385254	1	protein_coding
ENSMUSG00000019763	ENSMUSG00000019763	145.325	145.269	153.68	113.837	102.303	96.1975	110.191	126.698	152.407	171.982	121.109	74.3088	126.109	-0.452169	0.0331876	0.0784863	-0.0838194	0.697102	0.798208	Rmnd1	10	4401915	9	protein_coding
ENSMUSG00000019768	ENSMUSG00000019768	4.6135	5.26882	4.52001	0.903466	5.8221	6.14027	1.95029	2.02717	0	26.2345	2.0018	14.0002	6.12351	-0.0495327	0.876074	0.928038	0.959196	0.00235161	0.00844422	Esr1	10	4611593	10	protein_coding
ENSMUSG00000019773	ENSMUSG00000019773	829.277	843.763	842.982	1027.24	1047.15	895.456	841.55	986.216	878.651	1061.04	961.867	927.245	928.536	0.235042	0.0145823	0.0391855	0.119628	0.219725	0.352314	Fbxo5	10	5799160	2	protein_coding
ENSMUSG00000019774	ENSMUSG00000019774	335.632	371.828	360.848	358.676	332.691	327.481	341.301	331.442	423.738	260.887	343.309	283.235	339.256	-0.0674943	0.613187	0.741058	-0.284203	0.0380452	0.0892016	Mtrf1l	10	5811887	3	protein_coding
ENSMUSG00000019775	ENSMUSG00000019775	103.804	171.613	145.394	109.319	100.639	103.361	163.824	172.309	143.17	131.172	130.117	133.54	134.022	-0.401027	0.030969	0.0740869	-0.258957	0.165564	0.284917	Rgs17	10	5825663	4	protein_coding
ENSMUSG00000019777	ENSMUSG00000019777	3235.22	2699.89	2535.73	2779.06	2830.37	2807.13	2690.43	2836.01	2497.4	2451.47	2361.13	2726.81	2704.22	-0.00751419	0.934007	0.96177	-0.0882967	0.334621	0.480816	Hdac2	10	36974544	4	protein_coding
ENSMUSG00000019779	ENSMUSG00000019779	389.841	443.333	428.648	455.347	578.883	477.917	394.934	411.515	352.153	314.814	408.368	471.699	427.288	0.249063	0.0689805	0.143835	0.0473278	0.736218	0.827031	Frk	10	34483400	2	protein_coding
ENSMUSG00000019782	ENSMUSG00000019782	2006.87	2383.01	2455.87	1485.3	1668.45	1351.88	2226.26	2088.99	2228.38	1648.4	1581.43	1290.17	1867.92	-0.589617	1.20009e-08	1.04492e-07	-0.521953	5.5192e-07	4.55349e-06	Rwdd1	10	33996555	2	protein_coding
ENSMUSG00000019789	ENSMUSG00000019789	5.76688	10.5376	6.78002	7.22773	7.48556	9.2104	4.87573	5.06791	9.2368	5.82988	16.0144	0	7.33608	0.0145079	0.96502	0.979542	0.0787287	0.810443	0.87843	Hey2	10	30832359	1	protein_coding
ENSMUSG00000019790	ENSMUSG00000019790	562.847	619.462	602.668	538.466	483.234	568.998	494.399	593.96	586.537	591.733	443.4	555.701	553.45	-0.163572	0.173341	0.298693	-0.0751108	0.539205	0.673703	Stxbp5	10	9755547	11	protein_coding
ENSMUSG00000019791	ENSMUSG00000019791	95.7301	79.785	77.5936	50.5941	44.0816	60.3793	109.216	77.0323	111.996	49.554	51.046	68.9241	72.9944	-0.610857	0.00762693	0.0224379	-0.701861	0.00243721	0.00871912	Hint3	10	30608141	3	protein_coding
ENSMUSG00000019792	ENSMUSG00000019792	655.117	634.516	598.902	587.253	642.926	606.863	693.328	673.019	708.924	562.584	625.564	561.085	629.173	-0.0368492	0.70346	0.813465	-0.238957	0.0156061	0.0426347	Trmt11	10	30534225	1	protein_coding
ENSMUSG00000019794	ENSMUSG00000019794	565.154	544.194	484.395	537.562	505.691	516.806	512.926	674.033	506.869	444.529	446.402	490.007	519.047	-0.0279486	0.815996	0.890116	-0.28458	0.0201848	0.0526647	Katna1	10	7726000	6	protein_coding
ENSMUSG00000019795	ENSMUSG00000019795	794.675	853.548	791.002	1544.02	1591.1	1480.83	932.239	1070.34	940.999	1370.02	1446.3	1372.02	1182.26	0.904971	1.94881e-26	8.12718e-25	0.500833	5.62339e-09	6.52052e-08	Pcmt1	10	7629373	10	protein_coding
ENSMUSG00000019796	ENSMUSG00000019796	70.3559	59.4624	77.5936	76.7946	85.668	42.9819	86.7879	77.0323	72.7398	46.6391	39.0352	53.847	65.7448	-0.00474439	0.984328	0.990282	-0.63888	0.0103428	0.0301511	Lrp11	10	7589800	5	protein_coding
ENSMUSG00000019797	ENSMUSG00000019797	632.05	742.151	706.629	654.109	769.349	537.273	726.483	792.622	663.895	571.329	661.596	582.624	670.009	-0.0828232	0.500402	0.646488	-0.255513	0.0403089	0.0935092	1700021F05Rik	10	43525121	4	protein_coding
ENSMUSG00000019802	ENSMUSG00000019802	1581.28	1524.19	1666.38	2535.13	2756.35	2258.6	1740.63	1744.38	1767.69	2382.97	2468.22	2283.11	2059.08	0.652704	1.84045e-15	3.43119e-14	0.435215	1.45587e-07	1.34276e-06	Sec63	10	42761496	5	protein_coding
ENSMUSG00000019804	ENSMUSG00000019804	3771.54	4165.38	4540.35	2577.59	2581.69	2525.7	4394.98	4457.74	4887.42	3066.52	3341.01	2725.73	3586.3	-0.688253	1.90898e-15	3.53712e-14	-0.579118	2.48946e-11	4.04775e-10	Snx3	10	42502030	3	protein_coding
ENSMUSG00000019806	ENSMUSG00000019806	1229.5	1338.28	1444.9	2990.47	3128.13	2809.17	1741.61	1716	1983.6	3009.68	3003.71	2986.35	2281.78	1.13439	1.02393e-42	8.71603e-41	0.715748	5.57462e-18	1.80471e-16	Aig1	10	13647054	7	protein_coding
ENSMUSG00000019808	ENSMUSG00000019808	415.215	450.86	453.508	290.916	336.018	285.522	402.735	569.634	458.376	343.963	323.291	275.696	383.811	-0.509671	0.000195854	0.000858539	-0.578299	3.08546e-05	0.000180112	Adat2	10	13552894	1	protein_coding
ENSMUSG00000019809	ENSMUSG00000019809	153.399	158.065	179.294	271.04	331.86	229.237	177.476	209.812	166.262	351.251	228.206	316.62	231.043	0.708688	3.73686e-05	0.000189077	0.640078	0.000223068	0.0010608	Pex3	10	13523842	7	protein_coding
ENSMUSG00000019810	ENSMUSG00000019810	59.9755	57.2043	58.0068	89.4431	112.283	117.688	62.4093	33.4482	49.6478	81.6184	64.0577	96.9245	73.559	0.755053	0.00105667	0.00390878	0.62303	0.00929179	0.0275592	Fuca2	10	13499540	6	protein_coding
ENSMUSG00000019813	ENSMUSG00000019813	147.632	113.656	130.327	110.223	104.798	108.478	150.172	98.3175	146.634	102.023	229.207	160.464	133.494	-0.238764	0.274266	0.42164	0.290062	0.184445	0.308567	Cep57l1	10	41718840	12	protein_coding
ENSMUSG00000019814	ENSMUSG00000019814	1327.53	1082.37	990.636	1430.19	1341.58	1244.43	1087.29	1170.69	984.874	1141.2	1171.06	1126.48	1174.86	0.237982	0.0228519	0.0574577	0.0820184	0.439591	0.587706	Ltv1	10	13178640	1	protein_coding
ENSMUSG00000019817	ENSMUSG00000019817	401.375	250.645	242.574	194.245	157.197	141.226	296.444	260.491	204.364	113.683	138.124	101.232	208.467	-0.779271	4.72148e-05	0.000232951	-1.00062	4.10141e-07	3.45143e-06	Plagl1	10	13090691	24	protein_coding
ENSMUSG00000019818	ENSMUSG00000019818	1417.5	1527.2	1650.56	4702.54	5481.92	4415.88	1977.59	2302.86	2400.41	4104.24	4870.39	4512.38	3280.29	1.63127	1.97267e-62	3.52425e-60	0.993109	2.95661e-24	1.67784e-22	Cd164	10	41519414	4	protein_coding
ENSMUSG00000019820	ENSMUSG00000019820	385.227	444.839	424.128	292.723	341.84	321.341	441.741	461.18	366.008	314.814	345.311	510.469	387.468	-0.372632	0.013731	0.037224	-0.107665	0.479231	0.623142	Utrn	10	12382188	1	protein_coding
ENSMUSG00000019822	ENSMUSG00000019822	176.466	147.527	154.434	170.755	156.365	154.53	131.645	154.065	99.2956	171.982	192.173	159.387	155.719	0.0139978	0.935283	0.962486	0.407727	0.0216273	0.055639	Smpd2	10	41485642	9	protein_coding
ENSMUSG00000019823	ENSMUSG00000019823	99.1903	92.5807	89.6469	60.5322	65.7066	86.9871	77.0365	71.9644	75.049	104.938	68.0613	68.9241	80.0514	-0.355912	0.101768	0.197728	0.0832827	0.709169	0.807384	Mical1	10	41476314	12	protein_coding
ENSMUSG00000019826	ENSMUSG00000019826	305.644	292.796	296.814	272.847	273.639	276.312	295.469	294.953	319.824	290.037	324.292	298.312	295.078	-0.116497	0.339876	0.493661	0.00749589	0.952004	0.972123	Zbtb24	10	41450396	1	protein_coding
ENSMUSG00000019831	ENSMUSG00000019831	629.743	541.183	510.008	510.458	478.244	508.619	482.697	583.824	541.507	475.136	476.429	561.085	524.911	-0.158345	0.17365	0.299046	-0.0835737	0.481047	0.624718	Wasf1	10	40883475	2	protein_coding
ENSMUSG00000019832	ENSMUSG00000019832	749.694	812.903	751.829	538.466	629.618	491.221	650.422	758.16	685.832	514.487	617.557	535.239	644.619	-0.46528	3.58941e-05	0.000182126	-0.316362	0.00583767	0.0184609	Rab32	10	10545011	1	protein_coding
ENSMUSG00000019836	ENSMUSG00000019836	87.6565	114.409	149.16	61.4357	64.8748	62.4261	88.7382	126.698	105.069	100.565	49.0442	91.5398	91.8014	-0.775879	0.000977379	0.00365092	-0.362984	0.12657	0.231817	Amd-ps4	4	51253025	1	pseudogene
ENSMUSG00000019837	ENSMUSG00000019837	1381.74	1478.28	1499.89	1076.03	1163.59	926.157	1390.56	1570.04	1432.86	953.186	1305.18	945.553	1260.25	-0.447912	8.97477e-05	0.000419761	-0.439614	0.000136583	0.000683435	Gtf3c6	10	40249203	1	protein_coding
ENSMUSG00000019838	ENSMUSG00000019838	100.344	107.634	138.614	189.728	181.317	217.979	92.6388	95.2768	121.233	142.832	213.192	158.31	146.592	0.695028	0.000202597	0.000884934	0.678533	0.000432737	0.00190628	Slc16a10	10	40033535	1	protein_coding
ENSMUSG00000019841	ENSMUSG00000019841	314.871	429.032	426.388	355.062	420.855	359.206	417.362	346.645	361.39	298.782	312.281	350.005	365.99	-0.0470342	0.731947	0.833622	-0.216002	0.125327	0.230123	Rev3l	10	39732118	7	protein_coding
ENSMUSG00000019842	ENSMUSG00000019842	249.129	270.968	237.301	346.931	308.571	299.85	272.066	199.676	269.022	415.379	332.299	331.697	294.407	0.318791	0.0275221	0.0670945	0.512475	0.000485157	0.00210959	Traf3ip2	10	39612934	5	protein_coding
ENSMUSG00000019843	ENSMUSG00000019843	552.467	611.183	527.335	592.674	626.292	603.793	555.833	548.348	566.909	593.191	470.424	645.087	574.461	0.104664	0.361856	0.516107	0.0290896	0.80376	0.873825	Fyn	10	39368855	9	protein_coding
ENSMUSG00000019845	ENSMUSG00000019845	49.5951	93.3333	72.3202	66.8565	102.303	113.595	78.9868	108.453	62.3484	139.917	122.11	90.4629	91.6901	0.320848	0.186037	0.315609	0.416004	0.087585	0.174291	Tube1	10	39134023	1	protein_coding
ENSMUSG00000019846	ENSMUSG00000019846	159.166	117.419	126.56	196.052	202.11	236.4	138.471	121.63	148.943	169.067	149.134	183.08	162.336	0.619809	0.000234324	0.0010095	0.272532	0.117538	0.218877	Lama4	10	38965515	7	protein_coding
ENSMUSG00000019849	ENSMUSG00000019849	1016.12	798.602	805.316	839.32	659.561	912.853	757.688	798.703	797.829	682.096	767.692	914.321	812.509	-0.113732	0.372944	0.527432	0.0081686	0.94958	0.97071	Prep	10	45067206	1	protein_coding
ENSMUSG00000019850	ENSMUSG00000019850	355.24	361.29	349.548	1128.43	1147.79	1122.65	380.307	338.537	333.679	1008.57	1124.01	1242.79	741.069	1.63446	2.9286e-58	4.70887e-56	1.64155	2.67137e-56	7.02863e-54	Tnfaip3	10	19000910	6	protein_coding
ENSMUSG00000019851	ENSMUSG00000019851	49.5951	57.2043	67.8002	70.4703	68.2017	57.3092	110.191	60.815	92.368	43.7241	68.0613	52.77	66.5426	0.136567	0.573584	0.709249	-0.5655	0.0212947	0.0549884	Perp	10	18845071	1	protein_coding
ENSMUSG00000019853	ENSMUSG00000019853	256.049	231.075	268.941	205.087	229.557	184.208	265.24	319.279	329.061	243.398	313.282	290.774	261.329	-0.270853	0.0656081	0.138399	-0.0964693	0.510559	0.650035	Hebp2	10	18540123	1	protein_coding
ENSMUSG00000019854	ENSMUSG00000019854	1148.76	1122.26	1042.62	1020.92	1011.38	1035.66	1069.73	1128.12	992.956	1119.34	1077.97	986.476	1063.02	-0.108268	0.212922	0.350267	-0.00529062	0.952263	0.972163	Reps1	10	18055861	10	protein_coding
ENSMUSG00000019856	ENSMUSG00000019856	28.8344	15.0538	14.3134	7.22773	8.31729	6.14027	16.5775	34.4618	19.6282	11.6598	16.0144	10.7694	15.7498	-0.784542	0.0182758	0.0475321	-0.544874	0.101008	0.194528	Fam184a	10	53633145	8	protein_coding
ENSMUSG00000019857	ENSMUSG00000019857	1053.03	1229.14	1285.19	905.273	1036.33	926.157	1099.96	1132.17	1167.3	940.069	1048.95	847.551	1055.93	-0.309517	0.00221478	0.00753587	-0.254077	0.0132596	0.0371933	Asf1a	10	53596961	1	protein_coding
ENSMUSG00000019861	ENSMUSG00000019861	911.166	847.527	861.062	794.147	728.594	791.071	784.017	818.975	613.093	701.044	730.658	691.395	772.729	-0.174213	0.0970707	0.190521	-0.0616413	0.566491	0.696964	Gopc	10	52337024	2	protein_coding
ENSMUSG00000019863	ENSMUSG00000019863	132.638	163.333	175.527	187.017	231.221	168.857	213.557	162.173	148.943	231.738	157.142	193.849	180.5	0.287877	0.115297	0.218643	0.129835	0.483407	0.626863	Qrsl1	10	43874188	3	protein_coding
ENSMUSG00000019864	ENSMUSG00000019864	96.8835	106.129	94.1669	92.1535	87.3315	97.2209	90.6885	61.8286	95.8318	65.5862	64.0577	94.7707	87.2207	-0.094205	0.65705	0.776685	-0.121594	0.581723	0.709429	Rtn4ip1	10	43901807	2	protein_coding
ENSMUSG00000019866	ENSMUSG00000019866	11.5338	12.7957	23.3534	13.552	29.9422	20.4676	12.6769	17.2309	12.7006	27.6919	38.0343	33.3851	21.1137	0.271317	0.395584	0.549746	0.816715	0.0109729	0.0316564	Aim1	10	43950307	1	protein_coding
ENSMUSG00000019868	ENSMUSG00000019868	755.461	612.688	636.568	643.268	731.089	661.102	657.248	730.793	583.073	679.181	613.553	595.547	658.298	0.025647	0.82016	0.892102	-0.0634629	0.580783	0.708545	Vta1	10	14654755	6	protein_coding
ENSMUSG00000019873	ENSMUSG00000019873	781.988	827.204	882.909	2089.72	2239.01	1988.42	841.55	918.306	936.381	2158.51	1880.69	1773.72	1443.2	1.31507	5.29623e-46	5.07561e-44	1.08581	2.75502e-31	2.44588e-29	Reep3	10	67009189	1	protein_coding
ENSMUSG00000019876	ENSMUSG00000019876	2.30675	2.25806	6.78002	3.61386	4.99037	3.07013	8.77631	5.06791	13.8552	11.6598	8.00722	4.30776	6.22445	0.00945115	0.977158	0.986143	-0.104502	0.75229	0.838544	Pkib	10	57631981	11	protein_coding
ENSMUSG00000019877	ENSMUSG00000019877	1147.61	1135.05	1294.98	3417.81	3868.37	3277.88	1414.94	1392.66	1661.47	2980.53	3271.95	3561.44	2368.72	1.52982	1.33564e-57	2.10088e-55	1.11334	3.4545e-31	3.0297e-29	Serinc1	10	57515774	5	protein_coding
ENSMUSG00000019878	ENSMUSG00000019878	704.712	803.871	751.829	752.587	870.82	696.92	762.564	1029.8	819.766	811.811	680.613	750.627	786.327	0.0362488	0.761065	0.854119	-0.214985	0.0738712	0.151996	Hsf2	10	57486385	1	protein_coding
ENSMUSG00000019880	ENSMUSG00000019880	28.8344	39.1398	48.9668	134.616	140.562	92.104	48.7573	51.6927	41.5656	113.683	122.11	86.1551	79.0156	1.40846	1.63942e-09	1.57426e-08	1.00934	2.02746e-05	0.000123743	Rspo3	10	29453109	1	protein_coding
ENSMUSG00000019883	ENSMUSG00000019883	51.9019	36.129	44.4468	45.1733	77.3508	38.8884	62.4093	59.8014	50.8024	55.3839	37.0334	62.4625	51.8152	0.24368	0.35954	0.514019	-0.135942	0.612548	0.73373	Echdc1	10	29313166	4	protein_coding
ENSMUSG00000019889	ENSMUSG00000019889	543.24	590.86	638.828	768.849	751.883	757.3	606.54	625.381	767.809	699.586	655.591	763.55	680.785	0.349325	0.00135007	0.0048575	0.082834	0.453555	0.600054	Ptprk	10	28074820	1	protein_coding
ENSMUSG00000019891	ENSMUSG00000019891	184.54	182.151	173.267	224.963	260.331	264.031	167.725	165.214	187.045	212.791	189.17	226.157	203.115	0.451098	0.00197564	0.00680865	0.258159	0.0884738	0.175649	Dcbld1	10	52233619	3	protein_coding
ENSMUSG00000019894	ENSMUSG00000019894	27.681	18.8172	25.6134	9.93813	11.6442	8.18702	24.3786	40.5433	47.3386	2.91494	37.0334	9.69245	21.9819	-0.682633	0.0415751	0.0950266	-0.690351	0.0391139	0.0913078	Slc6a15	10	103367808	2	protein_coding
ENSMUSG00000019897	ENSMUSG00000019897	1351.76	1537.74	1428.32	1173.6	1358.21	1069.43	1417.86	1709.91	1482.51	1413.75	1397.26	1228.79	1380.76	-0.255562	0.0126788	0.0348105	-0.186861	0.069853	0.145361	Ccdc59	10	105841067	3	protein_coding
ENSMUSG00000019899	ENSMUSG00000019899	55.362	24.8387	21.8467	30.7178	38.2595	30.7013	18.5278	28.3803	18.4736	52.469	20.018	25.8465	30.4534	-0.0045644	0.988298	0.992964	0.376375	0.233863	0.368371	Lama2	10	26980036	7	protein_coding
ENSMUSG00000019907	ENSMUSG00000019907	692.025	676.667	610.955	681.213	694.493	650.868	557.783	477.398	565.754	572.786	519.468	640.779	611.682	0.0349502	0.745967	0.843302	0.111418	0.3177	0.461958	Ppp1r12a	10	108162400	1	protein_coding
ENSMUSG00000019916	ENSMUSG00000019916	829.277	879.14	876.882	1381.4	1367.36	1467.52	797.669	813.907	885.578	1333.59	1275.15	1526.02	1119.46	0.691346	1.49077e-14	2.57127e-13	0.715299	5.25884e-15	1.29643e-13	P4ha1	10	59323296	3	protein_coding
ENSMUSG00000019917	ENSMUSG00000019917	731.24	678.925	558.975	811.312	986.43	798.235	591.913	621.326	583.073	641.287	814.734	810.935	719.032	0.38938	0.00130356	0.00470593	0.327271	0.00794046	0.0240986	2010-09-01	10	59164113	1	protein_coding
ENSMUSG00000019920	ENSMUSG00000019920	2678.14	2720.97	2364.72	1866.56	2466.08	2106.11	2410.56	2565.38	2379.63	1874.31	1935.74	1811.41	2264.97	-0.263927	0.00493734	0.0152765	-0.380126	6.12753e-05	0.000333477	Lims1	10	58323466	5	protein_coding
ENSMUSG00000019923	ENSMUSG00000019923	6341.26	6513.76	5759.25	5872.53	5840.4	5480.19	5342.82	6133.19	5177.23	5641.87	5709.15	4987.31	5733.25	-0.112654	0.167669	0.29101	-0.027438	0.738084	0.828291	Zwint	10	72654845	6	protein_coding
ENSMUSG00000019927	ENSMUSG00000019927	1031.12	1418.06	1349.22	774.27	842.541	690.78	1225.76	1363.27	1400.53	792.864	926.835	836.782	1054.34	-0.699302	1.17542e-09	1.15947e-08	-0.620877	8.0172e-08	7.75514e-07	Ube2d1	10	71254980	3	protein_coding
ENSMUSG00000019929	ENSMUSG00000019929	304.491	233.333	260.654	2440.26	2426.98	2252.45	350.077	344.618	369.472	2336.33	1876.69	2158.19	1279.46	3.08705	3.28339e-188	7.91899e-185	2.51805	6.58746e-127	1.05919e-123	Dcn	10	97479500	2	protein_coding
ENSMUSG00000019942	ENSMUSG00000019942	4945.67	4525.91	4101.91	5909.57	6079.1	5460.74	4321.84	4686.81	3828.65	5383.9	6159.55	5321.16	5060.4	0.356646	7.71595e-05	0.00036573	0.386558	1.97474e-05	0.000120933	Cdk1	10	69336635	7	protein_coding
ENSMUSG00000019943	ENSMUSG00000019943	480.957	544.194	542.402	781.498	843.373	715.341	454.418	530.104	541.507	730.193	654.59	701.087	626.639	0.561507	1.54083e-07	1.14811e-06	0.438271	6.32243e-05	0.000342666	Atp2b1	10	98915152	1	protein_coding
ENSMUSG00000019944	ENSMUSG00000019944	76.1228	61.7204	82.1136	65.0495	36.5961	27.6312	81.9122	75.0051	54.2662	30.6069	46.0415	40.9237	56.4991	-0.621014	0.0185227	0.0480495	-0.670389	0.0127052	0.0358674	Rhobtb1	10	69151434	13	protein_coding
ENSMUSG00000019947	ENSMUSG00000019947	476.344	453.871	461.795	535.755	548.941	617.097	459.293	318.265	417.965	584.446	455.41	552.47	490.138	0.278872	0.0320437	0.0762673	0.39377	0.00307007	0.010677	Arid5b	10	68095593	1	protein_coding
ENSMUSG00000019948	ENSMUSG00000019948	367.927	366.559	369.888	291.819	489.056	384.79	388.108	404.42	377.554	357.08	406.366	366.159	380.811	0.0756147	0.600985	0.731135	-0.0468306	0.749412	0.83684	Actr6	10	89711973	1	protein_coding
ENSMUSG00000019951	ENSMUSG00000019951	1531.68	1439.89	1464.48	1552.15	1722.51	1598.52	1352.53	1454.49	1385.52	1368.57	1426.29	1559.41	1488	0.134964	0.0942451	0.186086	0.0550823	0.502947	0.643799	Uhrf1bp1l	10	89744991	1	protein_coding
ENSMUSG00000019952	ENSMUSG00000019952	304.491	296.559	358.588	198.763	244.528	216.956	307.171	318.265	330.216	198.216	202.182	173.387	262.443	-0.516771	0.000191886	0.000842469	-0.701453	1.01762e-06	8.04258e-06	Poc1b	10	99107036	6	protein_coding
ENSMUSG00000019960	ENSMUSG00000019960	2478.6	2589.25	2437.04	2722.14	2809.58	2636.22	2216.51	2528.89	2163.72	2556.4	2958.67	2490.96	2549	0.12032	0.151373	0.269384	0.20976	0.0132142	0.0370804	Dusp6	10	99263231	1	protein_coding
ENSMUSG00000019961	ENSMUSG00000019961	3407.07	2927.96	2811.45	3373.54	3623.01	3446.74	2881.55	3006.29	2656.73	3171.46	3176.86	3052.05	3127.89	0.190142	0.018768	0.0485838	0.135246	0.0976938	0.18987	Tmpo	10	91147571	5	protein_coding
ENSMUSG00000019966	ENSMUSG00000019966	723.166	855.054	912.289	869.134	1110.36	834.053	716.732	1013.58	815.148	794.322	868.783	742.011	854.553	0.168084	0.197075	0.329887	-0.0781354	0.553214	0.684822	Kitl	10	100015630	3	protein_coding
ENSMUSG00000019969	ENSMUSG00000019969	405.988	470.43	505.488	786.015	805.113	852.474	411.511	454.085	462.995	743.31	782.705	754.934	619.587	0.796912	1.42372e-14	2.46149e-13	0.761919	7.21646e-13	1.41121e-11	Psen1	12	83688203	2	protein_coding
ENSMUSG00000019970	ENSMUSG00000019970	6284.74	6894.62	7368.37	8937.99	9173.13	9068.15	6601.73	6694.72	7168.91	9066.93	9448.52	9203.52	7992.61	0.398717	6.2192e-09	5.61086e-08	0.433434	3.08693e-10	4.26249e-09	Sgk1	10	21882184	13	protein_coding
ENSMUSG00000019971	ENSMUSG00000019971	87.6565	117.419	118.274	92.1535	96.4805	84.9404	126.769	109.467	114.305	30.6069	56.0505	74.3088	92.3693	-0.21932	0.314776	0.46724	-0.95115	2.95875e-05	0.000173696	Cep290	10	100488289	1	protein_coding
ENSMUSG00000019975	ENSMUSG00000019975	439.436	449.355	467.068	1085.06	1222.64	1068.41	607.516	559.498	556.517	979.42	1038.94	1101.71	797.964	1.28824	7.65096e-41	6.08336e-39	0.839218	4.86483e-18	1.58914e-16	Ikbip	10	91082940	5	protein_coding
ENSMUSG00000019977	ENSMUSG00000019977	1402.5	1366.88	1312.31	1182.64	1215.16	1235.22	1694.8	1777.82	1660.31	1132.45	1160.05	1251.4	1365.96	-0.164974	0.033886	0.0798997	-0.526346	2.12858e-11	3.49633e-10	Hbs1l	10	21295979	2	protein_coding
ENSMUSG00000019978	ENSMUSG00000019978	1360.98	1369.14	1443.39	1396.76	1207.67	1362.12	1475.39	1237.58	1577.18	1269.46	1154.04	1369.87	1351.97	-0.0726402	0.464175	0.613645	-0.173407	0.0837975	0.168095	Epb4.1l2	10	25359798	2	protein_coding
ENSMUSG00000019979	ENSMUSG00000019979	363.313	337.957	277.227	274.654	320.215	289.616	276.941	316.238	284.032	224.451	235.212	287.543	290.617	-0.134388	0.340812	0.494596	-0.216759	0.137227	0.246931	Apaf1	10	90989311	8	protein_coding
ENSMUSG00000019984	ENSMUSG00000019984	459.043	486.989	532.608	408.367	434.162	434.936	481.722	405.433	558.826	447.444	467.421	413.545	460.875	-0.206214	0.0918195	0.182066	-0.116216	0.350466	0.498166	Med23	10	24869986	10	protein_coding
ENSMUSG00000019986	ENSMUSG00000019986	29.9878	39.8925	49.7201	54.208	55.7258	56.2858	42.9064	27.3667	35.7926	42.2667	58.0523	50.6161	45.2351	0.379805	0.141947	0.256963	0.41717	0.116908	0.218069	Ahi1	10	20952547	2	protein_coding
ENSMUSG00000019987	ENSMUSG00000019987	100.344	92.5807	82.1136	79.505	87.3315	70.6131	87.7631	97.304	128.161	51.0115	90.0812	53.847	85.0546	-0.179852	0.421943	0.574839	-0.577765	0.0117696	0.0336265	Arg1	10	24915208	1	protein_coding
ENSMUSG00000019988	ENSMUSG00000019988	835.044	620.968	651.635	663.144	696.157	726.598	619.217	642.612	491.86	629.627	654.59	660.164	657.635	-0.0103633	0.931419	0.960222	0.1429	0.245007	0.38177	Nedd1	10	92684746	1	protein_coding
ENSMUSG00000019989	ENSMUSG00000019989	95.7301	72.2581	91.9069	37.0421	57.3893	49.1221	101.415	124.671	106.223	87.4483	74.0668	51.6931	79.0805	-0.730024	0.00153012	0.00542439	-0.570289	0.0126627	0.0357616	Enpp3	10	24773814	1	protein_coding
ENSMUSG00000019990	ENSMUSG00000019990	44.9816	48.172	40.6801	18.0693	14.9711	22.5143	35.1052	51.6927	43.8748	20.4046	10.009	23.6927	31.1806	-0.956486	0.00109652	0.00403965	-0.941417	0.00160113	0.00602288	Pde7b	10	20398004	7	protein_coding
ENSMUSG00000019992	ENSMUSG00000019992	161.473	171.613	174.02	294.53	337.682	294.733	214.532	205.757	226.302	419.752	329.297	309.082	261.564	0.826662	9.60802e-09	8.44701e-08	0.672028	3.24275e-06	2.33172e-05	Mtfr2	10	20347819	1	protein_coding
ENSMUSG00000019996	ENSMUSG00000019996	5.76688	7.52688	5.27335	4.51733	8.31729	8.18702	11.7017	16.2173	6.9276	1.45747	0	3.23082	6.59364	0.0735247	0.82585	0.896002	-0.940029	0.00441684	0.0145529	Map7	10	20148471	2	protein_coding
ENSMUSG00000019997	ENSMUSG00000019997	7803.74	8442.9	8440.37	9180.12	10225.3	9151.05	7219.98	8881.01	8235.76	9182.07	9265.35	8786.75	8734.53	0.207028	0.00880155	0.0253518	0.160086	0.0433952	0.0991587	Ctgf	10	24595442	3	protein_coding
[truncated: 12,787 more rows]
