# Supplementary material for: SBDS-Deficient Cells Have an Altered Homeostatic Equilibrium due to Translational Inefficiency Which Explains their Reduced Fitness and Provides a Logical Framework for Intervention
Source: PLoS Genet. 2017 Jan 5;13(1):e1006552. doi: 10.1371/journal.pgen.1006552 (PMC5249248; doi:10.1371/journal.pgen.1006552)
Supplement: S2 File — List of all genes detected and tested for differential expression analysis in 80S fraction for SbdsMOCK and SbdsRESCUE. Gene quantification is calculated as normalized read counts. (XLSX) [file pgen.1006552.s009.xlsx]

## Sheet: AllTestedResults.txt
Gene	Row.names	RESCUE1	RESCUE3	MOCK1	MOCK2	MOCK3	baseMean	log2FoldChange	pvalue	padj	MGISymbol	Chr	Start	NTranscripts	GeneType
ENSMUSG00000000001	ENSMUSG00000000001	1839.73	1919.04	2087.14	2142.65	2234.29	2044.57	0.192681	0.0140981	0.0630188	Gnai3	3	108107280	1	protein_coding
ENSMUSG00000000028	ENSMUSG00000000028	487.376	406.421	383.037	482.119	530.805	457.951	0.056629	0.726322	0.865633	Cdc45	16	18780447	3	protein_coding
ENSMUSG00000000031	ENSMUSG00000000031	28.54	74.1031	217.015	164.959	226.42	142.207	1.37983	4.0093e-08	8.78528e-07	H19	7	142575529	5	lincRNA
ENSMUSG00000000056	ENSMUSG00000000056	178.924	161.957	173.137	168.605	123.89	161.303	-0.108487	0.617245	0.792666	Narf	11	121237253	3	protein_coding
ENSMUSG00000000058	ENSMUSG00000000058	3305.15	3133.72	3484.09	3674.67	3663.3	3452.19	0.162935	0.0132777	0.0601924	Cav2	6	17281185	3	protein_coding
ENSMUSG00000000078	ENSMUSG00000000078	5281	5633.36	5341.17	5647.81	5535.54	5487.77	0.012887	0.825186	0.918748	Klf6	13	5861489	1	protein_coding
ENSMUSG00000000085	ENSMUSG00000000085	1086.72	1229.96	1265.33	1084.54	1179.09	1169.13	0.0184515	0.862337	0.939167	Scmh1	4	120405281	14	protein_coding
ENSMUSG00000000088	ENSMUSG00000000088	2045	2446.17	2107.3	2132.62	2076.23	2161.46	-0.0926756	0.284972	0.514142	Cox5a	9	57521232	1	protein_coding
ENSMUSG00000000094	ENSMUSG00000000094	0	0	5.92936	15.4934	25.6324	9.41104	0.566018	0.0101718	0.0487196	Tbx4	11	85886422	3	protein_coding
ENSMUSG00000000126	ENSMUSG00000000126	37.3216	52.7125	75.8958	92.0491	105.734	72.7426	0.66976	0.010731	0.0507602	Wnt9a	11	59306928	2	protein_coding
ENSMUSG00000000127	ENSMUSG00000000127	341.383	297.176	335.602	328.096	284.093	317.27	-0.0114103	0.94623	0.976994	Fer	17	63896018	2	protein_coding
ENSMUSG00000000131	ENSMUSG00000000131	962.677	868.61	840.784	712.697	944.128	865.779	-0.129621	0.311177	0.540394	Xpo6	7	126101715	19	protein_coding
ENSMUSG00000000134	ENSMUSG00000000134	1732.16	1499.63	1262.95	1230.36	1229.29	1390.88	-0.36772	0.000124722	0.00122224	Tfe3	X	7762560	14	protein_coding
ENSMUSG00000000142	ENSMUSG00000000142	70.2524	97.0216	36.762	29.1641	53.4009	57.3202	-0.657572	0.0158846	0.0690378	Axin2	11	108920349	7	protein_coding
ENSMUSG00000000148	ENSMUSG00000000148	266.739	201.683	115.03	143.998	133.502	172.19	-0.686303	0.00128046	0.00889934	Brat1	5	140705011	6	protein_coding
ENSMUSG00000000149	ENSMUSG00000000149	805.707	751.726	935.653	742.773	752.953	797.762	0.0537489	0.674171	0.831604	Gna12	5	140758408	1	protein_coding
ENSMUSG00000000159	ENSMUSG00000000159	0	5.34764	37.9479	23.6958	48.0608	23.0104	0.960339	0.000295657	0.00256733	Igsf5	16	96361668	6	protein_coding
ENSMUSG00000000167	ENSMUSG00000000167	18.6608	38.1975	59.2936	82.024	41.6527	47.9657	0.571053	0.040089	0.138616	Pih1d2	9	50617321	7	protein_coding
ENSMUSG00000000168	ENSMUSG00000000168	754.115	678.387	788.605	744.595	745.476	742.236	0.0820824	0.488408	0.699836	Dlat	9	50634633	6	protein_coding
ENSMUSG00000000171	ENSMUSG00000000171	2569.7	2423.25	2142.87	2193.69	2311.19	2328.14	-0.167781	0.0274781	0.104844	Sdhd	9	50596338	1	protein_coding
ENSMUSG00000000184	ENSMUSG00000000184	1862.79	1971.75	2117.97	2183.66	2344.3	2096.09	0.203237	0.0120657	0.0556384	Ccnd2	6	127125779	1	protein_coding
ENSMUSG00000000194	ENSMUSG00000000194	878.154	919.031	983.088	824.797	1009.28	922.869	0.058542	0.618177	0.793138	Gpr107	2	31152316	11	protein_coding
ENSMUSG00000000197	ENSMUSG00000000197	62.5685	51.9485	3.55762	5.46826	2.13604	25.1358	-1.44438	1.28894e-07	2.55e-06	Nalcn	14	123276641	1	protein_coding
ENSMUSG00000000223	ENSMUSG00000000223	13.1723	36.6696	61.6654	15.4934	41.6527	33.7307	0.254822	0.351557	0.578137	Drp2	X	134404551	6	protein_coding
ENSMUSG00000000253	ENSMUSG00000000253	41.7123	34.3777	26.0892	25.5186	28.8365	31.3069	-0.250881	0.368361	0.594865	Gmpr	13	45507444	3	protein_coding
ENSMUSG00000000266	ENSMUSG00000000266	13.1723	67.2275	62.8512	70.1761	52.3329	53.152	0.292461	0.294287	0.524545	Mid2	X	140664599	5	protein_coding
ENSMUSG00000000275	ENSMUSG00000000275	623.49	584.421	571.59	622.471	653.627	611.12	0.0284514	0.825514	0.918901	Trim25	11	88999376	3	protein_coding
ENSMUSG00000000276	ENSMUSG00000000276	188.803	225.365	305.955	244.249	257.392	244.353	0.32319	0.087588	0.240179	Dgke	11	89035179	3	protein_coding
ENSMUSG00000000278	ENSMUSG00000000278	1004.39	898.404	1157.41	1162.01	1069.09	1058.26	0.240476	0.0223106	0.0896386	Scpep1	11	88924020	1	protein_coding
ENSMUSG00000000282	ENSMUSG00000000282	244.786	307.108	315.442	229.667	285.161	276.433	-0.00189128	0.991985	0.995849	Mnt	11	74830920	3	protein_coding
ENSMUSG00000000290	ENSMUSG00000000290	5.48847	18.3348	30.8327	20.9617	30.9725	21.318	0.40753	0.128378	0.309905	Itgb2	10	77530252	5	protein_coding
ENSMUSG00000000295	ENSMUSG00000000295	499.45	508.026	410.312	483.03	465.656	473.295	-0.141083	0.324495	0.552874	Hddc2	10	31313382	5	protein_coding
ENSMUSG00000000296	ENSMUSG00000000296	215.148	153.554	88.9404	74.7329	136.706	133.816	-0.656242	0.00695875	0.0356654	Tpd52l1	10	31332380	1	protein_coding
ENSMUSG00000000301	ENSMUSG00000000301	199.78	146.678	87.7546	124.859	96.1216	131.039	-0.574984	0.0139099	0.0624715	Pemt	11	59970614	10	protein_coding
ENSMUSG00000000317	ENSMUSG00000000317	255.762	188.695	123.331	125.77	146.318	167.975	-0.614548	0.00418467	0.0238063	Bcl6b	11	70224128	3	protein_coding
ENSMUSG00000000325	ENSMUSG00000000325	35.1262	53.4764	37.9479	37.3665	24.5644	37.6963	-0.21956	0.430741	0.652661	Arvcf	16	18348182	10	protein_coding
ENSMUSG00000000326	ENSMUSG00000000326	1453.35	1177.25	1319.88	1183.88	1214.34	1269.74	-0.0806036	0.457718	0.674905	Comt	16	18406886	4	protein_coding
ENSMUSG00000000339	ENSMUSG00000000339	566.41	740.267	633.256	716.343	525.465	636.348	-0.0606938	0.689377	0.842462	Rtca	3	116488963	5	protein_coding
ENSMUSG00000000340	ENSMUSG00000000340	381.997	273.494	219.386	238.781	222.148	267.161	-0.457658	0.0146068	0.0646199	Dbt	3	116513070	1	protein_coding
ENSMUSG00000000346	ENSMUSG00000000346	4240.39	4100.88	5042.33	4925.99	4832.78	4628.47	0.240063	3.8568e-05	0.000441596	Dazap2	15	100615628	1	protein_coding
ENSMUSG00000000355	ENSMUSG00000000355	918.769	925.143	932.096	1037.15	823.442	927.319	0.0141612	0.904529	0.960114	Mcts1	X	38600578	5	protein_coding
ENSMUSG00000000359	ENSMUSG00000000359	0	0	27.2751	2.73413	12.8162	8.56508	0.467483	0.0237313	0.0938881	Rem1	2	152626951	3	protein_coding
ENSMUSG00000000365	ENSMUSG00000000365	192.096	143.622	149.42	137.618	128.162	150.184	-0.221699	0.312654	0.541685	Rnf17	14	56402697	1	protein_coding
ENSMUSG00000000374	ENSMUSG00000000374	412.733	423.992	469.605	431.082	344.97	416.476	-0.0108067	0.946335	0.976994	Trappc10	10	78186725	1	protein_coding
ENSMUSG00000000378	ENSMUSG00000000378	1036.22	1227.67	1357.82	1302.36	1293.37	1243.49	0.208779	0.0412918	0.141756	Ccm2	11	6546887	8	protein_coding
ENSMUSG00000000384	ENSMUSG00000000384	2136.11	1987.8	1812.01	1688.78	1888.26	1902.59	-0.193892	0.0223375	0.0896968	Tbrg4	11	6615598	12	protein_coding
ENSMUSG00000000392	ENSMUSG00000000392	3.29308	1.5279	24.9033	21.8731	29.9045	16.3004	0.827223	0.0014691	0.00999927	Fap	2	62500943	9	protein_coding
ENSMUSG00000000399	ENSMUSG00000000399	642.15	581.365	726.94	720.9	723.048	678.881	0.232065	0.0561079	0.176897	Ndufa9	6	126821863	1	protein_coding
ENSMUSG00000000409	ENSMUSG00000000409	10.9769	22.9185	8.30111	6.37964	10.6802	11.8513	-0.273909	0.2653	0.491696	Lck	4	129548344	8	protein_coding
ENSMUSG00000000420	ENSMUSG00000000420	1014.27	985.495	877.546	937.807	953.74	953.771	-0.110027	0.296373	0.526055	Galnt1	18	24205344	8	protein_coding
ENSMUSG00000000439	ENSMUSG00000000439	324.917	227.657	257.334	257.008	223.216	258.026	-0.140407	0.464661	0.680225	Mkrn2	6	115601938	1	protein_coding
ENSMUSG00000000440	ENSMUSG00000000440	24.1492	12.2232	11.8587	18.2275	6.40811	14.5734	-0.165611	0.513282	0.71747	Pparg	6	115361221	2	protein_coding
ENSMUSG00000000441	ENSMUSG00000000441	1294.18	1151.27	1526.22	1430.86	1450.37	1370.58	0.258432	0.00661398	0.0343604	Raf1	6	115618067	6	protein_coding
ENSMUSG00000000486	ENSMUSG00000000486	3.29308	22.9185	29.6468	27.3413	18.1563	20.2712	0.277613	0.285341	0.51436	2001-09-01	7	127214447	9	protein_coding
ENSMUSG00000000530	ENSMUSG00000000530	80.1316	97.7855	170.766	142.175	146.318	127.435	0.608011	0.00792643	0.0396294	Acvrl1	15	101128522	11	protein_coding
ENSMUSG00000000531	ENSMUSG00000000531	577.387	702.069	547.873	491.232	402.643	544.241	-0.3819	0.0124323	0.0569839	Grasp	15	101224207	1	protein_coding
ENSMUSG00000000532	ENSMUSG00000000532	1014.27	942.713	1207.22	992.49	1048.79	1041.1	0.139643	0.21398	0.431175	Acvr1b	15	101174067	1	protein_coding
ENSMUSG00000000538	ENSMUSG00000000538	311.745	252.867	214.643	221.465	250.984	250.341	-0.260317	0.160727	0.358647	Tom1l2	11	60226714	11	protein_coding
ENSMUSG00000000552	ENSMUSG00000000552	295.279	300.996	371.178	309.868	343.902	324.245	0.175275	0.290526	0.520502	Zfp385a	15	103313895	1	protein_coding
ENSMUSG00000000555	ENSMUSG00000000555	2699.23	2412.55	2616.03	2509.02	2790.73	2605.51	0.0460322	0.563448	0.754319	Itga5	15	103344289	1	protein_coding
ENSMUSG00000000560	ENSMUSG00000000560	25.2469	12.9871	8.30111	10.9365	3.20405	12.1352	-0.346411	0.154304	0.349099	Gabra2	5	70961057	1	protein_coding
ENSMUSG00000000561	ENSMUSG00000000561	2376.51	2134.47	2203.35	2060.62	1960.88	2147.17	-0.116659	0.16677	0.367097	Wdr77	3	105959369	7	protein_coding
ENSMUSG00000000563	ENSMUSG00000000563	1953.89	2308.65	2783.24	2599.25	2870.83	2503.17	0.356977	2.98744e-05	0.00035584	Atp5f1	3	105942698	5	protein_coding
ENSMUSG00000000567	ENSMUSG00000000567	170.142	142.095	162.465	143.998	151.659	154.072	-0.0242908	0.909603	0.962148	Sox9	11	112782224	1	protein_coding
ENSMUSG00000000568	ENSMUSG00000000568	773.874	937.366	831.297	997.958	762.565	860.612	0.012228	0.9266	0.968667	Hnrnpd	5	99958426	12	protein_coding
ENSMUSG00000000579	ENSMUSG00000000579	46.1031	32.8498	20.1598	35.5437	36.3126	34.1938	-0.175225	0.529797	0.730678	Dynlt1c	17	6601671	4	protein_coding
ENSMUSG00000000581	ENSMUSG00000000581	3013.17	3272.76	2611.29	2770.59	2707.43	2875.05	-0.217945	0.00234231	0.0146675	C1d	11	17257579	5	protein_coding
ENSMUSG00000000594	ENSMUSG00000000594	285.4	275.022	174.323	282.527	239.236	251.302	-0.227692	0.252565	0.476576	Gm2a	11	55098115	1	protein_coding
ENSMUSG00000000600	ENSMUSG00000000600	474.203	456.078	430.472	480.296	468.86	461.982	-0.0135427	0.924084	0.967826	Krit1	5	3803165	2	protein_coding
ENSMUSG00000000605	ENSMUSG00000000605	130.625	222.309	201.598	235.135	215.74	201.082	0.240271	0.265034	0.491518	Clcn4-2	7	7282316	1	protein_coding
ENSMUSG00000000628	ENSMUSG00000000628	273.326	181.056	316.628	275.236	293.705	267.99	0.330245	0.0872761	0.239617	Hk2	6	82725025	4	protein_coding
ENSMUSG00000000631	ENSMUSG00000000631	131.723	93.9658	68.7806	80.2012	45.9248	84.1191	-0.540369	0.0374918	0.131548	Myo18a	11	77763246	25	protein_coding
ENSMUSG00000000693	ENSMUSG00000000693	153.677	160.429	285.795	205.971	206.127	202.4	0.470826	0.0222784	0.0895835	Loxl3	6	83034173	4	protein_coding
ENSMUSG00000000706	ENSMUSG00000000706	502.743	462.953	387.78	367.285	417.595	427.671	-0.280983	0.0574371	0.179679	Btn1a1	13	23456992	2	protein_coding
ENSMUSG00000000708	ENSMUSG00000000708	268.935	333.846	320.186	310.78	258.46	298.441	-0.024331	0.891508	0.952798	Kat2b	17	53566861	7	protein_coding
ENSMUSG00000000711	ENSMUSG00000000711	1161.36	984.731	1261.77	1312.38	1276.28	1199.3	0.252252	0.0141888	0.0633315	Rab5b	10	128677193	1	protein_coding
ENSMUSG00000000730	ENSMUSG00000000730	3.29308	6.11159	23.7174	63.7964	46.9928	28.7823	1.08437	7.60569e-05	0.000798846	Dnmt3l	10	78041947	8	protein_coding
ENSMUSG00000000732	ENSMUSG00000000732	5.48847	14.515	5.92936	13.6707	12.8162	10.4839	0.0235072	0.920675	0.966379	Icosl	10	78069360	1	protein_coding
ENSMUSG00000000738	ENSMUSG00000000738	364.434	427.812	410.312	365.462	426.139	398.832	0.0112222	0.9428	0.975444	Spg7	8	123062942	12	protein_coding
ENSMUSG00000000739	ENSMUSG00000000739	14.27	17.5708	2.37174	0.911377	0	7.02479	-0.530781	0.00997297	0.0478623	Sult5a1	8	123142847	6	protein_coding
ENSMUSG00000000740	ENSMUSG00000000740	1217.34	1165.79	986.646	805.658	901.407	1015.37	-0.392335	0.000449537	0.00366823	Rpl13	8	123102350	4	protein_coding
ENSMUSG00000000743	ENSMUSG00000000743	1433.59	1280.38	1061.36	974.262	1005	1150.92	-0.405768	6.59574e-05	0.000703999	Chmp1a	8	123204264	3	protein_coding
ENSMUSG00000000751	ENSMUSG00000000751	709.11	776.172	768.445	875.834	875.775	801.067	0.168768	0.154991	0.350216	Rpa1	11	75298166	5	protein_coding
ENSMUSG00000000753	ENSMUSG00000000753	944.016	808.258	1345.97	1419.93	1446.1	1192.85	0.659326	1.88995e-10	5.84916e-09	Serpinf1	11	75409769	8	protein_coding
ENSMUSG00000000759	ENSMUSG00000000759	1034.03	858.679	763.702	908.643	857.618	884.534	-0.154201	0.207894	0.423217	Tubgcp3	8	12614277	9	protein_coding
ENSMUSG00000000776	ENSMUSG00000000776	1282.11	1131.41	878.731	875.834	793.537	992.323	-0.484619	9.70541e-06	0.0001298	Polr3d	14	70438748	2	protein_coding
ENSMUSG00000000782	ENSMUSG00000000782	223.929	194.807	115.03	143.998	77.9653	151.146	-0.695025	0.00279124	0.0169582	Tcf7	11	52252371	2	protein_coding
ENSMUSG00000000787	ENSMUSG00000000787	6569.69	6450.79	7889.61	8242.5	8361.51	7502.82	0.324202	4.67721e-10	1.37692e-08	Ddx3x	X	13280970	5	protein_coding
ENSMUSG00000000792	ENSMUSG00000000792	16.4654	11.4592	21.3457	28.2527	37.3806	22.9807	0.414094	0.130303	0.312572	Slc5a5	8	70882889	1	protein_coding
ENSMUSG00000000804	ENSMUSG00000000804	792.534	838.052	999.69	993.401	1017.82	928.3	0.287466	0.00648556	0.0338389	Usp32	11	84984442	9	protein_coding
ENSMUSG00000000811	ENSMUSG00000000811	75.7408	91.6739	136.375	92.0491	53.4009	89.848	0.104698	0.693377	0.845431	Txnrd3	6	89643988	2	protein_coding
ENSMUSG00000000823	ENSMUSG00000000823	432.491	512.61	354.576	363.64	393.031	411.269	-0.324979	0.0336835	0.121998	Znf512b	2	181582103	10	protein_coding
ENSMUSG00000000826	ENSMUSG00000000826	2319.43	2256.71	2342.1	2065.18	2109.34	2218.55	-0.0738982	0.3627	0.58897	Dnajc5	2	181520485	6	protein_coding
ENSMUSG00000000827	ENSMUSG00000000827	1917.67	1941.96	1863.01	2004.12	1845.53	1914.46	-0.0183716	0.820705	0.915448	Tpd52l2	2	181497142	12	protein_coding
ENSMUSG00000000838	ENSMUSG00000000838	1942.92	1854.1	2196.24	2447.05	2351.78	2158.42	0.291737	0.00027903	0.00244641	Fmr1	X	68678541	13	protein_coding
ENSMUSG00000000869	ENSMUSG00000000869	16.4654	27.5022	9.48698	11.8479	14.9522	16.0509	-0.290348	0.267973	0.494566	Il4	11	53602982	4	protein_coding
ENSMUSG00000000876	ENSMUSG00000000876	214.05	252.867	190.925	215.085	215.74	217.733	-0.149936	0.434172	0.654852	Pxmp4	2	154585758	2	protein_coding
ENSMUSG00000000881	ENSMUSG00000000881	417.123	470.593	469.605	499.435	514.785	474.308	0.14348	0.314008	0.54312	Dlg3	X	100767722	8	protein_coding
ENSMUSG00000000884	ENSMUSG00000000884	84.5224	105.425	64.0371	60.1509	39.5167	70.7304	-0.534242	0.0428428	0.14529	Gnb1l	16	18498768	11	protein_coding
ENSMUSG00000000901	ENSMUSG00000000901	139.407	147.442	150.606	141.263	131.366	142.017	-0.0207882	0.923823	0.967789	Mmp11	10	75923222	5	protein_coding
ENSMUSG00000000902	ENSMUSG00000000902	716.794	700.541	780.304	703.583	758.293	731.903	0.0725683	0.539215	0.737627	Smarcb1	10	75896769	6	protein_coding
ENSMUSG00000000915	ENSMUSG00000000915	76.8385	107.717	77.0817	46.4802	45.9248	70.8084	-0.466657	0.0800542	0.22651	Hip1r	5	123973628	6	protein_coding
ENSMUSG00000000916	ENSMUSG00000000916	386.388	320.859	231.245	200.503	196.515	267.102	-0.664492	0.000246081	0.002187	Nsun5	5	135369953	7	protein_coding
ENSMUSG00000000934	ENSMUSG00000000934	217.343	192.515	256.148	246.983	253.12	233.222	0.263346	0.153625	0.348364	Top1mt	15	75657035	1	protein_coding
ENSMUSG00000000948	ENSMUSG00000000948	68.057	74.1031	237.174	167.693	182.631	145.932	1.14314	4.88681e-07	8.79261e-06	Snrpn	7	59974149	6	protein_coding
ENSMUSG00000000957	ENSMUSG00000000957	900.108	825.065	1130.14	941.453	933.448	946.042	0.205605	0.0810424	0.228414	Mmp14	14	54431604	1	protein_coding
ENSMUSG00000000958	ENSMUSG00000000958	7.68385	32.0859	13.0446	35.5437	30.9725	23.8661	0.137993	0.603383	0.783168	Slc7a7	14	54369444	1	protein_coding
ENSMUSG00000000959	ENSMUSG00000000959	765.092	695.958	537.2	451.132	548.961	599.669	-0.479611	0.000421691	0.0034723	Oxa1l	14	54360841	1	protein_coding
ENSMUSG00000000976	ENSMUSG00000000976	715.696	501.915	525.341	425.613	537.213	541.156	-0.266142	0.0988899	0.260517	Heatr6	11	83753696	5	protein_coding
ENSMUSG00000001016	ENSMUSG00000001016	989.021	1092.45	1142	1087.27	1172.68	1096.68	0.117309	0.251297	0.475002	Ilf2	3	90476201	1	protein_coding
ENSMUSG00000001017	ENSMUSG00000001017	3263.44	3569.93	3726.01	3621.81	3715.63	3579.37	0.107196	0.106948	0.273923	Chtop	3	90498956	9	protein_coding
ENSMUSG00000001018	ENSMUSG00000001018	1827.66	1745.62	1312.76	1379.83	1415.12	1536.2	-0.373113	1.98079e-05	0.000246264	Snapin	3	90488026	5	protein_coding
ENSMUSG00000001020	ENSMUSG00000001020	23823.2	26220.3	26146.1	28227.2	27064.6	26296.3	0.116389	0.0223024	0.0896305	S100a4	3	90603770	3	protein_coding
ENSMUSG00000001021	ENSMUSG00000001021	107.574	105.425	124.517	102.074	166.611	121.24	0.225546	0.345084	0.572663	S100a3	3	90600215	1	protein_coding
ENSMUSG00000001023	ENSMUSG00000001023	137.212	71.0473	113.844	94.7833	130.298	109.437	0.0898583	0.721863	0.862769	S100a5	3	90608523	2	protein_coding
ENSMUSG00000001025	ENSMUSG00000001025	136080	138640	128522	135443	125017	132741	-0.0827297	0.049015	0.161071	S100a6	3	90612894	1	protein_coding
ENSMUSG00000001034	ENSMUSG00000001034	462.129	386.558	450.631	403.74	468.86	434.384	0.0531816	0.727471	0.866219	Mapk7	11	61488812	14	protein_coding
ENSMUSG00000001036	ENSMUSG00000001036	576.289	561.503	864.501	911.377	818.102	746.354	0.576487	1.10428e-06	1.83633e-05	Epn2	11	61517249	13	protein_coding
ENSMUSG00000001039	ENSMUSG00000001039	126.235	147.442	206.342	178.63	174.087	166.547	0.364658	0.083019	0.231954	B9d1	11	61505144	6	protein_coding
ENSMUSG00000001052	ENSMUSG00000001052	1799.12	2458.39	2040.89	1754.4	1909.62	1992.48	-0.158887	0.152184	0.346152	Sec24b	3	129982759	9	protein_coding
ENSMUSG00000001053	ENSMUSG00000001053	90.0108	89.3821	71.1523	45.5689	60.877	71.3982	-0.408782	0.117935	0.292992	N4bp3	11	51643063	3	protein_coding
ENSMUSG00000001054	ENSMUSG00000001054	218.441	256.687	296.468	220.553	184.767	235.383	-0.0227007	0.911632	0.962414	Rmnd5b	11	51623671	4	protein_coding
ENSMUSG00000001056	ENSMUSG00000001056	4117.45	5019.91	5503.63	5624.11	5736.32	5200.28	0.29225	8.53801e-05	0.00088143	Nhp2	11	51619735	2	protein_coding
ENSMUSG00000001062	ENSMUSG00000001062	517.013	381.211	253.777	234.224	281.957	333.636	-0.714097	5.17077e-05	0.000569531	Vps9d1	8	123242356	13	protein_coding
ENSMUSG00000001065	ENSMUSG00000001065	189.901	113.828	87.7546	88.4036	91.8495	114.347	-0.566865	0.0195842	0.0810914	Zfp276	8	123254195	7	protein_coding
ENSMUSG00000001082	ENSMUSG00000001082	508.232	480.524	418.613	452.043	389.826	449.848	-0.215663	0.137963	0.324499	Mfsd10	5	34633642	17	protein_coding
ENSMUSG00000001089	ENSMUSG00000001089	1139.41	1078.7	1445.58	1549.34	1583.87	1359.38	0.448864	1.62105e-06	2.58015e-05	Luzp1	4	136469761	7	protein_coding
ENSMUSG00000001098	ENSMUSG00000001098	837.54	707.417	830.111	762.823	732.66	774.11	0.00674364	0.956386	0.982711	Kctd10	5	114363567	7	protein_coding
ENSMUSG00000001100	ENSMUSG00000001100	875.959	786.104	658.159	689.001	703.824	742.609	-0.266165	0.024732	0.0966067	Poldip2	11	78512193	6	protein_coding
ENSMUSG00000001105	ENSMUSG00000001105	609.22	737.211	711.523	679.888	578.866	663.341	-0.0362159	0.7914	0.899502	Ift20	11	78536361	5	protein_coding
ENSMUSG00000001119	ENSMUSG00000001119	433.589	382.739	453.003	499.435	540.417	461.836	0.266992	0.0713179	0.209357	Col6a1	10	76708792	2	protein_coding
ENSMUSG00000001120	ENSMUSG00000001120	279.912	256.687	228.873	220.553	246.712	246.547	-0.183462	0.310544	0.540021	Pcbp3	10	76761857	9	protein_coding
ENSMUSG00000001123	ENSMUSG00000001123	9.87924	8.40344	59.2936	59.2395	36.3126	34.6257	1.0984	8.14354e-05	0.000844921	Lgals9	11	78962974	4	protein_coding
ENSMUSG00000001127	ENSMUSG00000001127	1964.87	2075.65	1471.67	1485.55	1551.83	1709.91	-0.417642	5.67886e-07	1.00064e-05	Araf	X	20797814	10	protein_coding
ENSMUSG00000001128	ENSMUSG00000001128	65.8616	41.2533	37.9479	45.5689	45.9248	47.3113	-0.175316	0.524274	0.726798	Cfp	X	20925454	2	protein_coding
ENSMUSG00000001131	ENSMUSG00000001131	7214.04	7729.64	7262.28	6991.18	7556.23	7350.67	-0.0399011	0.482045	0.695274	Timp1	X	20870166	2	protein_coding
ENSMUSG00000001134	ENSMUSG00000001134	75.7408	122.232	81.8252	85.6695	71.5572	87.4049	-0.225641	0.375738	0.601478	Uxt	X	20941722	6	protein_coding
ENSMUSG00000001138	ENSMUSG00000001138	167.947	106.953	99.6133	89.315	126.026	117.971	-0.286007	0.239318	0.461939	Cnnm3	1	36511867	4	protein_coding
ENSMUSG00000001143	ENSMUSG00000001143	239.297	181.056	123.331	183.187	146.318	174.638	-0.381028	0.0812708	0.228746	Lman2l	1	36422065	6	protein_coding
ENSMUSG00000001150	ENSMUSG00000001150	344.676	289.537	309.513	300.755	252.052	299.306	-0.123317	0.482977	0.695707	Mcm3ap	10	76468971	1	protein_coding
ENSMUSG00000001151	ENSMUSG00000001151	85.6201	61.1159	58.1077	74.7329	85.4414	73.0036	-0.00243637	0.992583	0.99605	Pcnt	10	76351254	1	protein_coding
ENSMUSG00000001156	ENSMUSG00000001156	136.114	122.232	125.702	147.643	206.127	147.564	0.242538	0.291166	0.521033	Mxd1	6	86647044	1	protein_coding
ENSMUSG00000001157	ENSMUSG00000001157	493.962	532.473	662.903	697.204	634.403	604.189	0.351389	0.00626145	0.0328114	Gmcl1	6	86691768	3	protein_coding
ENSMUSG00000001158	ENSMUSG00000001158	1945.11	2001.55	1878.42	1974.04	1838.06	1927.44	-0.0558	0.485194	0.69787	Snrnp27	6	86675221	4	protein_coding
ENSMUSG00000001173	ENSMUSG00000001173	364.434	428.576	392.524	401.006	447.499	406.808	0.0533609	0.729925	0.867644	Ocrl	X	47912387	7	protein_coding
ENSMUSG00000001175	ENSMUSG00000001175	12308.4	12402	14481.9	14982.1	14719.4	13778.8	0.251929	8.30233e-09	2.00753e-07	Calm1	12	100199435	4	protein_coding
ENSMUSG00000001211	ENSMUSG00000001211	1295.28	1233.01	1369.68	1286.86	1321.14	1301.2	0.067145	0.469485	0.684372	Agpat3	10	78269178	11	protein_coding
ENSMUSG00000001227	ENSMUSG00000001227	31.8331	50.4207	47.4349	38.2779	38.4486	41.283	-0.00115895	0.996668	0.997702	Sema6b	17	56123085	2	protein_coding
ENSMUSG00000001228	ENSMUSG00000001228	788.144	707.417	826.553	770.114	818.102	782.066	0.102637	0.378853	0.604698	Uhrf1	17	56303321	7	protein_coding
ENSMUSG00000001229	ENSMUSG00000001229	866.08	805.966	1007.99	893.15	833.054	881.248	0.118983	0.311219	0.540394	Dpp9	17	56186682	1	protein_coding
ENSMUSG00000001240	ENSMUSG00000001240	9.87924	0.763949	18.974	6.37964	1.06802	7.41296	0.0966421	0.614203	0.790268	Ramp2	11	101246028	8	protein_coding
ENSMUSG00000001247	ENSMUSG00000001247	0	19.8627	0	10.0252	19.2243	9.82243	-0.00100099	0.992002	0.995849	Lsr	7	30957775	4	protein_coding
ENSMUSG00000001248	ENSMUSG00000001248	774.971	519.485	711.523	711.786	711.3	685.813	0.13082	0.376944	0.602611	Gramd1a	7	31130127	9	protein_coding
ENSMUSG00000001270	ENSMUSG00000001270	47.2008	16.8069	50.9925	59.2395	39.5167	42.7513	0.328866	0.238318	0.460912	Ckb	12	111669355	1	protein_coding
ENSMUSG00000001280	ENSMUSG00000001280	2677.27	2430.12	2801.03	3085.01	2931.71	2785.03	0.200918	0.00828106	0.0411609	Sp1	15	102406143	8	protein_coding
ENSMUSG00000001281	ENSMUSG00000001281	107.574	105.425	218.201	193.212	213.604	167.603	0.802993	0.000117733	0.00116319	Itgb7	15	102215995	2	protein_coding
ENSMUSG00000001285	ENSMUSG00000001285	455.543	422.464	475.535	462.98	493.424	461.989	0.1135	0.422317	0.644346	Myg1	15	102331709	10	protein_coding
ENSMUSG00000001288	ENSMUSG00000001288	1441.27	1194.05	2274.5	2286.65	2178.76	1875.05	0.751282	3.78875e-16	2.19505e-14	Rarg	15	102234938	6	protein_coding
ENSMUSG00000001289	ENSMUSG00000001289	2238.2	2681.46	2450.01	2653.93	2460.71	2496.86	0.0334471	0.698868	0.848378	Pfdn5	15	102326116	8	protein_coding
ENSMUSG00000001300	ENSMUSG00000001300	3672.88	3592.85	3141.38	2856.26	3141.04	3280.88	-0.250519	0.00032448	0.00277764	Efnb2	8	8617434	2	protein_coding
ENSMUSG00000001305	ENSMUSG00000001305	1686.06	1749.44	2140.5	2130.8	2008.94	1943.15	0.278705	0.00049186	0.00395564	Rrp15	1	186720978	2	protein_coding
ENSMUSG00000001313	ENSMUSG00000001313	407.244	313.983	354.576	286.173	302.249	332.845	-0.174537	0.317736	0.546224	Rnd2	11	101464999	3	protein_coding
ENSMUSG00000001323	ENSMUSG00000001323	131.723	149.734	171.951	141.263	123.89	143.712	0.0366263	0.869586	0.942272	Srr	11	74906359	10	protein_coding
ENSMUSG00000001348	ENSMUSG00000001348	0	5.34764	5.92936	3.64551	17.0883	6.40216	0.19397	0.306775	0.536052	Acp5	9	22126731	3	protein_coding
ENSMUSG00000001349	ENSMUSG00000001349	268.935	361.348	1493.01	1388.03	1364.93	975.25	2.04035	2.00096e-59	1.03507e-56	Cnn1	9	22099281	1	protein_coding
ENSMUSG00000001366	ENSMUSG00000001366	621.294	456.078	483.836	552.295	483.812	519.463	-0.0761649	0.620135	0.794449	Fbxo9	9	78081499	7	protein_coding
ENSMUSG00000001376	ENSMUSG00000001376	452.25	593.589	723.382	817.506	702.756	657.896	0.477519	0.000683091	0.00520731	Ccdc132	6	3498382	11	protein_coding
ENSMUSG00000001380	ENSMUSG00000001380	598.243	608.868	743.542	689.001	623.722	652.675	0.172405	0.17775	0.382716	Hars	18	36766530	1	protein_coding
ENSMUSG00000001383	ENSMUSG00000001383	1323.82	1412.54	1341.22	1253.14	1131.03	1292.35	-0.136401	0.177593	0.382491	Zmat2	18	36793923	1	protein_coding
ENSMUSG00000001403	ENSMUSG00000001403	9251.36	9840.43	9165.61	8751.96	8891.25	9180.12	-0.0951143	0.0635378	0.193255	Ube2c	2	164769898	2	protein_coding
ENSMUSG00000001415	ENSMUSG00000001415	2827.66	2974.82	3073.78	2862.64	3101.52	2968.08	0.0522423	0.46128	0.677741	Smg5	3	88336260	1	protein_coding
ENSMUSG00000001416	ENSMUSG00000001416	2789.24	2721.19	2614.85	2719.55	2689.27	2706.82	-0.0414952	0.547448	0.743006	Cct3	3	88297116	9	protein_coding
ENSMUSG00000001418	ENSMUSG00000001418	669.593	654.705	787.419	723.634	766.837	720.437	0.187844	0.11173	0.281296	0610031J06Rik	3	88325023	9	protein_coding
ENSMUSG00000001419	ENSMUSG00000001419	1156.97	1229.96	1323.43	1167.47	1373.47	1250.26	0.104353	0.308474	0.537917	Mef2d	3	88142372	7	protein_coding
ENSMUSG00000001420	ENSMUSG00000001420	12.0746	3.0558	17.7881	4.55689	4.27207	8.34949	0.0419303	0.844261	0.92967	Tmem79	3	88328655	3	protein_coding
ENSMUSG00000001424	ENSMUSG00000001424	776.069	707.417	858.572	753.709	876.843	794.522	0.154214	0.199672	0.412443	Snd1	6	28475139	12	protein_coding
ENSMUSG00000001435	ENSMUSG00000001435	2.19539	12.9871	21.3457	26.4299	23.4964	17.2909	0.455165	0.0773056	0.2217	Col18a1	10	77052178	5	protein_coding
ENSMUSG00000001436	ENSMUSG00000001436	506.036	443.855	501.624	484.853	490.22	485.318	0.0501389	0.720861	0.862478	Slc19a1	10	77032241	9	protein_coding
ENSMUSG00000001440	ENSMUSG00000001440	2522.5	2587.5	2594.69	2757.83	2682.86	2629.07	0.0670597	0.343667	0.571293	Kpnb1	11	97159714	3	protein_coding
ENSMUSG00000001441	ENSMUSG00000001441	670.69	676.859	798.092	837.556	752.953	747.23	0.23003	0.0499822	0.163603	Npepps	11	97205842	19	protein_coding
ENSMUSG00000001445	ENSMUSG00000001445	729.966	885.417	649.858	676.242	656.831	719.663	-0.276161	0.0275817	0.105019	Mrpl10	11	97041560	2	protein_coding
ENSMUSG00000001467	ENSMUSG00000001467	1859.49	1723.47	1377.98	1390.76	1230.36	1516.41	-0.412996	9.75279e-06	0.000130313	Cyp51	5	4081145	3	protein_coding
ENSMUSG00000001472	ENSMUSG00000001472	1816.68	1821.26	1944.83	1892.93	2110.4	1917.22	0.121225	0.143769	0.33339	Tcf25	8	123373824	2	protein_coding
ENSMUSG00000001473	ENSMUSG00000001473	4912.18	4272	3360.76	3123.29	3288.43	3791.33	-0.486053	2.84509e-11	9.85843e-10	Tubb6	18	67390717	1	protein_coding
ENSMUSG00000001482	ENSMUSG00000001482	521.404	472.121	739.984	705.406	681.395	624.062	0.486385	0.000136598	0.00131373	Def8	8	123442986	8	protein_coding
ENSMUSG00000001493	ENSMUSG00000001493	28.54	17.5708	15.4163	24.6072	4.27207	18.0813	-0.195198	0.447715	0.667081	Meox1	11	101877510	1	protein_coding
ENSMUSG00000001497	ENSMUSG00000001497	188.803	128.343	60.4795	55.594	92.9175	105.228	-0.848422	0.000760323	0.00572674	Pax9	12	56691767	3	protein_coding
ENSMUSG00000001504	ENSMUSG00000001504	273.326	153.554	206.342	217.819	226.42	215.492	0.0256745	0.904856	0.960182	Irx2	13	72628820	5	protein_coding
ENSMUSG00000001506	ENSMUSG00000001506	605.927	460.661	755.401	570.522	684.599	615.422	0.30499	0.0443266	0.149066	Col1a1	11	94936224	4	protein_coding
ENSMUSG00000001507	ENSMUSG00000001507	558.726	582.129	617.84	552.295	566.049	575.408	0.0178351	0.891445	0.952798	Itga3	11	95044474	6	protein_coding
ENSMUSG00000001517	ENSMUSG00000001517	1384.19	1486.65	2206.91	2121.69	2173.42	1874.57	0.579748	1.0935e-12	4.52631e-11	Foxm1	6	128362967	6	protein_coding
ENSMUSG00000001518	ENSMUSG00000001518	261.251	262.799	314.256	282.527	229.624	270.091	0.0624	0.734398	0.870598	Itfg2	6	128409444	3	protein_coding
ENSMUSG00000001521	ENSMUSG00000001521	767.287	725.752	958.185	914.112	853.346	843.736	0.271893	0.01631	0.0705168	Tulp3	6	128321140	5	protein_coding
ENSMUSG00000001524	ENSMUSG00000001524	173.435	150.498	188.554	147.643	177.291	167.484	0.0660537	0.754652	0.88185	Gtf2h4	17	35667730	12	protein_coding
ENSMUSG00000001525	ENSMUSG00000001525	8639.94	9410.33	11179.2	10570.2	10528.5	10065.6	0.250299	4.06647e-06	6.09718e-05	Tubb5	17	35833921	4	protein_coding
ENSMUSG00000001542	ENSMUSG00000001542	1714.6	1517.2	1497.76	1617.69	1454.64	1560.38	-0.0802772	0.392266	0.617573	Ell2	13	75707484	1	protein_coding
ENSMUSG00000001552	ENSMUSG00000001552	35.1262	49.6567	104.357	81.1126	105.734	75.1972	0.790439	0.00246285	0.015277	Jup	11	100368958	9	protein_coding
ENSMUSG00000001555	ENSMUSG00000001555	242.59	271.202	343.903	333.564	311.861	300.624	0.320842	0.0579361	0.180578	Fkbp10	11	100415697	5	protein_coding
ENSMUSG00000001558	ENSMUSG00000001558	0	9.93134	8.30111	5.46826	4.27207	5.59456	0.0287035	0.874907	0.945189	Klhl10	11	100441917	2	protein_coding
ENSMUSG00000001569	ENSMUSG00000001569	650.932	668.456	464.862	442.929	429.343	531.304	-0.53248	6.15315e-05	0.000663112	Nom1	5	29434664	2	protein_coding
ENSMUSG00000001576	ENSMUSG00000001576	3654.22	3187.96	4378.24	4147.68	4105.46	3894.71	0.295757	3.72681e-05	0.000430112	Ergic1	17	26561489	7	protein_coding
ENSMUSG00000001627	ENSMUSG00000001627	6268.92	6961.87	4315.39	4954.25	4625.58	5425.2	-0.506146	3.50668e-13	1.52068e-11	Ifrd1	12	40201567	10	protein_coding
ENSMUSG00000001630	ENSMUSG00000001630	284.302	369.751	323.743	321.716	481.676	356.238	0.170461	0.366566	0.592693	Stk38l	6	146724995	2	protein_coding
ENSMUSG00000001632	ENSMUSG00000001632	488.473	436.979	571.59	547.738	584.206	525.797	0.278364	0.0406201	0.140048	Brpf1	6	113307181	7	protein_coding
ENSMUSG00000001642	ENSMUSG00000001642	264.544	310.927	464.862	461.157	421.867	384.671	0.583366	0.00020582	0.00187844	Akr1b3	6	34303934	5	protein_coding
ENSMUSG00000001665	ENSMUSG00000001665	6.58616	6.11159	9.48698	14.582	0	7.35335	0.0486006	0.803767	0.905947	Gstt3	10	75774115	5	protein_coding
ENSMUSG00000001666	ENSMUSG00000001666	53.787	86.3263	94.8698	51.0371	71.5572	71.5155	0.0229877	0.931715	0.970737	Ddt	10	75771230	2	protein_coding
ENSMUSG00000001674	ENSMUSG00000001674	553.237	498.095	449.446	459.334	364.194	464.861	-0.282369	0.0623543	0.190721	Ddx18	1	121553835	4	protein_coding
ENSMUSG00000001687	ENSMUSG00000001687	971.458	1080.22	1235.68	1127.37	1136.37	1110.22	0.176198	0.0886804	0.242029	Ubl3	5	148504631	2	protein_coding
ENSMUSG00000001700	ENSMUSG00000001700	106.476	110.009	134.004	130.327	143.114	124.786	0.258744	0.251466	0.475239	Gramd3	18	56432132	1	protein_coding
ENSMUSG00000001707	ENSMUSG00000001707	2893.52	2871.69	2597.06	2802.49	2688.2	2770.59	-0.0943135	0.179189	0.385185	Eef1e1	13	38645698	1	protein_coding
ENSMUSG00000001729	ENSMUSG00000001729	3039.51	3326.24	4688.94	4257.96	4312.66	3925.06	0.464492	2.95014e-11	1.01981e-09	Akt1	12	112653821	9	protein_coding
ENSMUSG00000001739	ENSMUSG00000001739	0	16.0429	9.48698	4.55689	1.06802	6.23096	-0.0822159	0.642894	0.810687	Cldn15	5	136966616	3	protein_coding
ENSMUSG00000001741	ENSMUSG00000001741	0	9.93134	0	5.46826	10.6802	5.21596	0.00885328	0.956253	0.982644	Il16	7	83642848	6	protein_coding
ENSMUSG00000001750	ENSMUSG00000001750	285.4	297.176	422.171	320.805	359.922	337.095	0.298174	0.0790258	0.224521	Tcirg1	19	3896050	13	protein_coding
ENSMUSG00000001751	ENSMUSG00000001751	49.3962	32.8498	43.8773	43.7461	33.1086	40.5956	-0.012468	0.964194	0.986047	Naglu	11	101070012	3	protein_coding
ENSMUSG00000001755	ENSMUSG00000001755	234.906	145.15	141.119	135.795	158.067	163.007	-0.3064	0.171515	0.374074	Coasy	11	101082565	4	protein_coding
ENSMUSG00000001761	ENSMUSG00000001761	2080.13	2081	2612.48	2430.64	2822.77	2405.4	0.325949	5.81709e-05	0.000633018	Smo	6	29735694	1	protein_coding
ENSMUSG00000001763	ENSMUSG00000001763	0	3.0558	18.974	4.55689	3.20405	5.95814	0.242718	0.191818	0.401953	Tspan33	6	29694222	3	protein_coding
ENSMUSG00000001767	ENSMUSG00000001767	256.86	218.489	294.096	287.995	174.087	246.306	0.0724333	0.729002	0.867186	Crnkl1	2	145917479	3	protein_coding
ENSMUSG00000001768	ENSMUSG00000001768	684.96	633.314	366.435	287.084	334.29	461.216	-0.924326	7.95169e-10	2.28064e-08	Rin2	2	145784734	8	protein_coding
ENSMUSG00000001774	ENSMUSG00000001774	1626.78	1633.32	1475.23	1737.09	1458.91	1586.27	-0.0628198	0.516717	0.720043	Chordc1	9	18292267	1	protein_coding
ENSMUSG00000001783	ENSMUSG00000001783	1083.42	903.752	907.192	894.973	984.712	954.81	-0.0903614	0.431545	0.653066	Rtcb	10	85938637	2	protein_coding
ENSMUSG00000001785	ENSMUSG00000001785	1084.52	1097.03	855.014	893.15	978.304	981.604	-0.253105	0.0180267	0.0762557	Pwp1	10	85871831	4	protein_coding
ENSMUSG00000001786	ENSMUSG00000001786	250.274	143.622	151.792	121.213	112.142	155.809	-0.474466	0.0422012	0.143868	Fbxo7	10	86021972	7	protein_coding
ENSMUSG00000001794	ENSMUSG00000001794	1726.67	1504.22	2509.31	2170.9	2239.63	2030.15	0.500644	4.93836e-08	1.06281e-06	Capns1	7	30186942	7	protein_coding
ENSMUSG00000001819	ENSMUSG00000001819	0	0	5.92936	18.2275	14.9522	7.82183	0.50245	0.0177611	0.0753741	Hoxd13	2	74668310	1	protein_coding
ENSMUSG00000001827	ENSMUSG00000001827	9.87924	0	8.30111	0.911377	7.47612	5.31357	0.019358	0.909024	0.961777	Folr1	7	101858331	17	protein_coding
ENSMUSG00000001829	ENSMUSG00000001829	228.32	197.099	243.104	218.731	262.732	229.997	0.16045	0.39702	0.621871	Clpb	7	101663633	10	protein_coding
ENSMUSG00000001833	ENSMUSG00000001833	4513.71	3830.44	4060.43	4823.01	4216.53	4288.83	0.0660006	0.428058	0.65003	2007-09-01	9	25252439	2	protein_coding
ENSMUSG00000001844	ENSMUSG00000001844	1065.86	977.855	715.081	686.267	773.245	843.662	-0.472992	3.47388e-05	0.000402848	Zdhhc4	5	143316489	13	protein_coding
ENSMUSG00000001847	ENSMUSG00000001847	4704.71	5005.4	4609.49	4851.26	4505.97	4735.36	-0.0600996	0.331447	0.559063	Rac1	5	143505478	4	protein_coding
ENSMUSG00000001855	ENSMUSG00000001855	1029.64	1284.96	1117.09	1002.52	1265.6	1139.96	-0.0376563	0.757188	0.883064	Nup214	2	31974436	11	protein_coding
ENSMUSG00000001864	ENSMUSG00000001864	1922.06	1480.53	2952.82	2838.94	3032.1	2445.29	0.768751	9.28819e-16	5.21435e-14	Aif1l	2	31950260	10	protein_coding
ENSMUSG00000001870	ENSMUSG00000001870	1699.23	1552.34	1517.92	1499.22	1502.7	1554.28	-0.105746	0.226701	0.446752	Ltbp1	17	75005568	7	protein_coding
ENSMUSG00000001891	ENSMUSG00000001891	443.468	326.206	458.933	505.814	529.737	452.832	0.34441	0.0305206	0.113146	Ugp2	11	21321138	4	protein_coding
ENSMUSG00000001909	ENSMUSG00000001909	1711.3	1647.07	1609.23	1408.08	1588.14	1592.77	-0.126366	0.167887	0.368659	Trmt1	8	84686307	30	protein_coding
ENSMUSG00000001910	ENSMUSG00000001910	2417.12	2284.97	2750.04	2272.06	2634.8	2471.8	0.115078	0.187283	0.396232	Nacc1	8	84670483	1	protein_coding
ENSMUSG00000001911	ENSMUSG00000001911	777.167	993.898	1028.15	973.351	1059.47	966.408	0.190654	0.111638	0.281114	Nfix	8	84699876	8	protein_coding
ENSMUSG00000001918	ENSMUSG00000001918	633.369	632.55	755.401	729.102	748.68	699.82	0.222652	0.0590086	0.182987	Slc1a5	7	16781346	7	protein_coding
ENSMUSG00000001924	ENSMUSG00000001924	1867.18	2027.52	1968.55	1846.45	1905.34	1923.01	-0.031468	0.700995	0.849712	Uba1	X	20658326	6	protein_coding
ENSMUSG00000001942	ENSMUSG00000001942	38.4193	68.7554	32.0186	30.0755	39.5167	41.7571	-0.366105	0.187811	0.396943	Siae	9	37613847	1	protein_coding
ENSMUSG00000001946	ENSMUSG00000001946	15.3677	6.87554	10.6729	13.6707	24.5644	14.2302	0.159585	0.527367	0.728854	Esam	9	37528078	5	protein_coding
ENSMUSG00000001948	ENSMUSG00000001948	30.7354	19.8627	5.92936	24.6072	13.8842	19.0038	-0.252139	0.336429	0.563726	Spa17	9	37603295	1	protein_coding
ENSMUSG00000001962	ENSMUSG00000001962	225.027	265.854	256.148	248.806	268.072	252.782	0.0585162	0.746554	0.877689	Fam50a	X	74313033	3	protein_coding
ENSMUSG00000001964	ENSMUSG00000001964	1835.34	1860.98	2243.67	2235.61	2180.89	2071.3	0.259261	0.000627355	0.00485396	Emd	X	74254687	6	protein_coding
ENSMUSG00000001983	ENSMUSG00000001983	68.057	57.2962	79.4534	92.9605	81.1693	75.7873	0.303877	0.235768	0.458555	Taco1	11	106066061	1	protein_coding
ENSMUSG00000001986	ENSMUSG00000001986	83.4247	93.2018	107.914	121.213	50.1968	91.1902	0.0503239	0.84897	0.932574	Gria3	X	41400854	9	protein_coding
ENSMUSG00000001995	ENSMUSG00000001995	231.613	247.52	220.572	170.428	184.767	210.98	-0.277284	0.156953	0.35351	Sipa1l2	8	125418063	1	protein_coding
ENSMUSG00000001998	ENSMUSG00000001998	276.619	258.979	207.528	265.211	315.065	264.68	-0.0220799	0.908473	0.961585	Ap4e1	2	127008717	8	protein_coding
ENSMUSG00000001999	ENSMUSG00000001999	156.97	144.386	177.881	206.883	196.515	176.527	0.307493	0.132411	0.316319	Blvra	2	127070665	5	protein_coding
ENSMUSG00000002006	ENSMUSG00000002006	13.1723	14.515	8.30111	10.0252	3.20405	9.84353	-0.220914	0.346152	0.573318	Pdzd4	X	73793359	2	protein_coding
ENSMUSG00000002010	ENSMUSG00000002010	942.918	847.22	1023.41	995.224	950.536	951.861	0.141051	0.192076	0.402318	Idh3g	X	73778963	9	protein_coding
ENSMUSG00000002012	ENSMUSG00000002012	0	19.0987	10.6729	6.37964	7.47612	8.72547	-0.0401465	0.842553	0.929015	Pnck	X	73655994	5	protein_coding
ENSMUSG00000002014	ENSMUSG00000002014	3170.14	3219.28	2653.98	2530.9	2681.79	2851.22	-0.281167	4.13729e-05	0.000468893	Ssr4	X	73787028	8	protein_coding
ENSMUSG00000002015	ENSMUSG00000002015	1035.12	1006.12	1289.04	1359.78	1249.58	1187.93	0.338627	0.000490223	0.00394686	Bcap31	X	73686178	1	protein_coding
ENSMUSG00000002017	ENSMUSG00000002017	734.357	669.22	681.877	707.229	650.423	688.621	-0.0414953	0.733633	0.86998	Fam98a	17	75537086	3	protein_coding
ENSMUSG00000002020	ENSMUSG00000002020	0	0	16.6022	14.582	21.3604	10.5089	0.693423	0.00306867	0.0184273	Ltbp2	12	84783212	7	protein_coding
ENSMUSG00000002028	ENSMUSG00000002028	153.677	113.064	92.498	101.163	79.0333	107.887	-0.411884	0.0872915	0.239617	Kmt2a	9	44803355	5	protein_coding
ENSMUSG00000002031	ENSMUSG00000002031	1001.1	812.842	1127.76	1015.27	1009.28	993.251	0.204845	0.0800045	0.226458	Ift46	9	44767908	12	protein_coding
ENSMUSG00000002043	ENSMUSG00000002043	92.2062	80.2147	131.632	116.656	86.5094	101.444	0.274887	0.263716	0.490119	Trappc6a	7	19508670	6	protein_coding
ENSMUSG00000002052	ENSMUSG00000002052	565.312	534.001	420.985	451.132	568.185	507.923	-0.17852	0.238924	0.461594	Supt6	11	78206746	2	protein_coding
ENSMUSG00000002055	ENSMUSG00000002055	656.42	653.941	675.947	756.443	765.769	701.704	0.154267	0.205162	0.41989	Spag5	11	78301529	8	protein_coding
ENSMUSG00000002058	ENSMUSG00000002058	270.032	222.309	231.245	168.605	133.502	205.139	-0.383804	0.0756445	0.218472	Unc119	11	78343482	7	protein_coding
ENSMUSG00000002059	ENSMUSG00000002059	878.154	912.155	1015.11	1061.75	995.393	972.513	0.186836	0.0728322	0.21251	Rab34	11	78188430	8	protein_coding
ENSMUSG00000002064	ENSMUSG00000002064	448.956	343.777	405.568	385.513	319.337	380.63	-0.0852732	0.615122	0.790917	Sdf2	11	78245746	3	protein_coding
ENSMUSG00000002068	ENSMUSG00000002068	659.714	534.764	664.089	502.169	578.866	587.92	-0.0343952	0.816766	0.912957	Ccne1	7	38097984	5	protein_coding
ENSMUSG00000002076	ENSMUSG00000002076	5.48847	4.5837	21.3457	5.46826	11.7482	9.72686	0.266994	0.246157	0.469705	Hsf2bp	17	31944769	3	protein_coding
ENSMUSG00000002083	ENSMUSG00000002083	201.976	139.039	167.208	164.959	229.624	180.561	0.113677	0.605534	0.78446	Bbc3	7	16309616	3	protein_coding
ENSMUSG00000002102	ENSMUSG00000002102	1746.43	2013.77	1994.64	1813.64	1878.64	1889.42	0.00907165	0.919003	0.965635	Psmc3	2	91054009	10	protein_coding
ENSMUSG00000002103	ENSMUSG00000002103	263.446	206.266	279.866	265.211	255.256	254.009	0.164623	0.37257	0.59826	Acp2	2	91202885	5	protein_coding
ENSMUSG00000002105	ENSMUSG00000002105	891.327	964.104	869.244	793.81	851.21	873.939	-0.142693	0.198676	0.410838	Slc39a13	2	91061791	11	protein_coding
ENSMUSG00000002107	ENSMUSG00000002107	996.705	1053.49	1195.36	1342.46	1237.83	1165.17	0.285999	0.00450288	0.025279	Celf2	2	6539694	28	protein_coding
ENSMUSG00000002108	ENSMUSG00000002108	17.5631	16.0429	18.974	22.7844	28.8365	20.8402	0.189799	0.486133	0.698319	Nr1h3	2	91184061	8	protein_coding
ENSMUSG00000002109	ENSMUSG00000002109	37.3216	47.3649	26.0892	26.4299	7.47612	28.9363	-0.457961	0.0958914	0.25517	Ddb2	2	91211572	5	protein_coding
ENSMUSG00000002129	ENSMUSG00000002129	1599.34	1328.51	1468.11	1473.7	1591.35	1492.2	0.0465708	0.640964	0.808969	Sf3a1	11	4160350	4	protein_coding
ENSMUSG00000002147	ENSMUSG00000002147	1090.01	873.958	1083.89	938.719	972.964	991.907	0.0247918	0.835969	0.924288	Stat6	10	127642986	5	protein_coding
ENSMUSG00000002205	ENSMUSG00000002205	268.935	262.035	285.795	299.843	292.637	281.849	0.127341	0.454893	0.672559	Vrk3	7	44748413	9	protein_coding
ENSMUSG00000002210	ENSMUSG00000002210	147.091	132.163	228.873	177.719	203.991	177.967	0.45257	0.0294647	0.110333	Smg9	7	24399619	7	protein_coding
ENSMUSG00000002221	ENSMUSG00000002221	915.476	968.688	962.928	904.998	803.149	911.048	-0.0791293	0.489803	0.700603	Paxip1	5	27740667	1	protein_coding
ENSMUSG00000002222	ENSMUSG00000002222	402.853	462.189	619.025	643.432	647.219	554.944	0.520339	0.000107427	0.00107605	Rmnd5a	6	71388634	5	protein_coding
ENSMUSG00000002227	ENSMUSG00000002227	264.544	213.906	170.766	221.465	236.032	221.342	-0.15817	0.429447	0.651457	Mov10	3	104794836	7	protein_coding
ENSMUSG00000002228	ENSMUSG00000002228	53.787	57.2962	29.6468	36.4551	30.9725	41.6315	-0.44302	0.109054	0.276957	Ppm1j	3	104781056	1	protein_coding
ENSMUSG00000002233	ENSMUSG00000002233	7317.22	7013.82	5002.01	4953.34	4932.11	5843.7	-0.524657	2.20151e-22	1.95624e-20	Rhoc	3	104789011	4	protein_coding
ENSMUSG00000002249	ENSMUSG00000002249	397.365	311.691	562.104	512.194	573.526	471.376	0.58467	0.000114672	0.00113761	Tead3	17	28331671	8	protein_coding
ENSMUSG00000002250	ENSMUSG00000002250	914.378	720.404	793.349	719.077	743.34	778.11	-0.111322	0.384036	0.609961	Ppard	17	28232754	6	protein_coding
ENSMUSG00000002257	ENSMUSG00000002257	21.9539	6.87554	20.1598	31.8982	19.2243	20.0224	0.250969	0.344183	0.57177	Def6	17	28207778	2	protein_coding
ENSMUSG00000002265	ENSMUSG00000002265	42.81	64.9357	87.7546	95.6946	67.2851	71.696	0.4115	0.119005	0.294847	Peg3	7	6703892	4	protein_coding
ENSMUSG00000002274	ENSMUSG00000002274	59.2754	8.40344	29.6468	31.8982	23.4964	30.5441	-0.0876916	0.744726	0.876675	Metrn	17	25794571	2	protein_coding
ENSMUSG00000002279	ENSMUSG00000002279	64.7639	139.803	99.6133	106.631	82.2374	98.6097	-0.0678656	0.793226	0.900681	Lmf1	17	25579174	10	protein_coding
ENSMUSG00000002280	ENSMUSG00000002280	465.422	423.992	308.327	274.325	271.277	348.668	-0.585168	0.000264782	0.00233563	Narfl	17	25773776	6	protein_coding
ENSMUSG00000002289	ENSMUSG00000002289	5671.78	5185.69	3584.89	3308.3	3633.4	4276.81	-0.620004	5.79005e-20	4.63332e-18	Angptl4	17	33773750	4	protein_coding
ENSMUSG00000002297	ENSMUSG00000002297	1729.96	1991.62	1903.33	2155.41	1976.9	1951.44	0.108619	0.230783	0.452261	Dbf4	5	8396973	7	protein_coding
ENSMUSG00000002307	ENSMUSG00000002307	479.692	440.035	369.992	356.349	349.242	399.062	-0.330021	0.0275623	0.105019	Daxx	17	33909414	9	protein_coding
ENSMUSG00000002308	ENSMUSG00000002308	281.009	199.391	252.591	251.54	275.549	252.016	0.103373	0.588396	0.77232	Cd320	17	33843091	3	protein_coding
ENSMUSG00000002319	ENSMUSG00000002319	1173.43	1036.68	904.821	755.532	917.427	957.579	-0.345777	0.00351992	0.0206407	Ipo4	14	55625400	13	protein_coding
ENSMUSG00000002320	ENSMUSG00000002320	435.784	446.91	369.992	333.564	379.146	393.079	-0.268474	0.0771133	0.221396	Tm9sf1	14	55635965	13	protein_coding
ENSMUSG00000002325	ENSMUSG00000002325	227.222	218.489	217.015	215.085	212.536	218.069	-0.0451709	0.809182	0.90833	Irf9	14	55603571	6	protein_coding
ENSMUSG00000002326	ENSMUSG00000002326	409.439	421.7	470.791	362.728	394.099	411.752	-0.0229632	0.884162	0.950226	Gmpr2	14	55672235	1	protein_coding
ENSMUSG00000002329	ENSMUSG00000002329	385.29	420.936	400.825	351.792	362.058	384.18	-0.110493	0.474617	0.689089	Mdp1	14	55657879	1	protein_coding
ENSMUSG00000002332	ENSMUSG00000002332	851.81	591.297	796.906	733.659	767.905	748.315	0.0841933	0.55335	0.747015	Dhrs1	14	55739020	4	protein_coding
ENSMUSG00000002342	ENSMUSG00000002342	692.644	737.975	525.341	539.535	493.424	597.784	-0.436551	0.000643784	0.00496381	Tmem161a	8	70172356	14	protein_coding
ENSMUSG00000002343	ENSMUSG00000002343	125.137	87.0902	111.472	105.72	77.9653	101.477	-0.0751455	0.761899	0.885214	Armc6	8	70220172	6	protein_coding
ENSMUSG00000002345	ENSMUSG00000002345	1151.48	1153.56	864.501	841.201	868.298	975.809	-0.411279	5.78244e-05	0.000630194	2310045N01Rik	8	70139499	6	protein_coding
ENSMUSG00000002346	ENSMUSG00000002346	68.057	28.2661	84.1969	37.3665	37.3806	51.0534	0.0728009	0.794034	0.901027	Slc25a42	8	70184340	5	protein_coding
ENSMUSG00000002365	ENSMUSG00000002365	1024.15	1042.03	1195.36	1098.21	1063.75	1084.7	0.110369	0.280553	0.509471	Snx9	17	5841328	1	protein_coding
ENSMUSG00000002372	ENSMUSG00000002372	1886.93	1634.85	1417.12	1357.95	1458.91	1551.15	-0.308568	0.000987044	0.0071625	Ranbp3	17	56673225	1	protein_coding
ENSMUSG00000002379	ENSMUSG00000002379	2045	1896.12	1731.37	1672.38	1589.21	1786.82	-0.237101	0.00516678	0.0283039	Ndufa11	17	56717762	1	protein_coding
ENSMUSG00000002393	ENSMUSG00000002393	147.091	129.871	207.528	172.25	214.672	174.282	0.430175	0.0393446	0.13679	Nr2f6	8	71374123	8	protein_coding
ENSMUSG00000002395	ENSMUSG00000002395	1900.11	2022.94	1700.54	1793.59	1963.02	1876.04	-0.106554	0.224079	0.443081	Use1	8	71366848	12	protein_coding
ENSMUSG00000002396	ENSMUSG00000002396	98.7924	66.4636	120.959	83.8467	128.162	99.6448	0.306634	0.22344	0.442541	Ocel1	8	71371298	4	protein_coding
ENSMUSG00000002409	ENSMUSG00000002409	282.107	156.61	295.282	196.858	259.528	238.077	0.158728	0.470357	0.685102	Dyrk1b	7	28179469	4	protein_coding
ENSMUSG00000002413	ENSMUSG00000002413	274.423	236.06	316.628	296.198	297.977	284.257	0.225488	0.19304	0.403345	Braf	6	39603237	5	protein_coding
ENSMUSG00000002416	ENSMUSG00000002416	37.3216	50.4207	45.0631	36.4551	45.9248	43.037	-0.0311233	0.910352	0.962194	Ndufb2	6	39592574	6	protein_coding
ENSMUSG00000002428	ENSMUSG00000002428	196.487	188.695	189.74	205.971	232.828	202.744	0.105169	0.591731	0.774711	Hltf	3	20057811	6	protein_coding
ENSMUSG00000002455	ENSMUSG00000002455	514.818	394.962	423.356	411.031	466.724	442.178	-0.0593832	0.70454	0.851559	Prpf6	2	181591868	4	protein_coding
ENSMUSG00000002458	ENSMUSG00000002458	836.442	1033.62	1024.59	1041.7	1153.46	1017.96	0.186827	0.109184	0.277151	Rgs19	2	181688419	12	protein_coding
ENSMUSG00000002459	ENSMUSG00000002459	93.3039	93.9658	71.1523	61.0623	96.1216	83.1212	-0.211178	0.408437	0.63203	Rgs20	1	4909576	7	protein_coding
ENSMUSG00000002477	ENSMUSG00000002477	3959.38	5314.03	5120.6	5858.33	4998.32	5050.13	0.180607	0.269403	0.496505	Snrpd1	18	10617796	1	protein_coding
ENSMUSG00000002486	ENSMUSG00000002486	96.597	108.481	98.4274	86.5809	60.877	90.1926	-0.232932	0.355981	0.582746	Tchp	5	114707760	6	protein_coding
ENSMUSG00000002489	ENSMUSG00000002489	46.1031	46.6009	39.1338	39.1892	43.7887	42.9632	-0.108535	0.693717	0.84556	Tiam1	16	89787111	15	protein_coding
ENSMUSG00000002496	ENSMUSG00000002496	591.657	555.391	527.713	504.903	710.232	577.979	0.017334	0.909565	0.962148	Tsc2	17	24595937	1	protein_coding
ENSMUSG00000002504	ENSMUSG00000002504	172.338	152.026	179.067	171.339	147.386	164.431	0.0291348	0.889871	0.952294	Slc9a3r2	17	24639282	2	protein_coding
ENSMUSG00000002524	ENSMUSG00000002524	3131.72	2812.1	2216.4	2276.62	2215.07	2530.38	-0.401243	1.15449e-07	2.30643e-06	Puf60	15	76070184	2	protein_coding
ENSMUSG00000002546	ENSMUSG00000002546	346.871	306.344	319	321.716	311.861	321.158	-0.0344751	0.83336	0.922813	Golga2	2	32287384	12	protein_coding
ENSMUSG00000002550	ENSMUSG00000002550	750.822	745.614	570.405	539.535	644.015	650.078	-0.336593	0.00860298	0.0423972	Uck1	2	32255002	5	protein_coding
ENSMUSG00000002565	ENSMUSG00000002565	17.5631	29.794	16.6022	32.8096	60.877	31.5292	0.258334	0.347838	0.574992	Scin	12	40059769	2	protein_coding
ENSMUSG00000002578	ENSMUSG00000002578	38.4193	90.91	132.818	92.9605	124.958	96.0131	0.553815	0.0351909	0.125811	Ikzf4	10	128630843	8	protein_coding
ENSMUSG00000002580	ENSMUSG00000002580	63.6662	113.828	88.9404	93.8719	123.89	96.8394	0.136159	0.593998	0.776415	Mien1	11	98437708	1	protein_coding
ENSMUSG00000002602	ENSMUSG00000002602	4141.6	4022.19	6183.14	5697.93	5917.89	5192.55	0.53326	3.47078e-19	2.56484e-17	Axl	7	25757273	8	protein_coding
ENSMUSG00000002603	ENSMUSG00000002603	102.085	118.412	247.847	219.642	280.889	193.775	0.980714	1.75888e-06	2.79033e-05	Tgfb1	7	25687002	3	protein_coding
ENSMUSG00000002608	ENSMUSG00000002608	433.589	475.176	488.579	532.244	445.363	474.99	0.0967444	0.505878	0.711926	Ccdc97	7	25711106	9	protein_coding
ENSMUSG00000002617	ENSMUSG00000002617	117.453	92.4379	131.632	125.77	138.842	121.227	0.26273	0.254275	0.478656	Zfp40	17	23173869	6	protein_coding
ENSMUSG00000002625	ENSMUSG00000002625	299.67	308.636	219.386	169.516	167.679	232.977	-0.61927	0.00121631	0.00851891	Akap8l	17	32321425	1	protein_coding
ENSMUSG00000002635	ENSMUSG00000002635	171.24	338.43	275.122	205.06	233.896	244.75	-0.0867822	0.693643	0.84556	Pdcd2l	7	34184499	3	protein_coding
ENSMUSG00000002658	ENSMUSG00000002658	837.54	802.147	996.133	1035.32	1078.7	949.968	0.327045	0.00202171	0.0130516	Gtf2f1	17	57003405	1	protein_coding
ENSMUSG00000002660	ENSMUSG00000002660	1059.27	1346.84	1100.49	1003.43	1052	1112.41	-0.188455	0.100841	0.26412	Clpp	17	56990264	1	protein_coding
ENSMUSG00000002661	ENSMUSG00000002661	52.6893	58.0601	79.4534	63.7964	60.877	62.9753	0.191621	0.469545	0.684372	Alkbh7	17	56997339	3	protein_coding
ENSMUSG00000002664	ENSMUSG00000002664	0	7.63949	4.74349	11.8479	8.54414	6.55501	0.141618	0.463626	0.679672	Pspn	17	56999457	1	protein_coding
ENSMUSG00000002679	ENSMUSG00000002679	821.074	898.404	706.78	807.48	729.456	792.639	-0.19165	0.105216	0.270925	Med6	12	81573557	6	protein_coding
ENSMUSG00000002688	ENSMUSG00000002688	338.089	450.73	404.382	519.485	523.329	447.203	0.259435	0.118112	0.293237	Prkd1	12	50341231	1	protein_coding
ENSMUSG00000002718	ENSMUSG00000002718	1844.12	1838.06	1816.76	1893.84	1859.42	1850.44	0.0123398	0.876273	0.945931	Cse1l	2	166906040	12	protein_coding
ENSMUSG00000002728	ENSMUSG00000002728	1718.99	1713.54	1369.68	1519.27	1399.1	1544.12	-0.256007	0.00395159	0.0226673	Naa20	2	145902099	9	protein_coding
ENSMUSG00000002731	ENSMUSG00000002731	256.86	242.936	188.554	226.933	230.692	229.195	-0.183724	0.33002	0.557949	Prkra	2	76629898	2	protein_coding
ENSMUSG00000002732	ENSMUSG00000002732	130.625	173.416	198.041	216.908	176.223	179.043	0.305819	0.146238	0.336891	Fkbp7	2	76663044	4	protein_coding
ENSMUSG00000002733	ENSMUSG00000002733	3061.47	2406.44	2988.4	3335.64	2941.32	2946.65	0.173147	0.0647101	0.195998	Plekha3	2	76675281	2	protein_coding
ENSMUSG00000002741	ENSMUSG00000002741	1222.83	993.134	1114.72	987.022	1008.21	1065.18	-0.0899873	0.433443	0.654559	Ykt6	11	5955693	2	protein_coding
ENSMUSG00000002748	ENSMUSG00000002748	957.188	887.709	738.798	800.189	679.259	812.629	-0.302067	0.0106482	0.0504494	Baz1b	5	135187264	4	protein_coding
ENSMUSG00000002763	ENSMUSG00000002763	115.258	80.9786	68.7806	80.2012	70.4892	83.1415	-0.294005	0.24722	0.470556	Pex6	17	46711463	4	protein_coding
ENSMUSG00000002767	ENSMUSG00000002767	655.323	601.992	628.512	600.598	567.117	610.708	-0.065314	0.610131	0.787203	Mrpl2	17	46646229	5	protein_coding
ENSMUSG00000002768	ENSMUSG00000002768	1821.07	2166.56	2168.96	1928.47	2167.01	2050.42	0.0621604	0.504366	0.711387	Mea1	17	46681137	1	protein_coding
ENSMUSG00000002771	ENSMUSG00000002771	27.4423	8.40344	17.7881	11.8479	3.20405	13.7372	-0.176939	0.463208	0.679446	Grin2d	7	45831883	2	protein_coding
ENSMUSG00000002778	ENSMUSG00000002778	983.533	767.005	773.189	918.668	867.23	861.925	-0.0308864	0.810518	0.909266	Kdelr1	7	45872772	5	protein_coding
ENSMUSG00000002781	ENSMUSG00000002781	41.7123	95.4937	94.8698	61.9737	92.9175	77.3934	0.165369	0.539488	0.737851	Tmem143	7	45896941	9	protein_coding
ENSMUSG00000002791	ENSMUSG00000002791	0	0	13.0446	14.582	1.06802	5.73893	0.330833	0.0695433	0.205816	Pdxk-ps	17	32076083	3	pseudogene
ENSMUSG00000002797	ENSMUSG00000002797	148.189	161.957	208.714	221.465	213.604	190.786	0.397928	0.0442552	0.148929	Ggct	6	54982580	3	protein_coding
ENSMUSG00000002803	ENSMUSG00000002803	106.476	142.095	86.5687	89.315	108.938	106.678	-0.29615	0.219127	0.437649	Btbd6	12	112976482	2	protein_coding
ENSMUSG00000002804	ENSMUSG00000002804	49.3962	75.631	85.3828	104.808	57.673	74.5783	0.256534	0.335391	0.562962	Nudt14	12	112934733	1	protein_coding
ENSMUSG00000002808	ENSMUSG00000002808	114.16	86.3263	113.844	110.277	107.87	106.495	0.112403	0.637552	0.806772	Epdr1	13	19591709	1	protein_coding
ENSMUSG00000002812	ENSMUSG00000002812	391.876	380.447	349.832	367.285	429.343	383.757	-0.0130078	0.934262	0.971454	Flii	11	60714123	4	protein_coding
ENSMUSG00000002814	ENSMUSG00000002814	240.395	238.352	207.528	175.896	274.481	227.33	-0.107841	0.594824	0.776793	Top3a	11	60740058	6	protein_coding
ENSMUSG00000002820	ENSMUSG00000002820	446.761	416.352	332.044	328.096	360.99	376.849	-0.313117	0.0418843	0.142876	Atg4d	9	21265299	1	protein_coding
ENSMUSG00000002825	ENSMUSG00000002825	593.852	662.344	430.472	370.931	374.874	486.494	-0.63438	1.00604e-05	0.000134052	Qtrt1	9	21411837	1	protein_coding
ENSMUSG00000002833	ENSMUSG00000002833	678.374	849.512	782.676	730.925	859.754	780.248	0.0439216	0.734921	0.870814	Hdgfrp2	17	56079657	1	protein_coding
ENSMUSG00000002835	ENSMUSG00000002835	578.484	384.266	460.118	462.068	430.411	463.07	-0.0803886	0.627753	0.79961	Chaf1a	17	56040416	1	protein_coding
ENSMUSG00000002844	ENSMUSG00000002844	525.795	481.288	500.438	469.359	496.628	494.702	-0.0390993	0.777069	0.892735	Adprh	16	38445399	1	protein_coding
ENSMUSG00000002845	ENSMUSG00000002845	776.069	909.864	686.62	624.294	692.076	737.784	-0.321986	0.00940287	0.0456252	Tmem39a	16	38558698	14	protein_coding
ENSMUSG00000002846	ENSMUSG00000002846	368.825	395.726	368.806	403.74	364.194	380.258	-0.0119887	0.937905	0.973118	Timmdc1	16	38498347	2	protein_coding
ENSMUSG00000002870	ENSMUSG00000002870	1249.17	1260.52	1279.56	1163.83	1300.85	1250.78	-0.00858334	0.929402	0.969705	Mcm2	6	88883475	1	protein_coding
ENSMUSG00000002871	ENSMUSG00000002871	459.933	374.335	487.394	409.208	410.119	428.198	0.0587644	0.708804	0.854579	Tpra1	6	88902251	16	protein_coding
ENSMUSG00000002881	ENSMUSG00000002881	2093.3	1950.36	2748.85	2831.65	2562.17	2437.27	0.417782	8.38375e-08	1.72486e-06	Nab1	1	52457294	5	protein_coding
ENSMUSG00000002885	ENSMUSG00000002885	76.8385	91.6739	162.465	174.073	183.699	137.75	0.826498	0.000211513	0.00192458	Cd97	8	83723251	8	protein_coding
ENSMUSG00000002897	ENSMUSG00000002897	129.528	122.996	150.606	143.998	195.447	148.515	0.298917	0.176625	0.380817	Il17ra	6	120463197	1	protein_coding
ENSMUSG00000002900	ENSMUSG00000002900	1430.29	1100.09	1268.88	1315.12	1301.91	1283.26	0.0358238	0.747622	0.877698	Lamb1	12	31265234	8	protein_coding
ENSMUSG00000002908	ENSMUSG00000002908	32.9308	8.40344	16.6022	8.2024	9.61216	15.1502	-0.239236	0.340077	0.567633	Kcnn1	8	70842049	2	protein_coding
ENSMUSG00000002910	ENSMUSG00000002910	92.2062	126.816	66.4089	51.0371	73.6932	82.0322	-0.55034	0.0321683	0.117777	Arrdc2	8	70835155	1	protein_coding
ENSMUSG00000002948	ENSMUSG00000002948	1156.97	949.589	959.371	950.567	1010.34	1005.37	-0.106268	0.346904	0.574195	Map2k7	8	4238740	10	protein_coding
ENSMUSG00000002949	ENSMUSG00000002949	961.579	974.035	870.43	818.417	961.216	917.136	-0.127039	0.256498	0.481669	Timm44	8	4259731	9	protein_coding
ENSMUSG00000002957	ENSMUSG00000002957	968.165	998.482	1241.61	1079.07	1216.47	1100.76	0.250648	0.0165617	0.0712442	Ap2a2	7	141562180	1	protein_coding
ENSMUSG00000002963	ENSMUSG00000002963	375.411	280.369	224.13	200.503	231.76	262.435	-0.505931	0.00683088	0.0351718	Pnkp	7	44857139	12	protein_coding
ENSMUSG00000002968	ENSMUSG00000002968	445.663	444.618	550.245	377.31	458.18	455.203	0.0457904	0.777752	0.892948	Med25	7	44879391	1	protein_coding
ENSMUSG00000002981	ENSMUSG00000002981	1286.5	1116.89	1283.11	1070.87	1097.92	1171.06	-0.0595245	0.592506	0.775166	Clptm1	7	19631581	1	protein_coding
ENSMUSG00000002983	ENSMUSG00000002983	328.21	310.927	240.732	210.528	220.012	262.082	-0.456563	0.00988484	0.0475181	Relb	7	19606217	9	protein_coding
ENSMUSG00000002984	ENSMUSG00000002984	1262.35	1048.9	1128.95	991.579	1062.68	1098.89	-0.116594	0.296336	0.526055	Tomm40	7	19701313	5	protein_coding
ENSMUSG00000002985	ENSMUSG00000002985	18.6608	10.6953	27.2751	37.3665	23.4964	23.4988	0.399154	0.145125	0.334978	Apoe	7	19696109	10	protein_coding
ENSMUSG00000002996	ENSMUSG00000002996	586.168	604.284	627.326	664.394	567.117	609.858	0.0547189	0.674169	0.831604	Hbp1	12	31926254	9	protein_coding
ENSMUSG00000002997	ENSMUSG00000002997	1383.09	1441.57	1257.02	1367.07	1339.29	1357.61	-0.0935237	0.310412	0.539985	Prkar2b	12	31958476	3	protein_coding
ENSMUSG00000003031	ENSMUSG00000003031	666.3	672.275	1068.47	1173.85	1080.83	932.347	0.698876	1.1266e-10	3.58631e-09	Cdkn1b	6	134920401	2	protein_coding
ENSMUSG00000003032	ENSMUSG00000003032	1217.34	1220.03	1201.29	1194.82	1196.18	1205.93	-0.0247442	0.791095	0.899383	Klf4	4	55527143	3	protein_coding
ENSMUSG00000003033	ENSMUSG00000003033	576.289	561.503	468.42	626.116	586.342	563.734	-0.017919	0.901635	0.958587	Ap1m1	8	72240018	5	protein_coding
ENSMUSG00000003037	ENSMUSG00000003037	1592.75	1446.16	1438.46	1449.09	1486.68	1482.63	-0.0563321	0.530473	0.730782	Rab8a	8	72161200	3	protein_coding
ENSMUSG00000003038	ENSMUSG00000003038	2615.8	3014.54	2608.92	3016.66	2579.26	2767.04	-0.0411349	0.638846	0.807416	Hmgn2	4	133964738	13	protein_coding
ENSMUSG00000003039	ENSMUSG00000003039	2390.78	2523.32	2281.62	2211.91	2172.35	2316	-0.143494	0.0539503	0.172689	Fam32a	8	72219730	1	protein_coding
ENSMUSG00000003062	ENSMUSG00000003062	1133.92	1297.19	1128.95	1077.25	1172.68	1162	-0.108571	0.291261	0.521056	Stard3nl	13	19357677	1	protein_coding
ENSMUSG00000003068	ENSMUSG00000003068	2867.17	2424.77	2760.71	2463.45	2404.11	2584.04	-0.054926	0.535152	0.734218	Stk11	10	80115803	9	protein_coding
ENSMUSG00000003070	ENSMUSG00000003070	51.5916	30.558	20.1598	23.6958	34.1766	32.0364	-0.311395	0.263636	0.49009	Efna2	10	80179482	1	protein_coding
ENSMUSG00000003072	ENSMUSG00000003072	4109.76	4096.3	3741.43	3233.57	3371.73	3710.56	-0.247147	0.000589648	0.00460154	Atp5d	10	80138632	4	protein_coding
ENSMUSG00000003099	ENSMUSG00000003099	659.714	585.949	587.007	549.561	636.539	603.754	-0.0698418	0.598089	0.779372	Ppp5c	7	17004640	11	protein_coding
ENSMUSG00000003119	ENSMUSG00000003119	1375.41	1305.59	1019.85	1045.35	1103.26	1169.89	-0.332149	0.000654399	0.00500968	Cdk12	11	98203059	6	protein_coding
ENSMUSG00000003123	ENSMUSG00000003123	119.649	130.635	111.472	69.2647	72.6252	100.729	-0.418287	0.0922204	0.248456	Lipe	7	25379527	4	protein_coding
ENSMUSG00000003131	ENSMUSG00000003131	3886.93	3916	3831.55	3827.79	3867.29	3865.91	-0.0219473	0.713854	0.85826	Pafah1b2	9	45965311	1	protein_coding
ENSMUSG00000003134	ENSMUSG00000003134	18.6608	11.4592	9.48698	7.29102	3.20405	10.0204	-0.274868	0.242157	0.465358	Tbc1d8	1	39371499	1	protein_coding
ENSMUSG00000003135	ENSMUSG00000003135	267.837	262.799	383.037	398.272	418.663	346.121	0.53983	0.000691662	0.00526434	Cnot11	1	39534992	3	protein_coding
ENSMUSG00000003153	ENSMUSG00000003153	65.8616	28.2661	15.4163	26.4299	22.4284	31.6805	-0.509894	0.0662097	0.198948	Slc2a3	6	122727809	8	protein_coding
ENSMUSG00000003154	ENSMUSG00000003154	290.889	294.884	311.884	317.159	322.541	307.472	0.103815	0.528127	0.729556	Foxj2	6	122819914	2	protein_coding
ENSMUSG00000003161	ENSMUSG00000003161	2110.86	2122.25	1166.9	1363.42	1137.44	1580.17	-0.765922	2.06681e-15	1.11285e-13	Sri	5	8046078	6	protein_coding
ENSMUSG00000003166	ENSMUSG00000003166	435.784	372.043	364.063	397.361	416.527	397.156	-0.0340356	0.826583	0.919314	Dgcr2	16	17839482	8	protein_coding
ENSMUSG00000003178	ENSMUSG00000003178	43.9077	23.6824	16.6022	23.6958	36.3126	28.8402	-0.172058	0.533939	0.733198	Mical3	6	121007241	1	protein_coding
ENSMUSG00000003184	ENSMUSG00000003184	184.412	194.807	211.085	154.934	193.311	187.71	-0.0237998	0.907859	0.96135	Irf3	7	44997648	9	protein_coding
ENSMUSG00000003190	ENSMUSG00000003190	71.35	76.3949	81.8252	74.7329	60.877	73.036	-0.0204139	0.937035	0.972902	Bcl2l12	7	44991222	6	protein_coding
ENSMUSG00000003198	ENSMUSG00000003198	378.704	411.005	342.717	349.058	324.677	361.232	-0.20309	0.192807	0.402976	Zfp959	17	55892120	1	protein_coding
ENSMUSG00000003199	ENSMUSG00000003199	815.586	780.756	610.724	581.459	587.41	675.187	-0.40718	0.000695016	0.00528431	Mpnd	17	56005711	9	protein_coding
ENSMUSG00000003200	ENSMUSG00000003200	788.144	707.417	736.427	689.001	686.735	721.545	-0.0814671	0.49803	0.706372	Sh3gl1	17	56016753	1	protein_coding
ENSMUSG00000003208	ENSMUSG00000003208	159.165	185.64	150.606	116.656	164.475	155.308	-0.21493	0.328049	0.556286	Ccdc94	17	55959187	1	protein_coding
ENSMUSG00000003226	ENSMUSG00000003226	251.372	283.425	254.963	258.831	293.705	268.459	0.00634841	0.971518	0.988979	Ranbp2	10	58446852	1	protein_coding
ENSMUSG00000003228	ENSMUSG00000003228	340.285	440.035	739.984	767.38	734.796	604.496	0.870089	3.692e-10	1.10257e-08	Grk5	19	60889749	1	protein_coding
ENSMUSG00000003233	ENSMUSG00000003233	301.866	302.524	355.762	290.729	327.881	315.752	0.0916254	0.586156	0.770525	Dvl3	16	20516982	4	protein_coding
ENSMUSG00000003234	ENSMUSG00000003234	326.015	349.889	298.84	320.805	283.025	315.715	-0.151648	0.359166	0.585791	Abcf3	16	20548577	5	protein_coding
ENSMUSG00000003235	ENSMUSG00000003235	1009.88	1016.82	690.178	727.279	700.62	828.954	-0.499756	5.46644e-06	7.86255e-05	Eif2b5	16	20498817	2	protein_coding
ENSMUSG00000003269	ENSMUSG00000003269	850.712	930.49	916.679	826.619	868.298	878.56	-0.0339358	0.761438	0.885048	Cyth2	7	45806637	8	protein_coding
ENSMUSG00000003273	ENSMUSG00000003273	48.2985	70.2833	24.9033	18.2275	28.8365	38.1098	-0.694743	0.0126374	0.0577596	Car11	7	45699843	3	protein_coding
ENSMUSG00000003279	ENSMUSG00000003279	96.597	42.7812	49.8066	71.9988	29.9045	58.2176	-0.24675	0.374164	0.599955	Dlgap1	17	69969073	16	protein_coding
ENSMUSG00000003282	ENSMUSG00000003282	72.4477	97.7855	78.2676	100.252	146.318	99.0142	0.240004	0.347382	0.574581	Plag1	4	3900996	4	protein_coding
ENSMUSG00000003283	ENSMUSG00000003283	127.332	191.751	145.862	131.238	215.74	162.385	0.0273796	0.906543	0.960665	Hck	2	153108468	4	protein_coding
ENSMUSG00000003299	ENSMUSG00000003299	219.539	297.94	282.238	298.02	310.793	281.706	0.170308	0.349672	0.576424	Mrpl4	9	21002737	1	protein_coding
ENSMUSG00000003308	ENSMUSG00000003308	670.69	634.078	530.085	419.234	521.193	555.056	-0.385059	0.00676381	0.034901	Keap1	9	21229730	2	protein_coding
ENSMUSG00000003316	ENSMUSG00000003316	361.141	375.863	326.115	351.792	290.501	341.082	-0.172725	0.289614	0.519154	Glg1	8	111154421	4	protein_coding
ENSMUSG00000003341	ENSMUSG00000003341	2.19539	2.29185	8.30111	10.9365	7.47612	6.2402	0.278938	0.180719	0.387076	Atp8b3	10	80519585	1	protein_coding
ENSMUSG00000003344	ENSMUSG00000003344	868.275	676.095	572.776	425.613	602.362	629.024	-0.487477	0.00177707	0.0116996	Btbd2	10	80642617	5	protein_coding
ENSMUSG00000003345	ENSMUSG00000003345	4301.86	4077.2	4093.63	3931.68	3624.85	4005.84	-0.107427	0.117836	0.292802	Csnk1g2	10	80622780	2	protein_coding
ENSMUSG00000003346	ENSMUSG00000003346	2754.11	2495.82	2214.02	1593.09	1897.87	2190.98	-0.447841	3.27969e-05	0.000384329	Abhd17a	10	80583654	4	protein_coding
ENSMUSG00000003348	ENSMUSG00000003348	214.05	187.932	156.535	133.061	154.863	169.288	-0.366666	0.0777648	0.22251	Mob3a	10	80685256	1	protein_coding
ENSMUSG00000003352	ENSMUSG00000003352	630.076	538.584	930.91	818.417	683.531	720.304	0.442155	0.00164677	0.0109714	Cacnb3	15	98632220	2	protein_coding
ENSMUSG00000003355	ENSMUSG00000003355	327.113	421.7	342.717	321.716	352.446	353.138	-0.133765	0.420875	0.642897	Fkbp11	15	98724373	1	protein_coding
ENSMUSG00000003360	ENSMUSG00000003360	1038.42	961.048	1184.69	1005.25	1042.39	1046.36	0.103585	0.344193	0.57177	Ddx23	15	98645134	6	protein_coding
ENSMUSG00000003363	ENSMUSG00000003363	102.085	106.189	189.74	133.061	150.591	136.333	0.468592	0.0396329	0.13748	Pld3	7	27532000	8	protein_coding
ENSMUSG00000003378	ENSMUSG00000003378	262.349	223.837	292.91	229.667	191.175	239.988	-0.0259519	0.896738	0.955738	Grik5	7	25009853	1	protein_coding
ENSMUSG00000003380	ENSMUSG00000003380	1282.11	1304.83	1049.5	990.667	864.026	1098.22	-0.40239	0.000193575	0.00177544	Rabac1	7	24969750	1	protein_coding
ENSMUSG00000003382	ENSMUSG00000003382	885.838	859.443	679.505	615.18	571.39	722.271	-0.464059	0.000154021	0.00145391	Etv3	3	87525407	5	protein_coding
ENSMUSG00000003402	ENSMUSG00000003402	607.024	605.048	709.152	704.495	684.599	662.064	0.196601	0.103188	0.267846	Prkcsh	9	22003035	2	protein_coding
ENSMUSG00000003411	ENSMUSG00000003411	15.3677	28.2661	61.6654	82.9353	97.1896	57.0848	1.06298	0.000106398	0.00106722	Rab3b	4	108879063	4	protein_coding
ENSMUSG00000003420	ENSMUSG00000003420	30.7354	11.4592	36.762	34.6323	39.5167	30.6211	0.36428	0.189285	0.398769	Fcgrt	7	45092993	1	protein_coding
ENSMUSG00000003421	ENSMUSG00000003421	408.342	339.193	445.888	359.083	422.935	395.088	0.120075	0.457957	0.675072	Nosip	7	45062429	8	protein_coding
ENSMUSG00000003423	ENSMUSG00000003423	481.887	525.597	556.174	472.093	465.656	500.282	-0.0182327	0.898994	0.956865	Pih1d1	7	45154303	9	protein_coding
ENSMUSG00000003429	ENSMUSG00000003429	30907.7	31389.1	25648	26751.7	25525.6	28044.4	-0.260534	2.744e-10	8.3824e-09	Rps11	7	45122388	1	protein_coding
ENSMUSG00000003435	ENSMUSG00000003435	1351.26	1381.22	1351.89	1348.84	1468.52	1380.35	0.0234628	0.798575	0.903567	Supt5	7	28314898	1	protein_coding
ENSMUSG00000003437	ENSMUSG00000003437	215.148	337.666	480.278	448.398	438.955	384.089	0.631814	0.000362886	0.00303993	Paf1	7	28392951	10	protein_coding
ENSMUSG00000003438	ENSMUSG00000003438	841.931	941.949	799.278	842.113	781.789	841.412	-0.138135	0.223945	0.442997	Timm50	7	28305516	6	protein_coding
ENSMUSG00000003444	ENSMUSG00000003444	665.202	678.387	621.397	647.078	692.076	660.828	-0.0378156	0.758398	0.883791	Med29	7	28386146	1	protein_coding
ENSMUSG00000003452	ENSMUSG00000003452	72.4477	42.7812	56.9219	101.163	55.5369	65.7701	0.193592	0.477251	0.691458	Bicd1	6	149408984	8	protein_coding
ENSMUSG00000003458	ENSMUSG00000003458	517.013	569.906	756.587	666.217	714.504	644.845	0.365897	0.00417721	0.0237732	Ncstn	1	172066013	6	protein_coding
ENSMUSG00000003464	ENSMUSG00000003464	860.591	844.164	923.795	948.744	983.644	912.188	0.154102	0.147287	0.33862	Pex19	1	172126755	6	protein_coding
ENSMUSG00000003500	ENSMUSG00000003500	468.715	481.288	534.828	494.878	556.437	507.229	0.143235	0.297043	0.526755	Impdh1	6	29200434	10	protein_coding
ENSMUSG00000003518	ENSMUSG00000003518	585.07	485.872	539.572	507.637	510.512	525.733	-0.0389094	0.781039	0.894699	Dusp3	11	101971143	7	protein_coding
ENSMUSG00000003526	ENSMUSG00000003526	3.29308	36.6696	56.9219	30.9868	13.8842	28.3511	0.224155	0.385949	0.611272	Prodh	16	18060357	7	protein_coding
ENSMUSG00000003527	ENSMUSG00000003527	466.52	578.31	423.356	440.195	310.793	443.835	-0.376142	0.0252245	0.0982392	Dgcr14	16	17900711	1	protein_coding
ENSMUSG00000003528	ENSMUSG00000003528	1139.41	896.876	793.349	717.254	620.518	833.481	-0.485597	0.000297595	0.00257797	Slc25a1	16	17925211	6	protein_coding
ENSMUSG00000003531	ENSMUSG00000003531	541.163	426.284	358.133	366.374	402.643	418.919	-0.32956	0.0359045	0.127399	Dgcr6	16	18052860	9	protein_coding
ENSMUSG00000003534	ENSMUSG00000003534	91.1085	94.7297	230.059	175.896	167.679	151.894	0.829714	0.000187125	0.00172522	Ddr1	17	35681567	12	protein_coding
ENSMUSG00000003541	ENSMUSG00000003541	11278.8	10857.2	5389.79	5028.07	5100.85	7530.95	-1.08727	1.01355e-90	1.04859e-87	Ier3	17	35821684	1	protein_coding
ENSMUSG00000003545	ENSMUSG00000003545	296.377	310.927	94.8698	112.099	100.394	182.933	-1.32086	7.67844e-11	2.47143e-09	Fosb	7	19302721	1	protein_coding
ENSMUSG00000003546	ENSMUSG00000003546	38.4193	38.9614	54.5501	71.9988	86.5094	58.0878	0.54173	0.0449554	0.150598	Klc4	17	46630631	1	protein_coding
ENSMUSG00000003549	ENSMUSG00000003549	1784.85	1877.79	1506.06	1209.4	1393.76	1554.37	-0.407044	5.11963e-05	0.000564758	Ercc1	7	19344778	10	protein_coding
ENSMUSG00000003559	ENSMUSG00000003559	12.0746	23.6824	45.0631	42.8347	24.5644	29.6439	0.452924	0.102202	0.266394	As3mt	19	46707443	1	protein_coding
ENSMUSG00000003573	ENSMUSG00000003573	493.962	439.271	380.665	380.956	355.65	410.101	-0.297906	0.0467047	0.155118	Homer3	8	70282827	8	protein_coding
ENSMUSG00000003575	ENSMUSG00000003575	215.148	218.489	214.643	267.034	285.161	240.095	0.206972	0.275243	0.503442	Crtc1	8	70382355	5	protein_coding
ENSMUSG00000003581	ENSMUSG00000003581	150.384	212.378	163.65	154.934	139.91	164.251	-0.206501	0.340419	0.567633	Rnf215	11	4135202	4	protein_coding
ENSMUSG00000003585	ENSMUSG00000003585	8.78154	10.6953	1.18587	3.64551	1.06802	5.07525	-0.300703	0.114722	0.287032	Sec14l2	11	4097039	6	protein_coding
ENSMUSG00000003604	ENSMUSG00000003604	340.285	391.142	431.658	330.83	399.439	378.671	0.0704822	0.669268	0.829582	Aven	2	112492964	3	protein_coding
ENSMUSG00000003617	ENSMUSG00000003617	75.7408	87.8542	54.5501	48.303	58.741	65.0378	-0.406319	0.122164	0.30005	Cp	3	19957054	16	protein_coding
ENSMUSG00000003623	ENSMUSG00000003623	253.567	215.434	177.881	195.946	174.087	203.383	-0.305358	0.118708	0.294323	Crot	5	8966033	3	protein_coding
ENSMUSG00000003644	ENSMUSG00000003644	14.27	38.1975	32.0186	22.7844	51.2649	31.7071	0.175586	0.524964	0.727267	Rps6ka1	4	133847290	9	protein_coding
ENSMUSG00000003660	ENSMUSG00000003660	431.393	472.885	480.278	468.448	445.363	459.674	0.034885	0.806566	0.907665	Snrnp200	2	127208386	5	protein_coding
ENSMUSG00000003662	ENSMUSG00000003662	356.75	317.039	340.345	294.375	360.99	333.9	-0.0188193	0.910351	0.962194	Ciao1	2	127240938	5	protein_coding
ENSMUSG00000003665	ENSMUSG00000003665	193.194	209.322	173.137	180.453	218.944	195.01	-0.0660963	0.741838	0.875053	Has1	17	17843328	1	protein_coding
ENSMUSG00000003680	ENSMUSG00000003680	732.161	647.829	502.81	442.929	450.703	555.287	-0.531427	9.37348e-05	0.000955422	Taf6l	19	8772522	13	protein_coding
ENSMUSG00000003721	ENSMUSG00000003721	851.81	733.391	713.895	689.913	625.858	722.973	-0.214266	0.0871197	0.239379	Insig2	1	121304353	14	protein_coding
ENSMUSG00000003731	ENSMUSG00000003731	1302.96	1333.09	1130.14	1139.22	1189.77	1219.04	-0.187629	0.0461953	0.153815	Kpna6	4	129643980	6	protein_coding
ENSMUSG00000003746	ENSMUSG00000003746	416.026	423.992	241.918	353.614	290.501	345.21	-0.449082	0.0102046	0.0488068	Man1a	10	53904788	5	protein_coding
ENSMUSG00000003752	ENSMUSG00000003752	126.235	129.107	139.933	97.5174	101.462	118.851	-0.138813	0.555525	0.748507	Itpkc	7	27207172	3	protein_coding
ENSMUSG00000003762	ENSMUSG00000003762	69.1547	53.4764	65.223	83.8467	69.4212	68.2244	0.171135	0.514559	0.718225	Adck4	7	27233023	7	protein_coding
ENSMUSG00000003778	ENSMUSG00000003778	1434.68	1214.68	1425.42	1397.14	1477.07	1389.8	0.112201	0.255072	0.479738	Brd8	18	34598615	8	protein_coding
ENSMUSG00000003779	ENSMUSG00000003779	641.053	636.37	782.676	830.265	856.55	749.383	0.34986	0.00268732	0.0164486	Kif20a	18	34624624	2	protein_coding
ENSMUSG00000003808	ENSMUSG00000003808	1208.56	1044.32	884.661	788.341	717.708	928.718	-0.474159	7.98128e-05	0.00083226	Farsa	8	84856989	6	protein_coding
ENSMUSG00000003809	ENSMUSG00000003809	237.102	262.035	233.617	165.871	252.052	230.135	-0.173483	0.389439	0.614581	Gcdh	8	84886393	6	protein_coding
ENSMUSG00000003810	ENSMUSG00000003810	1443.47	1565.33	1970.92	1763.52	2141.38	1776.92	0.367229	0.000127387	0.00124331	Mast2	4	116306762	15	protein_coding
ENSMUSG00000003812	ENSMUSG00000003812	319.429	362.112	245.476	263.388	177.291	273.539	-0.498213	0.00900466	0.0440395	Dnase2a	8	84908560	9	protein_coding
ENSMUSG00000003813	ENSMUSG00000003813	948.407	1145.16	1158.6	1166.56	1057.34	1095.21	0.100189	0.365983	0.592015	Rad23a	8	84834019	7	protein_coding
ENSMUSG00000003814	ENSMUSG00000003814	3744.23	3644.8	4097.19	4202.36	4167.41	3971.2	0.16828	0.00515253	0.028258	Calr	8	84841850	4	protein_coding
ENSMUSG00000003824	ENSMUSG00000003824	271.13	275.022	245.476	271.59	347.106	282.065	0.0676341	0.714132	0.858452	Syce2	8	84872111	4	protein_coding
ENSMUSG00000003847	ENSMUSG00000003847	652.03	628.73	718.639	801.101	695.28	699.156	0.196482	0.111147	0.280412	Nfat5	8	107293470	14	protein_coding
ENSMUSG00000003848	ENSMUSG00000003848	2271.13	1805.98	1552.31	1511.06	1450.37	1718.17	-0.42154	2.62995e-05	0.000317435	Nob1	8	107412486	8	protein_coding
ENSMUSG00000003849	ENSMUSG00000003849	245.883	317.803	444.702	417.411	468.86	378.932	0.586584	0.000335379	0.00284238	Nqo1	8	107388225	1	protein_coding
ENSMUSG00000003863	ENSMUSG00000003863	39.5169	37.4335	37.9479	24.6072	10.6802	30.0371	-0.287029	0.2987	0.528121	Ppfia3	7	45339126	7	protein_coding
ENSMUSG00000003865	ENSMUSG00000003865	221.734	188.695	276.308	198.68	231.76	223.436	0.169472	0.393101	0.618072	Gys1	7	45434844	6	protein_coding
ENSMUSG00000003868	ENSMUSG00000003868	973.654	1123.01	1042.38	910.466	960.148	1001.93	-0.10903	0.329442	0.557583	Ruvbl2	7	45421852	3	protein_coding
ENSMUSG00000003873	ENSMUSG00000003873	3093.3	3018.36	2803.4	2854.43	2984.04	2950.71	-0.0834457	0.220987	0.439908	Bax	7	45461695	1	protein_coding
ENSMUSG00000003923	ENSMUSG00000003923	1028.54	890.765	896.52	997.958	798.877	922.532	-0.0885394	0.467749	0.682987	Tfam	10	71225464	5	protein_coding
ENSMUSG00000003929	ENSMUSG00000003929	571.898	391.906	387.78	450.22	488.084	457.978	-0.106917	0.526153	0.728218	Zfp81	17	33329342	1	protein_coding
ENSMUSG00000003934	ENSMUSG00000003934	36.2239	12.2232	20.1598	12.7593	20.2923	20.3317	-0.155346	0.559845	0.751371	Efnb3	11	69554092	1	protein_coding
ENSMUSG00000003948	ENSMUSG00000003948	2131.72	2327.75	4609.49	4629.8	4531.6	3646.07	1.02512	3.9655e-54	1.59545e-51	Mmd	11	90187684	5	protein_coding
ENSMUSG00000003949	ENSMUSG00000003949	351.262	317.039	470.791	434.727	335.358	381.835	0.277193	0.102248	0.266394	Hlf	11	90336536	6	protein_coding
ENSMUSG00000003955	ENSMUSG00000003955	1474.2	1555.4	1510.8	1662.35	1426.87	1525.93	0.0171061	0.856218	0.936313	Fam162a	16	36043844	1	protein_coding
ENSMUSG00000003970	ENSMUSG00000003970	16166.8	15796.2	20801.4	18073.5	19738	18115.2	0.286773	2.57163e-07	4.85625e-06	Rpl8	15	76904071	1	protein_coding
ENSMUSG00000003992	ENSMUSG00000003992	329.308	343.013	432.843	446.575	367.398	383.828	0.2788	0.0775008	0.2219	Ssbp2	13	91460283	9	protein_coding
ENSMUSG00000004018	ENSMUSG00000004018	128.43	153.554	112.658	107.543	104.666	121.37	-0.302854	0.184929	0.39308	Fancl	11	26386135	5	protein_coding
ENSMUSG00000004032	ENSMUSG00000004032	255.762	352.945	416.241	418.322	375.942	363.843	0.359312	0.0346998	0.124549	Gstm5	3	107895821	6	protein_coding
ENSMUSG00000004035	ENSMUSG00000004035	4.39077	19.0987	27.2751	2.73413	14.9522	13.6902	0.0706376	0.761085	0.884943	Gstm7	3	107926334	5	protein_coding
ENSMUSG00000004040	ENSMUSG00000004040	383.095	355.236	384.223	312.602	375.942	362.22	-0.0423234	0.794215	0.901027	Stat3	11	100885098	14	protein_coding
ENSMUSG00000004043	ENSMUSG00000004043	21.9539	19.8627	28.4609	23.6958	46.9928	28.1932	0.289655	0.296196	0.525941	Stat5a	11	100859351	7	protein_coding
ENSMUSG00000004044	ENSMUSG00000004044	2110.86	2074.12	2739.37	2339.51	2692.47	2391.27	0.300128	0.000346349	0.00292168	Ptrf	11	100956733	2	protein_coding
ENSMUSG00000004054	ENSMUSG00000004054	250.274	265.09	270.379	295.286	321.473	280.501	0.176289	0.3125	0.541611	Map3k11	19	5689131	1	protein_coding
ENSMUSG00000004056	ENSMUSG00000004056	892.424	961.812	1415.93	1203.02	1226.08	1139.85	0.446773	3.18919e-05	0.000375546	Akt2	7	27591552	14	protein_coding
ENSMUSG00000004069	ENSMUSG00000004069	488.473	482.816	522.97	467.537	456.044	483.568	-0.0104248	0.940994	0.974455	Dnaja3	16	4639989	4	protein_coding
ENSMUSG00000004070	ENSMUSG00000004070	362.239	381.211	373.55	390.981	410.119	383.62	0.068273	0.654033	0.818686	Hmox2	16	4726361	6	protein_coding
ENSMUSG00000004071	ENSMUSG00000004071	702.524	689.082	585.821	623.382	571.39	634.44	-0.216345	0.0811925	0.228703	Cdip1	16	4750348	6	protein_coding
ENSMUSG00000004085	ENSMUSG00000004085	609.22	563.795	696.107	563.231	623.722	611.215	0.0912979	0.498558	0.706774	Zak	2	72285637	6	protein_coding
ENSMUSG00000004096	ENSMUSG00000004096	5459.93	6394.26	5880.74	5687.91	5560.1	5796.59	-0.0543878	0.424986	0.647266	Cwc15	9	14500617	1	protein_coding
ENSMUSG00000004099	ENSMUSG00000004099	1279.91	1501.92	1184.69	1178.41	1308.32	1290.65	-0.180253	0.0810884	0.228454	Dnmt1	9	20907206	3	protein_coding
ENSMUSG00000004100	ENSMUSG00000004100	3523.59	3489.72	2032.59	1850.1	2052.73	2589.75	-0.811361	2.49684e-27	3.11761e-25	Ppan	9	20888175	6	protein_coding
ENSMUSG00000004105	ENSMUSG00000004105	392.974	344.541	520.598	489.41	494.492	448.403	0.41304	0.0045788	0.0256059	Angptl2	2	33216069	3	protein_coding
ENSMUSG00000004113	ENSMUSG00000004113	0	9.16739	2.37174	4.55689	9.61216	5.14164	0.0257824	0.882803	0.949801	Cacna1b	2	24603887	10	protein_coding
ENSMUSG00000004127	ENSMUSG00000004127	388.583	439.271	471.977	496.701	543.621	468.031	0.261446	0.0724091	0.211617	Trmt10a	3	138143448	6	protein_coding
ENSMUSG00000004151	ENSMUSG00000004151	341.383	362.876	342.717	383.69	319.337	350.001	-0.0130806	0.935576	0.972016	Etv1	12	38779380	13	protein_coding
ENSMUSG00000004187	ENSMUSG00000004187	12.0746	12.2232	8.30111	9.11377	3.20405	8.98335	-0.180755	0.431387	0.652964	Kifc2	15	76660641	1	protein_coding
ENSMUSG00000004207	ENSMUSG00000004207	1058.18	971.743	1249.91	1301.45	1242.1	1164.68	0.308945	0.00167798	0.0111435	Psap	10	60277627	5	protein_coding
ENSMUSG00000004221	ENSMUSG00000004221	252.469	463.717	522.97	507.637	476.336	444.626	0.419502	0.0239317	0.0943971	Ikbkg	X	74393290	18	protein_coding
ENSMUSG00000004233	ENSMUSG00000004233	184.412	207.03	206.342	210.528	338.562	229.375	0.29753	0.161546	0.359808	Wars2	3	99141068	4	protein_coding
ENSMUSG00000004263	ENSMUSG00000004263	1796.92	1928.21	2733.44	2277.53	2611.3	2269.48	0.434408	9.91619e-07	1.6585e-05	Atn1	6	124739189	4	protein_coding
ENSMUSG00000004264	ENSMUSG00000004264	1593.85	1889.25	2339.73	2191.86	2197.98	2042.53	0.35293	7.12154e-05	0.000752908	Phb2	6	124712336	8	protein_coding
ENSMUSG00000004267	ENSMUSG00000004267	59.2754	126.816	141.119	130.327	166.611	124.83	0.459491	0.0653174	0.197095	Eno2	6	124760053	15	protein_coding
ENSMUSG00000004268	ENSMUSG00000004268	3705.81	4109.28	4520.55	4334.51	4487.81	4231.59	0.182684	0.00520722	0.0284716	Emg1	6	124704381	4	protein_coding
ENSMUSG00000004270	ENSMUSG00000004270	445.663	443.091	432.843	385.513	467.792	434.98	-0.0487944	0.744079	0.876268	Lpcat3	6	124663027	9	protein_coding
ENSMUSG00000004285	ENSMUSG00000004285	2218.44	2296.43	2401.39	2260.22	2226.82	2280.66	0.0230772	0.760983	0.884943	Atp6v1f	6	29467718	3	protein_coding
ENSMUSG00000004317	ENSMUSG00000004317	293.084	343.013	263.264	267.945	271.277	287.716	-0.225638	0.189323	0.398769	Clcn5	X	7153810	5	protein_coding
ENSMUSG00000004319	ENSMUSG00000004319	401.756	472.885	410.312	407.386	377.01	413.87	-0.126827	0.403606	0.627976	Clcn3	8	60910389	10	protein_coding
ENSMUSG00000004347	ENSMUSG00000004347	2.19539	3.81975	21.3457	5.46826	18.1563	10.1971	0.411529	0.0740526	0.215414	Pde1c	6	56069821	8	protein_coding
ENSMUSG00000004356	ENSMUSG00000004356	365.532	306.344	270.379	343.589	258.46	308.861	-0.179103	0.318729	0.547105	Utp20	10	88746607	1	protein_coding
ENSMUSG00000004364	ENSMUSG00000004364	2018.66	1527.13	1917.56	2376.87	2362.46	2040.54	0.312702	0.00580385	0.0309282	Cul3	1	80264923	6	protein_coding
ENSMUSG00000004371	ENSMUSG00000004371	13.1723	40.4893	18.974	29.1641	41.6527	28.6905	0.0581496	0.831936	0.9218	Il11	7	4773055	2	protein_coding
ENSMUSG00000004383	ENSMUSG00000004383	266.739	359.056	409.126	341.767	366.33	348.604	0.218217	0.206609	0.42178	Large	8	72814599	3	protein_coding
ENSMUSG00000004393	ENSMUSG00000004393	1172.34	1164.26	1007.99	915.023	850.142	1021.95	-0.325379	0.0025888	0.0159423	Ddx56	11	6258919	4	protein_coding
ENSMUSG00000004394	ENSMUSG00000004394	563.117	601.992	553.802	516.751	487.016	544.536	-0.15757	0.241075	0.464018	Tmed4	11	6270369	3	protein_coding
ENSMUSG00000004446	ENSMUSG00000004446	455.543	381.975	509.925	493.055	542.553	476.61	0.279895	0.0543011	0.173199	Bid	6	120891930	5	protein_coding
ENSMUSG00000004451	ENSMUSG00000004451	780.46	722.696	833.668	932.339	752.953	804.423	0.153821	0.212823	0.42956	Ralb	1	119470305	3	protein_coding
ENSMUSG00000004455	ENSMUSG00000004455	347.969	297.176	246.661	251.54	230.692	274.808	-0.360612	0.0401136	0.138632	Ppp1cc	5	122158278	9	protein_coding
ENSMUSG00000004460	ENSMUSG00000004460	443.468	372.043	581.077	517.662	562.845	495.419	0.412255	0.00430263	0.0243911	Dnajb11	16	22857845	5	protein_coding
ENSMUSG00000004462	ENSMUSG00000004462	184.412	184.876	225.316	185.921	190.107	194.126	0.099019	0.618712	0.793476	Tbccd1	16	22813215	1	protein_coding
ENSMUSG00000004500	ENSMUSG00000004500	90.0108	116.884	144.676	154.934	128.162	126.934	0.358182	0.119156	0.295168	Zfp324	7	12965838	3	protein_coding
ENSMUSG00000004508	ENSMUSG00000004508	296.377	273.494	254.963	201.414	262.732	257.796	-0.218882	0.237718	0.460327	Gab2	7	97081751	1	protein_coding
ENSMUSG00000004530	ENSMUSG00000004530	596.047	562.267	713.895	701.761	696.348	654.063	0.268483	0.0277184	0.105291	Coro1c	5	113842436	11	protein_coding
ENSMUSG00000004535	ENSMUSG00000004535	636.662	777.7	1243.98	1281.4	1084.04	1004.76	0.72631	1.29976e-09	3.59956e-08	Tax1bp1	6	52713729	7	protein_coding
ENSMUSG00000004558	ENSMUSG00000004558	241.492	340.721	358.133	321.716	450.703	342.553	0.319556	0.0857122	0.236693	Ndrg2	14	51905271	2	protein_coding
ENSMUSG00000004561	ENSMUSG00000004561	514.818	522.541	268.007	300.755	278.753	376.975	-0.802959	1.76655e-07	3.41611e-06	Mettl17	14	51884842	16	protein_coding
ENSMUSG00000004562	ENSMUSG00000004562	1323.82	1326.98	955.813	950.567	888.591	1089.15	-0.49192	7.2905e-07	1.25262e-05	Arhgef40	14	51984719	26	protein_coding
ENSMUSG00000004565	ENSMUSG00000004565	344.676	310.927	292.91	199.592	337.494	297.12	-0.210712	0.282802	0.511756	Pnpla6	8	3515384	2	protein_coding
ENSMUSG00000004567	ENSMUSG00000004567	358.946	398.782	330.858	301.666	373.806	352.812	-0.161466	0.324491	0.552874	Mcoln1	8	3500457	7	protein_coding
ENSMUSG00000004568	ENSMUSG00000004568	718.989	618.799	540.758	505.814	510.512	578.975	-0.342234	0.0100638	0.0482662	Arhgef18	8	3393006	6	protein_coding
ENSMUSG00000004591	ENSMUSG00000004591	1886.93	1880.84	2006.5	2242.9	2259.93	2055.42	0.200034	0.0155828	0.0680027	Pkn2	3	142790902	11	protein_coding
ENSMUSG00000004609	ENSMUSG00000004609	14.27	16.8069	27.2751	23.6958	19.2243	20.2544	0.22292	0.412131	0.635845	Cd33	7	43527456	2	protein_coding
ENSMUSG00000004610	ENSMUSG00000004610	507.134	521.777	584.635	547.738	523.329	536.923	0.0940508	0.482189	0.69531	Etfb	7	43444108	3	protein_coding
ENSMUSG00000004626	ENSMUSG00000004626	35.1262	66.4636	55.736	63.7964	68.3531	57.8951	0.176952	0.51552	0.718929	Stxbp2	8	3630955	15	protein_coding
ENSMUSG00000004631	ENSMUSG00000004631	102.085	146.678	192.111	193.212	199.719	166.761	0.523201	0.0150715	0.0661702	Sgce	6	4674350	12	protein_coding
ENSMUSG00000004633	ENSMUSG00000004633	6.58616	21.3906	16.6022	14.582	13.8842	14.609	0.023864	0.925211	0.968185	Chn2	6	54039554	9	protein_coding
ENSMUSG00000004637	ENSMUSG00000004637	228.32	271.966	241.918	220.553	153.795	223.31	-0.240435	0.243498	0.466943	Wwox	8	114439655	9	protein_coding
ENSMUSG00000004642	ENSMUSG00000004642	1978.04	1927.44	1528.59	1511.06	1516.59	1692.35	-0.354405	1.40932e-05	0.000181768	Slbp	5	33634952	10	protein_coding
ENSMUSG00000004655	ENSMUSG00000004655	64.7639	41.2533	183.81	152.2	174.087	123.223	1.26826	1.14313e-07	2.28689e-06	Aqp1	6	55336432	1	protein_coding
ENSMUSG00000004661	ENSMUSG00000004661	135.016	116.884	80.6393	152.2	166.611	130.27	0.0631671	0.797735	0.903113	Arid3b	9	57790353	10	protein_coding
ENSMUSG00000004665	ENSMUSG00000004665	6008.77	5708.99	7744.93	6787.94	7325.53	6715.23	0.310411	7.96681e-07	1.36075e-05	Cnn2	10	79988584	2	protein_coding
ENSMUSG00000004667	ENSMUSG00000004667	2905.59	2570.69	2454.76	2212.82	2294.1	2487.59	-0.232904	0.00417705	0.0237732	Polr2e	10	80035949	5	protein_coding
ENSMUSG00000004677	ENSMUSG00000004677	571.898	449.966	301.212	263.388	351.378	387.568	-0.665154	8.8348e-05	0.000908185	Myo9b	8	71272714	3	protein_coding
ENSMUSG00000004698	ENSMUSG00000004698	10.9769	32.0859	16.6022	6.37964	8.54414	14.9178	-0.305892	0.223714	0.44272	Hdac9	12	34371503	1	protein_coding
ENSMUSG00000004748	ENSMUSG00000004748	53.787	51.1846	48.6208	40.1006	63.013	51.3412	-0.0329758	0.903847	0.959914	Mtfp1	11	4091480	2	protein_coding
ENSMUSG00000004768	ENSMUSG00000004768	1110.87	1068	1775.25	1615.87	1755.82	1465.16	0.637086	3.37689e-12	1.30588e-10	Rab23	1	33719887	9	protein_coding
ENSMUSG00000004771	ENSMUSG00000004771	1385.29	1453.8	1200.1	1354.31	1424.74	1363.65	-0.0945635	0.34085	0.567979	Rab11a	9	64715299	9	protein_coding
ENSMUSG00000004788	ENSMUSG00000004788	883.643	882.361	704.408	637.964	731.592	767.994	-0.337647	0.00409633	0.0233771	Eif2b2	12	85219481	7	protein_coding
ENSMUSG00000004789	ENSMUSG00000004789	1946.21	1401.85	1777.62	1687.87	1662.9	1695.29	0.0315001	0.780514	0.894381	Dlst	12	85110833	1	protein_coding
ENSMUSG00000004791	ENSMUSG00000004791	435.784	444.618	217.015	275.236	227.488	320.028	-0.782812	4.11938e-06	6.16375e-05	Pgf	12	85166639	1	protein_coding
ENSMUSG00000004798	ENSMUSG00000004798	351.262	411.769	505.182	448.398	418.663	427.055	0.23617	0.126216	0.306524	Ulk2	11	61775649	3	protein_coding
ENSMUSG00000004815	ENSMUSG00000004815	120.746	119.176	84.1969	93.8719	70.4892	97.6961	-0.397159	0.102279	0.266394	Dgkq	5	108646693	11	protein_coding
ENSMUSG00000004843	ENSMUSG00000004843	815.586	694.43	758.958	925.959	836.258	806.238	0.150021	0.234229	0.45636	Chmp2b	16	65539133	1	protein_coding
ENSMUSG00000004846	ENSMUSG00000004846	223.929	306.344	260.892	282.527	270.208	268.78	0.0244447	0.89487	0.954792	Plod3	5	136987019	6	protein_coding
ENSMUSG00000004849	ENSMUSG00000004849	2228.32	2202.47	1836.92	1815.46	1960.88	2008.81	-0.238703	0.00250852	0.0155205	Ap1s1	5	137034993	5	protein_coding
ENSMUSG00000004864	ENSMUSG00000004864	135.016	122.232	515.854	495.789	515.853	356.949	1.79405	9.17312e-28	1.17578e-25	Mapk13	17	28769307	4	protein_coding
ENSMUSG00000004865	ENSMUSG00000004865	2376.51	2140.59	2478.47	2551.86	2670.04	2443.49	0.182522	0.0194429	0.080737	Srpk1	17	28587648	7	protein_coding
ENSMUSG00000004880	ENSMUSG00000004880	975.849	823.537	1030.52	1063.58	1096.85	998.068	0.234664	0.033702	0.122035	Lbr	1	181815316	1	protein_coding
ENSMUSG00000004885	ENSMUSG00000004885	385.29	287.245	575.148	589.661	510.512	469.571	0.673674	1.77417e-05	0.000223842	Crabp2	3	87948666	2	protein_coding
ENSMUSG00000004891	ENSMUSG00000004891	275.521	217.726	149.42	143.086	155.931	188.337	-0.607007	0.00276451	0.0168099	Nes	3	87971078	3	protein_coding
ENSMUSG00000004895	ENSMUSG00000004895	1207.46	1047.37	850.27	857.606	868.298	966.202	-0.375159	0.000553803	0.00434758	Prcc	3	87858900	1	protein_coding
ENSMUSG00000004896	ENSMUSG00000004896	361.141	376.627	356.948	252.452	343.902	338.214	-0.194364	0.269522	0.496638	Rrnad1	3	87922601	12	protein_coding
ENSMUSG00000004897	ENSMUSG00000004897	8502.73	8077.24	10975.2	11420.5	10405.7	9876.28	0.396142	2.64438e-13	1.15365e-11	Hdgf	3	87906321	6	protein_coding
ENSMUSG00000004929	ENSMUSG00000004929	297.475	229.949	211.085	206.883	224.284	233.935	-0.256994	0.176386	0.380682	Thop1	10	81070035	5	protein_coding
ENSMUSG00000004931	ENSMUSG00000004931	936.332	728.808	839.598	725.456	824.51	810.941	-0.0580882	0.655744	0.82026	Apba3	10	81268172	1	protein_coding
ENSMUSG00000004933	ENSMUSG00000004933	8.78154	24.4464	17.7881	10.0252	5.34009	13.2762	-0.162263	0.508152	0.713669	Matk	10	81252935	11	protein_coding
ENSMUSG00000004934	ENSMUSG00000004934	400.658	376.627	301.212	309.868	276.617	332.996	-0.355644	0.0277003	0.105291	Pias4	10	81153266	6	protein_coding
ENSMUSG00000004936	ENSMUSG00000004936	394.072	372.043	464.862	519.485	474.2	444.932	0.320905	0.0272556	0.104243	Map2k1	9	64185770	4	protein_coding
ENSMUSG00000004937	ENSMUSG00000004937	1124.04	1062.65	1200.1	1103.68	1101.13	1118.32	0.0523371	0.602461	0.782604	Sgta	10	81044075	1	protein_coding
ENSMUSG00000004945	ENSMUSG00000004945	2615.8	2572.98	1976.85	1974.04	1811.36	2190.21	-0.424839	4.767e-08	1.02899e-06	Tmem242	17	5410870	3	protein_coding
ENSMUSG00000004947	ENSMUSG00000004947	198.682	229.949	198.041	167.693	143.114	187.496	-0.285283	0.168277	0.369257	Dtx2	5	135994800	8	protein_coding
ENSMUSG00000004951	ENSMUSG00000004951	69.1547	130.635	88.9404	58.3282	54.4689	80.3055	-0.380111	0.153309	0.348046	Hspb1	5	135887919	2	protein_coding
ENSMUSG00000004952	ENSMUSG00000004952	140.505	152.026	92.498	103.897	68.3531	111.456	-0.55141	0.021429	0.0869163	Rasa4	5	136083916	12	protein_coding
ENSMUSG00000004980	ENSMUSG00000004980	7801.3	8171.2	10516.3	11078.7	10395	9592.51	0.413262	1.05672e-15	5.8642e-14	Hnrnpa2b1	6	51460434	3	protein_coding
ENSMUSG00000004994	ENSMUSG00000004994	262.349	188.695	228.873	184.098	234.964	219.796	-0.0498126	0.805951	0.907358	Ccdc130	8	84257795	7	protein_coding
ENSMUSG00000004996	ENSMUSG00000004996	343.578	467.537	456.561	363.64	416.527	409.568	0.0155297	0.92628	0.968472	Mri1	8	84249906	5	protein_coding
ENSMUSG00000005034	ENSMUSG00000005034	642.15	692.138	671.204	804.746	727.32	707.512	0.131414	0.296828	0.52656	Prkacb	3	146729579	5	protein_coding
ENSMUSG00000005043	ENSMUSG00000005043	64.7639	39.7254	37.9479	46.4802	40.5847	45.9004	-0.180698	0.512689	0.717191	Sgsh	11	119343425	6	protein_coding
ENSMUSG00000005054	ENSMUSG00000005054	5060.36	5194.85	5055.37	5116.47	5058.13	5097.04	-0.014516	0.79273	0.9004	Cstb	10	78425670	1	protein_coding
ENSMUSG00000005057	ENSMUSG00000005057	19.7585	25.2103	17.7881	16.4048	16.0203	19.0364	-0.164596	0.542828	0.73938	Sh2b2	5	136218149	1	protein_coding
ENSMUSG00000005069	ENSMUSG00000005069	302.963	376.627	358.133	347.235	385.554	354.103	0.0844934	0.606705	0.78523	Pex5	6	124396816	8	protein_coding
ENSMUSG00000005078	ENSMUSG00000005078	477.496	481.288	435.215	415.588	442.159	450.349	-0.143599	0.310469	0.539985	Jkamp	12	72085589	7	protein_coding
ENSMUSG00000005087	ENSMUSG00000005087	6556.52	6889.29	10269.7	9632.35	10277.5	8725.07	0.575301	3.9789e-27	4.84289e-25	Cd44	2	102811141	9	protein_coding
ENSMUSG00000005089	ENSMUSG00000005089	10.9769	3.0558	17.7881	23.6958	42.7207	19.6475	0.588075	0.0246726	0.0964729	Slc1a2	2	102658659	12	protein_coding
ENSMUSG00000005102	ENSMUSG00000005102	656.42	641.717	639.185	554.117	581.002	614.488	-0.127597	0.320806	0.549693	Eif2ak4	2	118388618	8	protein_coding
ENSMUSG00000005103	ENSMUSG00000005103	2728.86	2391.16	2177.26	2146.29	2273.81	2343.48	-0.213087	0.00848427	0.0419407	Wdr1	5	38526814	1	protein_coding
ENSMUSG00000005124	ENSMUSG00000005124	845.224	948.061	920.237	886.77	1025.3	925.118	0.0689577	0.546081	0.741801	Wisp1	15	66891320	4	protein_coding
ENSMUSG00000005125	ENSMUSG00000005125	819.977	767.769	379.479	388.247	431.479	557.39	-0.928355	4.01789e-12	1.53145e-10	Ndrg1	15	66929321	13	protein_coding
ENSMUSG00000005131	ENSMUSG00000005131	0	20.6266	10.6729	14.582	10.6802	11.3123	0.0349406	0.871611	0.943185	4930550C14Rik	9	53405286	1	protein_coding
ENSMUSG00000005142	ENSMUSG00000005142	119.649	184.112	151.792	143.086	140.978	147.923	-0.0571455	0.799765	0.904198	Man2b1	8	85083269	1	protein_coding
ENSMUSG00000005148	ENSMUSG00000005148	339.187	307.872	206.342	234.224	261.664	269.858	-0.409626	0.0227947	0.0910279	Klf5	14	99298691	1	protein_coding
ENSMUSG00000005150	ENSMUSG00000005150	197.585	160.429	161.279	148.555	128.162	159.202	-0.238378	0.267728	0.494488	Wdr83	8	85075035	10	protein_coding
ENSMUSG00000005161	ENSMUSG00000005161	4737.64	4958.79	4100.75	3777.66	4316.93	4378.35	-0.251209	0.000233267	0.00208687	Prdx2	8	84969587	8	protein_coding
ENSMUSG00000005198	ENSMUSG00000005198	1252.47	1211.62	868.059	961.503	932.38	1045.21	-0.404107	8.15872e-05	0.00084589	Polr2a	11	69733997	4	protein_coding
ENSMUSG00000005204	ENSMUSG00000005204	1214.05	1138.28	1376.8	1513.8	1602.03	1368.99	0.33902	0.000547241	0.00430774	Senp3	11	69673115	9	protein_coding
ENSMUSG00000005225	ENSMUSG00000005225	222.832	207.03	224.13	205.06	269.14	225.638	0.0993253	0.607249	0.785373	Plekha8	6	54595111	2	protein_coding
ENSMUSG00000005233	ENSMUSG00000005233	1338.09	1439.28	1405.26	1454.56	1427.94	1413.03	0.0394934	0.660811	0.823943	Spc25	2	69193895	9	protein_coding
ENSMUSG00000005251	ENSMUSG00000005251	21.9539	12.9871	1.18587	0.911377	0	7.40765	-0.607147	0.00380395	0.0219946	Ripk4	16	97741933	2	protein_coding
ENSMUSG00000005262	ENSMUSG00000005262	592.754	748.67	679.505	781.962	792.469	719.072	0.151252	0.258494	0.484037	Ufd1l	16	18811779	10	protein_coding
ENSMUSG00000005267	ENSMUSG00000005267	74.6431	99.3134	130.446	126.681	144.182	115.053	0.470182	0.0458779	0.15299	Zfp287	11	62700356	6	protein_coding
ENSMUSG00000005299	ENSMUSG00000005299	334.796	249.047	298.84	247.895	303.317	286.779	-0.0349215	0.850103	0.932895	Letm1	5	33739673	4	protein_coding
ENSMUSG00000005312	ENSMUSG00000005312	1464.32	1247.53	1389.84	1369.8	1324.34	1359.17	0.00779144	0.936921	0.972902	Ubqln1	13	58176156	2	protein_coding
ENSMUSG00000005354	ENSMUSG00000005354	4416.02	4624.95	4603.56	4441.14	4229.35	4463	-0.0312245	0.617891	0.792977	Txn2	15	77915047	8	protein_coding
ENSMUSG00000005360	ENSMUSG00000005360	100.988	136.747	112.658	120.302	180.495	130.238	0.157293	0.5117	0.716153	Slc1a3	15	8634124	8	protein_coding
ENSMUSG00000005362	ENSMUSG00000005362	408.342	498.095	404.382	550.472	477.404	467.739	0.0677252	0.672207	0.831093	Crbn	6	106778249	5	protein_coding
ENSMUSG00000005370	ENSMUSG00000005370	488.473	446.91	302.397	381.867	365.262	396.982	-0.378587	0.0167855	0.0719969	Msh6	17	87975050	1	protein_coding
ENSMUSG00000005371	ENSMUSG00000005371	1090.01	1055.78	1017.48	940.541	1119.28	1044.62	-0.0625336	0.563647	0.754515	Fbxo11	17	87990859	4	protein_coding
ENSMUSG00000005374	ENSMUSG00000005374	174.533	279.605	301.212	246.072	209.331	242.151	0.118988	0.570969	0.759696	Tbl2	5	135149657	4	protein_coding
ENSMUSG00000005378	ENSMUSG00000005378	780.46	705.889	637.999	586.927	660.035	674.262	-0.228693	0.0669848	0.200456	Wbscr22	5	135052957	13	protein_coding
ENSMUSG00000005397	ENSMUSG00000005397	1316.13	1447.68	2269.76	2190.04	2452.17	1935.16	0.717124	1.45588e-16	8.71361e-15	Nid1	13	13437602	1	protein_coding
ENSMUSG00000005410	ENSMUSG00000005410	1301.86	1083.28	1049.5	838.467	848.006	1024.22	-0.366558	0.00307978	0.0184787	Mcm5	8	75109528	1	protein_coding
ENSMUSG00000005413	ENSMUSG00000005413	1624.59	1761.67	1923.48	1797.24	1903.21	1802.04	0.141624	0.0929586	0.249937	Hmox1	8	75093591	3	protein_coding
ENSMUSG00000005417	ENSMUSG00000005417	2705.81	2298.72	3871.87	3487.84	3542.61	3181.37	0.528107	8.22464e-11	2.64137e-09	Mprip	11	59661305	9	protein_coding
ENSMUSG00000005442	ENSMUSG00000005442	1024.15	1077.17	1037.64	937.807	985.78	1012.51	-0.0885816	0.395552	0.620376	Cic	7	25267704	15	protein_coding
ENSMUSG00000005447	ENSMUSG00000005447	618.001	692.138	547.873	513.105	452.84	564.791	-0.353989	0.0102596	0.0489946	Pafah1b3	7	25295049	7	protein_coding
ENSMUSG00000005469	ENSMUSG00000005469	1192.09	1255.17	1348.34	1360.69	1221.81	1275.62	0.094943	0.327567	0.555886	Prkaca	8	83972978	1	protein_coding
ENSMUSG00000005470	ENSMUSG00000005470	1318.33	1431.64	1170.46	1125.55	1138.51	1236.9	-0.257968	0.00682208	0.0351444	Asf1b	8	83955507	3	protein_coding
ENSMUSG00000005481	ENSMUSG00000005481	2519.21	2212.4	2453.57	2155.41	2241.77	2316.47	-0.0491373	0.567489	0.757137	Ddx39	8	83715177	6	protein_coding
ENSMUSG00000005483	ENSMUSG00000005483	1810.1	1860.98	1048.31	946.921	1045.59	1342.38	-0.833124	8.38318e-19	6.01099e-17	Dnajb1	8	83608175	1	protein_coding
ENSMUSG00000005501	ENSMUSG00000005501	427.003	379.683	386.594	376.399	385.554	391.047	-0.0673714	0.657041	0.821229	Usp40	1	87945119	9	protein_coding
ENSMUSG00000005505	ENSMUSG00000005505	66.9593	101.605	73.5241	77.4671	67.2851	77.3682	-0.150859	0.559267	0.751125	Kbtbd4	2	90904740	5	protein_coding
ENSMUSG00000005506	ENSMUSG00000005506	1668.49	1557.69	1707.66	1780.83	1928.84	1728.7	0.159861	0.0707061	0.208152	Celf1	2	90940382	14	protein_coding
ENSMUSG00000005510	ENSMUSG00000005510	444.566	404.893	399.639	359.083	284.093	378.455	-0.259328	0.123568	0.30217	Ndufs3	2	90894634	6	protein_coding
ENSMUSG00000005514	ENSMUSG00000005514	1216.24	1082.52	928.538	729.102	791.401	949.56	-0.469695	0.000107863	0.00107893	Por	5	135670033	9	protein_coding
ENSMUSG00000005533	ENSMUSG00000005533	169.045	125.288	163.65	143.998	168.747	154.145	0.0925063	0.67236	0.83121	Igf1r	7	67952859	1	protein_coding
ENSMUSG00000005534	ENSMUSG00000005534	403.951	348.361	259.706	287.995	276.617	315.326	-0.404672	0.0155147	0.067767	Insr	8	3150922	2	protein_coding
ENSMUSG00000005566	ENSMUSG00000005566	1252.47	1221.55	1428.98	1271.37	1299.78	1294.83	0.104352	0.278256	0.507207	Trim28	7	13024152	9	protein_coding
ENSMUSG00000005575	ENSMUSG00000005575	1504.94	1680.69	1570.1	1617.69	1610.57	1596.8	0.00437043	0.960576	0.984502	Ube2m	7	13035120	8	protein_coding
ENSMUSG00000005580	ENSMUSG00000005580	18.6608	28.2661	18.974	6.37964	5.34009	15.5241	-0.361237	0.154459	0.349265	Adcy9	16	4287529	3	protein_coding
ENSMUSG00000005583	ENSMUSG00000005583	85.6201	34.3777	16.6022	19.1389	39.5167	39.0511	-0.583192	0.035994	0.127647	Mef2c	13	83504034	3	protein_coding
ENSMUSG00000005609	ENSMUSG00000005609	363.336	404.129	447.074	466.625	453.908	427.014	0.228223	0.119765	0.296273	Ctr9	7	111028951	8	protein_coding
ENSMUSG00000005610	ENSMUSG00000005610	14715.7	13937.5	19774.4	20286.3	20672.6	17877.3	0.495941	8.55953e-28	1.10693e-25	Eif4g2	7	111070568	14	protein_coding
ENSMUSG00000005615	ENSMUSG00000005615	298.573	358.292	514.669	433.816	475.268	416.123	0.48045	0.00212348	0.0135431	Pcyt1a	16	32430921	7	protein_coding
ENSMUSG00000005621	ENSMUSG00000005621	732.161	653.941	558.546	509.46	575.662	605.954	-0.318549	0.0148901	0.0655725	Zfp592	7	80993681	4	protein_coding
ENSMUSG00000005625	ENSMUSG00000005625	1711.3	1627.98	1692.24	1492.84	1526.2	1610.11	-0.0862756	0.340345	0.567633	Psmd4	3	95032694	8	protein_coding
ENSMUSG00000005656	ENSMUSG00000005656	1389.68	1551.58	1241.61	1398.96	1476	1411.57	-0.097191	0.336767	0.564031	Snx6	12	54746349	1	protein_coding
ENSMUSG00000005667	ENSMUSG00000005667	905.597	822.773	1291.42	1326.97	1408.72	1151.09	0.615724	1.24999e-09	3.48843e-08	Mthfd2	6	83305691	4	protein_coding
ENSMUSG00000005674	ENSMUSG00000005674	203.073	165.777	219.386	156.757	142.046	177.408	-0.0764063	0.726971	0.865872	Tomm40l	1	171217802	8	protein_coding
ENSMUSG00000005681	ENSMUSG00000005681	5.48847	15.279	28.4609	26.4299	6.40811	16.4133	0.257034	0.305361	0.534806	Apoa2	1	171225054	4	protein_coding
ENSMUSG00000005682	ENSMUSG00000005682	450.054	525.597	512.297	410.12	488.084	477.23	-0.0530676	0.725452	0.865381	Pan2	10	128303335	1	protein_coding
ENSMUSG00000005683	ENSMUSG00000005683	1514.82	1498.87	2097.81	1964.02	2018.55	1818.81	0.418039	2.76328e-07	5.17097e-06	Cs	10	128337832	1	protein_coding
ENSMUSG00000005686	ENSMUSG00000005686	171.24	81.7426	81.8252	100.252	83.3054	103.673	-0.35239	0.169392	0.370728	Ampd3	7	110768206	7	protein_coding
ENSMUSG00000005687	ENSMUSG00000005687	3649.83	3564.59	2898.27	3009.37	2874.04	3199.22	-0.296483	5.87211e-06	8.35477e-05	Bcas2	3	103171655	6	protein_coding
ENSMUSG00000005698	ENSMUSG00000005698	946.211	1073.35	1079.14	1120.08	990.052	1041.77	0.0697378	0.520849	0.723573	Ctcf	8	105636568	6	protein_coding
ENSMUSG00000005699	ENSMUSG00000005699	92.2062	93.9658	97.2415	71.9988	69.4212	84.9667	-0.164395	0.514668	0.718294	Pard6a	8	105701154	2	protein_coding
ENSMUSG00000005718	ENSMUSG00000005718	409.439	361.348	479.092	424.702	340.698	403.056	0.0966975	0.561693	0.752944	Tfap4	16	4544661	1	protein_coding
ENSMUSG00000005732	ENSMUSG00000005732	9838.62	10754.1	11016.8	11146.1	10648.1	10680.8	0.0857238	0.104287	0.269364	Ranbp1	16	18239784	4	protein_coding
ENSMUSG00000005774	ENSMUSG00000005774	306.256	265.854	230.059	222.376	233.896	251.688	-0.282504	0.116415	0.290117	Rfx5	3	94954075	17	protein_coding
ENSMUSG00000005779	ENSMUSG00000005779	2200.87	2556.94	2485.59	2267.51	2367.8	2375.74	-0.00543773	0.948495	0.978072	Psmb4	3	94884093	4	protein_coding
ENSMUSG00000005802	ENSMUSG00000005802	13092.2	13609.8	11386.7	11588.2	11756.7	12286.7	-0.204476	8.07811e-06	0.000110277	Slc30a4	2	122681233	2	protein_coding
ENSMUSG00000005803	ENSMUSG00000005803	387.486	517.194	443.516	524.042	554.301	485.308	0.147746	0.351576	0.578137	Sqrdl	2	122765237	9	protein_coding
ENSMUSG00000005804	ENSMUSG00000005804	2522.5	2253.65	1544.01	1799.97	1753.69	1974.76	-0.475409	1.66929e-07	3.24102e-06	Bloc1s6	2	122738503	6	protein_coding
ENSMUSG00000005813	ENSMUSG00000005813	1612.51	1664.65	1574.84	1606.76	1589.21	1609.59	-0.0425363	0.610746	0.787645	Metap1	3	138458960	1	protein_coding
ENSMUSG00000005823	ENSMUSG00000005823	353.457	293.357	342.717	241.515	222.148	290.639	-0.22983	0.235563	0.458404	Gpr108	17	57234914	1	protein_coding
ENSMUSG00000005836	ENSMUSG00000005836	184.412	167.305	319	340.855	339.63	270.24	0.819796	3.42121e-06	5.20513e-05	Gata6	18	11052510	1	protein_coding
ENSMUSG00000005846	ENSMUSG00000005846	4838.63	5248.33	4373.5	4966.1	4678.99	4821.11	-0.108513	0.110887	0.28005	Rsl1d1	16	11192970	3	protein_coding
ENSMUSG00000005871	ENSMUSG00000005871	565.312	338.43	392.524	401.006	393.031	418.06	-0.164378	0.360523	0.586985	Apc	18	34220924	9	protein_coding
ENSMUSG00000005873	ENSMUSG00000005873	3236	3105.45	3029.9	3126.94	2931.71	3086	-0.0638833	0.346273	0.573452	Reep5	18	34344889	1	protein_coding
ENSMUSG00000005881	ENSMUSG00000005881	1082.33	1048.14	1092.19	1000.69	914.223	1027.51	-0.0844485	0.438068	0.658705	Ergic3	2	156008045	10	protein_coding
ENSMUSG00000005882	ENSMUSG00000005882	709.11	611.923	614.282	551.383	545.757	606.491	-0.197401	0.137235	0.323575	Uqcc1	2	155846894	19	protein_coding
ENSMUSG00000005886	ENSMUSG00000005886	428.1	449.966	400.825	373.665	448.567	420.225	-0.0999534	0.508337	0.713694	Ncoa2	1	13139105	11	protein_coding
ENSMUSG00000005893	ENSMUSG00000005893	294.182	211.614	224.13	292.552	315.065	267.509	0.11916	0.544563	0.740189	Nr2c2	6	92091390	5	protein_coding
ENSMUSG00000005897	ENSMUSG00000005897	456.64	478.996	398.453	467.537	391.963	438.718	-0.144738	0.332885	0.560444	Nr2c1	10	94148023	3	protein_coding
ENSMUSG00000005899	ENSMUSG00000005899	669.593	682.207	697.293	646.167	740.136	687.079	0.0361181	0.768672	0.888969	Smpd4	16	17619354	23	protein_coding
ENSMUSG00000005907	ENSMUSG00000005907	83.4247	76.3949	66.4089	78.3785	93.9856	79.7185	-0.00190387	0.994047	0.996662	Pex1	5	3596066	7	protein_coding
ENSMUSG00000005936	ENSMUSG00000005936	1193.19	1216.21	1330.55	1208.49	1285.89	1246.87	0.0781209	0.413699	0.637244	Kctd20	17	28951950	8	protein_coding
ENSMUSG00000005947	ENSMUSG00000005947	21.9539	14.515	20.1598	1.82275	1.06802	11.9039	-0.246191	0.26216	0.488335	Itgae	11	73090583	2	protein_coding
ENSMUSG00000005949	ENSMUSG00000005949	97.6947	90.91	115.03	125.77	131.366	112.154	0.307829	0.186724	0.395222	Ctns	11	73183596	5	protein_coding
ENSMUSG00000005950	ENSMUSG00000005950	53.787	30.558	2.37174	6.37964	8.54414	20.3281	-0.961822	0.000295457	0.00256733	P2rx5	11	73160421	3	protein_coding
ENSMUSG00000005951	ENSMUSG00000005951	23.0516	1.5279	7.11523	13.6707	6.40811	10.3547	-0.0783937	0.720357	0.86237	Shpk	11	73199460	2	protein_coding
ENSMUSG00000005958	ENSMUSG00000005958	77.9362	174.18	214.643	226.933	364.194	211.577	0.805923	0.000845862	0.00626674	Ephb3	16	21204755	4	protein_coding
ENSMUSG00000005968	ENSMUSG00000005968	27.4423	133.691	103.171	156.757	128.162	109.845	0.391281	0.15405	0.348926	Tuft1	3	94612757	5	protein_coding
ENSMUSG00000005973	ENSMUSG00000005973	947.309	883.889	1087.44	1007.07	962.284	977.6	0.148871	0.167519	0.368073	Rcn1	2	105386291	2	protein_coding
ENSMUSG00000005980	ENSMUSG00000005980	57.08	16.8069	22.5316	29.1641	21.3604	29.3886	-0.24454	0.373797	0.599699	Dnase1	16	4036942	11	protein_coding
ENSMUSG00000005981	ENSMUSG00000005981	464.324	527.125	540.758	530.422	480.608	508.647	0.0549188	0.695416	0.846279	Trap1	16	4039971	4	protein_coding
ENSMUSG00000005982	ENSMUSG00000005982	278.814	471.357	475.535	433.816	367.398	405.384	0.152937	0.413791	0.637244	Naa60	16	3872375	12	protein_coding
ENSMUSG00000005983	ENSMUSG00000005983	24.1492	20.6266	17.7881	20.9617	36.3126	23.9676	0.067136	0.806725	0.907665	1700037C18Rik	16	3895179	6	protein_coding
ENSMUSG00000005986	ENSMUSG00000005986	25.2469	55.0043	45.0631	31.8982	24.5644	36.3554	-0.126872	0.649004	0.815138	Ankrd13d	19	4270180	7	protein_coding
ENSMUSG00000006005	ENSMUSG00000006005	849.614	786.104	883.475	907.732	994.325	884.25	0.176806	0.115638	0.2887	Tpr	1	150392838	14	protein_coding
ENSMUSG00000006010	ENSMUSG00000006010	448.956	412.533	592.936	648.901	559.641	532.593	0.450312	0.00112379	0.00799458	BC003331	1	150361305	9	protein_coding
ENSMUSG00000006019	ENSMUSG00000006019	229.418	198.627	196.855	195.946	208.263	205.822	-0.0795904	0.68053	0.836036	Dhx34	7	16197147	7	protein_coding
ENSMUSG00000006021	ENSMUSG00000006021	90.0108	139.803	67.5947	101.163	115.346	102.783	-0.200731	0.428009	0.650025	Kptn	7	16119895	8	protein_coding
ENSMUSG00000006024	ENSMUSG00000006024	1802.41	1820.49	1842.85	1824.58	2148.85	1887.84	0.0950158	0.295384	0.525056	Napa	7	16098458	7	protein_coding
ENSMUSG00000006050	ENSMUSG00000006050	934.137	778.464	904.821	739.127	919.563	855.222	-0.0019869	0.9877	0.994234	Sra1	18	36666681	6	protein_coding
ENSMUSG00000006057	ENSMUSG00000006057	1375.41	1213.15	1262.95	1192.08	1237.83	1256.29	-0.0686326	0.485113	0.69787	Atp5g1	11	96068852	4	protein_coding
ENSMUSG00000006058	ENSMUSG00000006058	915.476	986.258	984.274	986.11	956.944	965.813	0.034651	0.740311	0.873893	Snf8	11	96034885	6	protein_coding
ENSMUSG00000006095	ENSMUSG00000006095	259.056	348.361	415.055	447.486	430.411	380.074	0.451219	0.00621182	0.0325986	Tbcb	7	30224131	3	protein_coding
ENSMUSG00000006127	ENSMUSG00000006127	126.235	116.12	84.1969	108.454	106.802	108.362	-0.210433	0.375061	0.600728	Inpp5k	11	75630988	7	protein_coding
ENSMUSG00000006134	ENSMUSG00000006134	534.577	546.224	730.497	687.179	573.526	614.4	0.276737	0.0433858	0.146559	Crkl	16	17451987	1	protein_coding
ENSMUSG00000006169	ENSMUSG00000006169	628.978	728.808	756.587	799.278	725.184	727.767	0.153087	0.213683	0.430757	Clint1	11	45852051	3	protein_coding
ENSMUSG00000006179	ENSMUSG00000006179	9.87924	31.3219	13.0446	10.9365	5.34009	14.1045	-0.305764	0.219422	0.437705	Prss16	13	22002176	4	protein_coding
ENSMUSG00000006191	ENSMUSG00000006191	243.688	371.279	319	340.855	413.323	337.629	0.185059	0.322942	0.551219	Cdkal1	13	29191746	11	protein_coding
ENSMUSG00000006205	ENSMUSG00000006205	114.16	122.996	137.561	131.238	160.203	133.232	0.213787	0.339192	0.566912	Htra1	7	130936111	5	protein_coding
ENSMUSG00000006215	ENSMUSG00000006215	534.577	368.224	514.669	485.764	431.479	466.942	0.0770602	0.640207	0.808366	Zbtb17	4	141444654	7	protein_coding
ENSMUSG00000006218	ENSMUSG00000006218	12.0746	6.11159	1.18587	8.2024	5.34009	6.58292	-0.140358	0.491923	0.702248	Fam131c	4	141368220	1	protein_coding
ENSMUSG00000006219	ENSMUSG00000006219	933.039	859.443	1504.87	1589.44	1482.41	1273.84	0.745958	1.02888e-14	5.15649e-13	Fblim1	4	141576062	15	protein_coding
ENSMUSG00000006235	ENSMUSG00000006235	15.3677	18.3348	8.30111	15.4934	5.34009	12.5674	-0.217084	0.381044	0.606874	Epor	9	21958899	1	protein_coding
ENSMUSG00000006241	ENSMUSG00000006241	51.5916	35.1417	71.1523	44.6575	35.2446	47.5575	0.12029	0.664446	0.826506	Ccdc159	9	21927471	2	protein_coding
ENSMUSG00000006262	ENSMUSG00000006262	907.792	1109.25	1176.39	1332.43	1259.19	1157.01	0.301399	0.00663034	0.0344331	Mob1b	5	88720855	4	protein_coding
ENSMUSG00000006273	ENSMUSG00000006273	587.266	629.494	554.988	519.485	465.656	551.378	-0.230885	0.0907667	0.246238	Atp6v1b2	8	69088646	6	protein_coding
ENSMUSG00000006276	ENSMUSG00000006276	982.435	997.718	764.888	647.989	696.348	817.876	-0.473125	4.97555e-05	0.000551384	Eps15l1	8	72341001	1	protein_coding
ENSMUSG00000006281	ENSMUSG00000006281	48.2985	87.0902	74.71	39.1892	61.945	62.2466	-0.133517	0.625182	0.797771	Tep1	14	50824062	1	protein_coding
ENSMUSG00000006288	ENSMUSG00000006288	217.343	296.412	175.509	186.832	250.984	225.416	-0.27924	0.175437	0.379655	Ttc5	14	50765415	1	protein_coding
ENSMUSG00000006289	ENSMUSG00000006289	257.958	169.597	143.491	163.137	166.611	180.158	-0.35279	0.101559	0.265383	Osgep	14	50906478	8	protein_coding
ENSMUSG00000006299	ENSMUSG00000006299	354.555	540.876	705.594	668.04	681.395	590.092	0.554851	0.000369182	0.0030891	Aamp	1	74279840	6	protein_coding
ENSMUSG00000006301	ENSMUSG00000006301	846.321	945.769	1138.44	1065.4	1064.81	1012.15	0.268912	0.0112886	0.0528454	Tmbim1	1	74288247	8	protein_coding
ENSMUSG00000006304	ENSMUSG00000006304	1675.08	1887.72	3289.61	3311.95	3276.68	2688.21	0.867627	8.60207e-31	1.41582e-28	Arpc2	1	74236084	4	protein_coding
ENSMUSG00000006307	ENSMUSG00000006307	620.197	566.85	447.074	421.056	387.69	488.574	-0.468211	0.000927046	0.00677806	Kmt2b	7	30568858	8	protein_coding
ENSMUSG00000006313	ENSMUSG00000006313	0	16.0429	7.11523	3.64551	9.61216	7.28317	-0.0380306	0.843036	0.929046	Upk1a	7	30603092	1	protein_coding
ENSMUSG00000006315	ENSMUSG00000006315	536.772	598.936	831.297	663.483	661.103	658.318	0.314296	0.0224666	0.0901154	Tmem147	7	30727701	1	protein_coding
ENSMUSG00000006333	ENSMUSG00000006333	12049.4	11567	13022.1	12604.3	12359.1	12320.4	0.100167	0.0347687	0.124614	Rps9	7	3703993	10	protein_coding
ENSMUSG00000006335	ENSMUSG00000006335	214.05	278.841	243.104	207.794	230.692	234.896	-0.106576	0.57846	0.764873	Tfpt	7	3620324	5	protein_coding
ENSMUSG00000006356	ENSMUSG00000006356	0	21.3906	47.4349	52.8599	5.34009	25.4051	0.101622	0.478137	0.692188	Crip2	12	113140236	1	protein_coding
ENSMUSG00000006360	ENSMUSG00000006360	105.379	135.983	174.323	168.605	200.787	157.015	0.471722	0.0297633	0.111221	Crip1	12	113152012	1	protein_coding
ENSMUSG00000006362	ENSMUSG00000006362	4.39077	17.5708	13.0446	10.9365	10.6802	11.3246	0.0118703	0.960511	0.984502	Cbfa2t3	8	122628739	7	protein_coding
ENSMUSG00000006369	ENSMUSG00000006369	234.906	231.477	304.769	248.806	288.365	261.665	0.233979	0.194491	0.405326	Fbln1	15	85205949	3	protein_coding
ENSMUSG00000006373	ENSMUSG00000006373	6371.01	5879.35	6256.66	6214.68	6279.94	6200.33	0.0297052	0.597069	0.778534	Pgrmc1	X	36598206	1	protein_coding
ENSMUSG00000006378	ENSMUSG00000006378	343.578	363.64	396.081	382.779	357.786	368.773	0.0898593	0.562392	0.753671	Gcat	15	79030874	3	protein_coding
ENSMUSG00000006386	ENSMUSG00000006386	0	23.6824	5.92936	5.46826	2.13604	7.44322	-0.18965	0.314353	0.543393	Tek	4	94739289	4	protein_coding
ENSMUSG00000006390	ENSMUSG00000006390	691.547	596.644	674.761	586.016	650.423	639.878	-0.0137947	0.916304	0.964514	Elovl1	4	118428093	7	protein_coding
ENSMUSG00000006392	ENSMUSG00000006392	1130.62	1118.42	1126.58	1169.3	1202.59	1149.5	0.0513142	0.595823	0.777679	Med8	4	118409337	10	protein_coding
ENSMUSG00000006395	ENSMUSG00000006395	74.6431	96.2576	151.792	111.188	76.8973	102.156	0.280439	0.271216	0.498832	Hyi	4	118359999	4	protein_coding
ENSMUSG00000006398	ENSMUSG00000006398	507.134	705.889	962.928	754.62	865.094	759.133	0.462676	0.00148342	0.0100825	Cdc20	4	118432901	3	protein_coding
ENSMUSG00000006403	ENSMUSG00000006403	66.9593	51.1846	145.862	113.011	77.9653	90.9965	0.633759	0.0142955	0.0636704	Adamts4	1	171250421	3	protein_coding
ENSMUSG00000006412	ENSMUSG00000006412	1432.49	1583.67	1705.28	1957.64	1846.6	1705.14	0.275728	0.00273285	0.0166804	Pfdn2	1	171345670	3	protein_coding
ENSMUSG00000006418	ENSMUSG00000006418	2632.27	2543.19	1859.45	1799.97	1814.56	2129.89	-0.494541	5.1642e-11	1.70772e-09	Rnf114	2	167492645	3	protein_coding
ENSMUSG00000006423	ENSMUSG00000006423	959.384	808.258	1196.55	1213.04	974.032	1030.25	0.336513	0.00585085	0.0310644	C330007P06Rik	X	36823737	6	protein_coding
ENSMUSG00000006435	ENSMUSG00000006435	1.09769	9.93134	8.30111	20.0503	17.0883	11.2937	0.28771	0.214234	0.43154	Neurl1a	19	47178820	2	protein_coding
ENSMUSG00000006442	ENSMUSG00000006442	2939.62	2706.67	2413.25	2123.51	2176.62	2471.93	-0.32802	5.0964e-05	0.000562624	Srm	4	148591503	3	protein_coding
ENSMUSG00000006445	ENSMUSG00000006445	1083.42	1213.15	1243.98	1172.03	1160.94	1174.7	0.0501395	0.617553	0.79276	Epha2	4	141301240	4	protein_coding
ENSMUSG00000006456	ENSMUSG00000006456	200.878	294.12	343.903	305.311	207.195	270.282	0.166522	0.42527	0.647416	Rbm14	19	4800569	3	protein_coding
ENSMUSG00000006457	ENSMUSG00000006457	21.9539	3.81975	4.74349	10.0252	6.40811	9.39007	-0.170643	0.444465	0.664078	Actn3	19	4861223	2	protein_coding
ENSMUSG00000006462	ENSMUSG00000006462	16.4654	9.93134	9.48698	10.9365	9.61216	11.2865	-0.103391	0.674353	0.831705	A530013C23Rik	2	167691177	2	lincRNA
ENSMUSG00000006463	ENSMUSG00000006463	182.217	92.4379	132.818	99.3401	121.754	125.713	-0.155406	0.530032	0.730782	Zdhhc24	19	4878668	6	protein_coding
ENSMUSG00000006464	ENSMUSG00000006464	25.2469	13.7511	26.0892	31.8982	10.6802	21.5331	0.087789	0.743081	0.875663	Bbs1	19	4886898	1	protein_coding
ENSMUSG00000006471	ENSMUSG00000006471	431.393	453.786	336.788	324.45	365.262	382.336	-0.342103	0.0255807	0.0993593	Ndor1	2	25244821	12	protein_coding
ENSMUSG00000006476	ENSMUSG00000006476	545.553	437.743	515.854	507.637	568.185	514.995	0.105137	0.469396	0.684321	Nsmf	2	25054355	18	protein_coding
ENSMUSG00000006488	ENSMUSG00000006488	7.68385	19.8627	17.7881	1.82275	8.54414	11.1403	-0.12491	0.58303	0.76818	Prl7a1	13	27633380	2	protein_coding
ENSMUSG00000006494	ENSMUSG00000006494	184.412	126.816	151.792	147.643	179.427	158.018	0.0344509	0.876344	0.945931	Pdk1	2	71873224	8	protein_coding
ENSMUSG00000006498	ENSMUSG00000006498	4093.3	3986.29	3767.52	3587.18	3358.92	3758.64	-0.175192	0.0096921	0.0468247	Ptbp1	10	79854427	16	protein_coding
ENSMUSG00000006517	ENSMUSG00000006517	1055.98	1009.18	538.386	566.877	578.866	749.857	-0.838305	4.83664e-13	2.0726e-11	Mvd	8	122433596	1	protein_coding
ENSMUSG00000006519	ENSMUSG00000006519	2087.81	2204.76	1751.53	1640.48	1803.88	1897.69	-0.303817	0.000243096	0.00216411	Cyba	8	122424772	1	protein_coding
ENSMUSG00000006522	ENSMUSG00000006522	2.19539	2.29185	29.6468	9.11377	13.8842	11.4264	0.537255	0.0237901	0.0940682	Itih3	14	30908573	5	protein_coding
ENSMUSG00000006526	ENSMUSG00000006526	178.924	198.627	135.189	148.555	197.583	171.776	-0.193043	0.369737	0.59609	Tmem110	14	30825590	5	protein_coding
ENSMUSG00000006527	ENSMUSG00000006527	116.355	117.648	106.729	97.5174	118.55	111.36	-0.0945202	0.685904	0.839919	Sfmbt1	14	30714849	6	protein_coding
ENSMUSG00000006542	ENSMUSG00000006542	14.27	9.93134	7.11523	3.64551	0	6.99242	-0.26664	0.182056	0.388687	Prkag3	1	74738922	6	protein_coding
ENSMUSG00000006575	ENSMUSG00000006575	59.2754	48.1288	73.5241	78.3785	111.074	74.0761	0.474733	0.0700063	0.206807	Rundc3a	11	102393403	10	protein_coding
ENSMUSG00000006576	ENSMUSG00000006576	98.7924	90.146	134.004	93.8719	103.598	104.082	0.167375	0.490164	0.700793	Slc4a3	1	75546266	12	protein_coding
ENSMUSG00000006585	ENSMUSG00000006585	1620.19	1401.08	1128.95	999.781	1141.71	1258.34	-0.452737	1.59146e-05	0.000202377	Cdt1	8	122568015	1	protein_coding
ENSMUSG00000006586	ENSMUSG00000006586	526.893	482.816	613.096	558.674	574.594	551.215	0.193767	0.146256	0.336891	Runx1t1	4	13743436	6	protein_coding
ENSMUSG00000006589	ENSMUSG00000006589	5223.92	5230.76	4566.79	4488.53	4609.56	4823.91	-0.196776	0.00044389	0.00363032	Aprt	8	122574637	1	protein_coding
ENSMUSG00000006599	ENSMUSG00000006599	1795.83	1656.24	1962.62	2135.36	1786.79	1867.37	0.181023	0.0503581	0.16435	Gtf2h1	7	46796103	5	protein_coding
ENSMUSG00000006611	ENSMUSG00000006611	18.6608	28.2661	41.5055	30.9868	22.4284	28.3695	0.186778	0.500844	0.70853	Hfe	13	23702034	4	protein_coding
ENSMUSG00000006638	ENSMUSG00000006638	13.1723	9.93134	3.55762	0.911377	2.13604	5.94174	-0.357073	0.0762214	0.219787	Abhd1	5	30950066	4	processed_transcript
ENSMUSG00000006641	ENSMUSG00000006641	70.2524	53.4764	67.5947	101.163	75.8293	73.6631	0.27313	0.297054	0.526755	Slc5a6	5	31036036	7	protein_coding
ENSMUSG00000006673	ENSMUSG00000006673	2545.55	2554.65	2657.54	2337.68	2247.11	2468.51	-0.078083	0.347009	0.574195	Qrich1	9	108517087	2	protein_coding
ENSMUSG00000006675	ENSMUSG00000006675	1.09769	7.63949	5.92936	6.37964	17.0883	7.62689	0.17748	0.396544	0.621394	P4htm	9	108578826	1	protein_coding
ENSMUSG00000006676	ENSMUSG00000006676	772.776	680.679	685.434	696.292	717.708	710.578	-0.0494823	0.68285	0.837885	Usp19	9	108490676	4	protein_coding
ENSMUSG00000006678	ENSMUSG00000006678	560.921	524.069	626.141	567.788	488.084	553.401	0.0445976	0.75361	0.881474	Pola1	X	93304767	4	protein_coding
ENSMUSG00000006699	ENSMUSG00000006699	13188.8	12279	12310.5	13439.2	12476.6	12738.8	0.00158979	0.976488	0.990923	Cdc42	4	137319696	2	protein_coding
ENSMUSG00000006705	ENSMUSG00000006705	259.056	258.215	251.405	195.035	256.324	244.007	-0.126205	0.503877	0.711113	Pknox1	17	31564749	7	protein_coding
ENSMUSG00000006715	ENSMUSG00000006715	973.654	931.254	734.055	850.315	930.243	883.904	-0.173774	0.148785	0.340874	Gmnn	13	24751845	5	protein_coding
ENSMUSG00000006717	ENSMUSG00000006717	311.745	456.842	527.713	490.321	438.955	445.115	0.298162	0.0754508	0.218086	Acot13	13	24817948	1	protein_coding
ENSMUSG00000006720	ENSMUSG00000006720	120.746	84.0344	141.119	151.289	101.462	119.73	0.274287	0.256261	0.48135	Zfp184	13	21945094	6	protein_coding
ENSMUSG00000006724	ENSMUSG00000006724	23.0516	0.763949	22.5316	6.37964	11.7482	12.895	0.0397614	0.857853	0.936922	Cyp27b1	10	127048250	3	protein_coding
ENSMUSG00000006728	ENSMUSG00000006728	10215.1	10139.9	10873.3	10103.5	10591.5	10384.7	0.0474865	0.340053	0.567633	Cdk4	10	127063534	9	protein_coding
ENSMUSG00000006731	ENSMUSG00000006731	120.746	179.528	145.862	92.9605	103.598	128.539	-0.305385	0.204601	0.419147	B4galnt1	10	127165156	1	protein_coding
ENSMUSG00000006732	ENSMUSG00000006732	501.646	653.177	404.382	468.448	398.371	485.205	-0.411078	0.00770707	0.0387198	Mettl1	10	127041414	5	protein_coding
ENSMUSG00000006736	ENSMUSG00000006736	774.971	880.833	993.761	904.998	821.306	875.174	0.122209	0.308733	0.538045	Tspan31	10	127067317	1	protein_coding
ENSMUSG00000006740	ENSMUSG00000006740	1747.53	1860.22	1638.88	2049.69	1886.12	1836.49	0.0420768	0.665364	0.827009	Kif5b	18	6201002	6	protein_coding
ENSMUSG00000006763	ENSMUSG00000006763	342.48	325.442	270.379	226.933	290.501	291.147	-0.309111	0.0785811	0.224039	Saal1	7	46686108	6	protein_coding
ENSMUSG00000006782	ENSMUSG00000006782	20.8562	18.3348	32.0186	33.721	16.0203	24.1901	0.194398	0.478671	0.692477	Cnp	11	100574904	4	protein_coding
ENSMUSG00000006800	ENSMUSG00000006800	16.4654	7.63949	10.6729	13.6707	11.7482	12.0393	0.00423426	0.98637	0.993918	Sulf2	2	166073089	7	protein_coding
ENSMUSG00000006818	ENSMUSG00000006818	474.203	589.769	605.981	623.382	567.117	572.091	0.156108	0.261921	0.488183	Sod2	17	13007839	1	protein_coding
ENSMUSG00000006850	ENSMUSG00000006850	85.6201	92.4379	101.985	58.3282	57.673	79.2088	-0.201246	0.442995	0.662639	Tmco6	18	36735068	1	protein_coding
ENSMUSG00000006906	ENSMUSG00000006906	228.32	317.803	214.643	297.109	291.569	269.889	-0.0261841	0.893953	0.954095	Stambp	6	83543206	1	protein_coding
ENSMUSG00000006920	ENSMUSG00000006920	132.821	120.704	152.978	122.125	153.795	136.484	0.138247	0.536493	0.735223	Ezh1	11	101191115	9	protein_coding
ENSMUSG00000006930	ENSMUSG00000006930	20.8562	19.0987	4.74349	3.64551	9.61216	11.5912	-0.449597	0.0652229	0.196933	Hap1	11	100347327	5	protein_coding
ENSMUSG00000006931	ENSMUSG00000006931	440.175	431.631	697.293	588.75	606.634	552.897	0.497857	0.000284194	0.00248417	Leprel4	11	100408456	2	protein_coding
ENSMUSG00000006932	ENSMUSG00000006932	2620.19	3053.51	3324	3059.49	3230.75	3057.59	0.170187	0.0308011	0.113894	Ctnnb1	9	120929216	14	protein_coding
ENSMUSG00000006941	ENSMUSG00000006941	816.684	864.027	772.003	766.468	695.28	782.892	-0.167539	0.148882	0.340934	Eif1b	9	120492606	1	protein_coding
ENSMUSG00000006958	ENSMUSG00000006958	7.68385	0	9.48698	10.0252	7.47612	6.93442	0.164445	0.400876	0.625542	Chrd	16	20733127	4	protein_coding
ENSMUSG00000006998	ENSMUSG00000006998	1819.98	1677.63	1662.59	1596.73	1610.57	1673.5	-0.103964	0.221942	0.44084	Psmd2	16	20651652	6	protein_coding
ENSMUSG00000007021	ENSMUSG00000007021	7.68385	13.7511	4.74349	1.82275	4.27207	6.45465	-0.268297	0.197426	0.409264	Syngr3	17	24685092	2	protein_coding
ENSMUSG00000007029	ENSMUSG00000007029	1333.7	1142.87	1151.48	1098.21	1131.03	1171.46	-0.129346	0.208715	0.424107	Vars	17	35000987	13	protein_coding
ENSMUSG00000007033	ENSMUSG00000007033	7.68385	22.9185	35.5762	34.6323	26.7004	25.5023	0.412336	0.132115	0.315778	Hspa1l	17	34972703	1	protein_coding
ENSMUSG00000007035	ENSMUSG00000007035	18.6608	2.29185	41.5055	25.5186	16.0203	20.7994	0.399031	0.119429	0.295744	Msh5	17	35028605	12	protein_coding
ENSMUSG00000007036	ENSMUSG00000007036	457.738	410.241	471.977	318.982	359.922	403.772	-0.160676	0.348388	0.575426	Abhd16a	17	35089263	7	protein_coding
ENSMUSG00000007038	ENSMUSG00000007038	275.521	329.262	286.981	277.97	331.086	300.164	-0.0191414	0.912633	0.963068	Neu1	17	34931253	3	protein_coding
ENSMUSG00000007039	ENSMUSG00000007039	437.98	426.284	673.576	617.914	625.858	556.322	0.530733	5.85141e-05	0.00063437	Ddah2	17	35059035	4	protein_coding
ENSMUSG00000007041	ENSMUSG00000007041	8545.54	9246.84	9125.29	8250.7	8564.43	8746.56	-0.0414691	0.476908	0.691381	Clic1	17	35049966	2	protein_coding
ENSMUSG00000007050	ENSMUSG00000007050	2802.41	3147.47	2806.96	2423.35	2562.17	2748.47	-0.193349	0.0191916	0.0799688	Lsm2	17	34981862	11	protein_coding
ENSMUSG00000007080	ENSMUSG00000007080	683.863	778.464	468.42	403.74	448.567	556.611	-0.687983	5.28167e-07	9.40956e-06	Pole	5	110286306	7	protein_coding
ENSMUSG00000007207	ENSMUSG00000007207	194.292	251.339	257.334	224.199	190.107	223.454	0.00119782	0.995219	0.997234	Stx1a	5	135023482	5	protein_coding
ENSMUSG00000007216	ENSMUSG00000007216	277.716	217.726	171.951	133.972	158.067	191.886	-0.568704	0.00576822	0.0307723	Zfp775	6	48613180	1	protein_coding
ENSMUSG00000007338	ENSMUSG00000007338	1867.18	1938.9	1821.5	1589.44	1706.69	1784.74	-0.155433	0.0749296	0.217056	Mrpl49	19	6053630	1	protein_coding
ENSMUSG00000007379	ENSMUSG00000007379	136.114	181.056	104.357	120.302	120.686	132.503	-0.368319	0.104773	0.270264	Dennd2c	3	103102604	6	protein_coding
ENSMUSG00000007411	ENSMUSG00000007411	833.149	714.293	715.081	812.037	777.517	770.415	-0.00635682	0.958619	0.983748	Mark3	12	111574510	2	protein_coding
ENSMUSG00000007415	ENSMUSG00000007415	2492.86	2381.23	2199.79	2182.75	2159.53	2283.23	-0.156873	0.0327789	0.119506	Gatad1	5	3632932	3	protein_coding
ENSMUSG00000007458	ENSMUSG00000007458	1461.03	1476.71	2240.11	2288.47	2318.67	1957	0.62307	1.38741e-15	7.55458e-14	M6pr	6	122308720	3	protein_coding
ENSMUSG00000007476	ENSMUSG00000007476	260.153	263.562	413.869	260.654	348.174	309.283	0.327144	0.0830939	0.232073	Lrrc8a	2	30237715	2	protein_coding
ENSMUSG00000007564	ENSMUSG00000007564	2529.08	2442.35	2008.87	1832.78	2066.61	2175.94	-0.329053	4.65328e-05	0.000518048	Ppp2r1a	17	20945311	7	protein_coding
ENSMUSG00000007570	ENSMUSG00000007570	357.848	316.275	341.531	288.907	316.133	324.139	-0.0853293	0.609087	0.786697	Fance	17	28313530	14	protein_coding
ENSMUSG00000007589	ENSMUSG00000007589	558.726	565.322	454.189	418.322	444.295	488.171	-0.33456	0.0150074	0.0659487	Tinf2	14	55679083	1	protein_coding
ENSMUSG00000007594	ENSMUSG00000007594	2.19539	7.63949	16.6022	10.0252	24.5644	12.2053	0.391466	0.105436	0.271318	Hapln4	8	70083529	1	protein_coding
ENSMUSG00000007603	ENSMUSG00000007603	374.313	311.691	297.654	260.654	365.262	321.915	-0.136346	0.448425	0.667498	Dus3l	17	56764751	1	protein_coding
ENSMUSG00000007610	ENSMUSG00000007610	372.118	330.79	282.238	266.122	199.719	290.197	-0.43272	0.0185886	0.0780396	Gtpbp3	8	71488103	8	protein_coding
ENSMUSG00000007613	ENSMUSG00000007613	430.296	414.824	531.271	550.472	683.531	522.079	0.442107	0.00274374	0.0167398	Tgfbr1	4	47353222	5	protein_coding
ENSMUSG00000007617	ENSMUSG00000007617	644.346	776.936	597.68	635.23	579.934	646.825	-0.222306	0.0896872	0.244133	Homer1	13	93303757	11	protein_coding
ENSMUSG00000007646	ENSMUSG00000007646	34.0285	92.4379	79.4534	57.4168	50.1968	62.7067	-0.0205443	0.940643	0.974416	Rad51c	11	87376645	4	protein_coding
ENSMUSG00000007655	ENSMUSG00000007655	6121.83	6383.56	7766.28	8241.59	7478.26	7198.3	0.320697	2.41439e-08	5.46406e-07	Cav1	6	17306335	10	protein_coding
ENSMUSG00000007656	ENSMUSG00000007656	7923.15	8139.88	6816.39	7289.2	7139.7	7461.66	-0.179793	0.000689048	0.0052472	Arpp19	9	75037614	11	protein_coding
ENSMUSG00000007659	ENSMUSG00000007659	3689.35	3294.91	2682.44	2407.86	2858.02	2986.52	-0.389057	3.04493e-06	4.68182e-05	Bcl2l1	2	152780668	9	protein_coding
ENSMUSG00000007670	ENSMUSG00000007670	1901.2	1789.17	2164.22	1936.68	1806.02	1919.46	0.0912058	0.31686	0.545383	Khsrp	17	57021058	1	protein_coding
ENSMUSG00000007682	ENSMUSG00000007682	111.965	121.468	100.799	124.859	128.162	117.451	0.0120023	0.958783	0.983748	Dio2	12	90724554	1	protein_coding
ENSMUSG00000007721	ENSMUSG00000007721	1436.88	1401.85	1360.2	1226.71	1328.61	1350.85	-0.118078	0.206053	0.421145	Ccdc124	8	70868227	1	protein_coding
ENSMUSG00000007739	ENSMUSG00000007739	2406.14	2168.85	2400.21	2462.54	2376.34	2362.82	0.0772937	0.315983	0.545069	Cct4	11	22990519	9	protein_coding
ENSMUSG00000007777	ENSMUSG00000007777	276.619	336.902	326.115	312.602	316.133	313.674	0.0440025	0.794212	0.901027	0610009B22Rik	11	51685386	2	protein_coding
ENSMUSG00000007783	ENSMUSG00000007783	261.251	300.232	245.476	293.464	267.004	273.485	-0.0568494	0.749516	0.879048	Cpt1c	7	44959373	1	protein_coding
ENSMUSG00000007805	ENSMUSG00000007805	1774.97	1667.7	1345.97	1367.07	1433.28	1517.8	-0.307559	0.000476808	0.003856	Twist2	1	91801461	2	protein_coding
ENSMUSG00000007812	ENSMUSG00000007812	1521.4	1511.09	1018.66	1124.64	1116.08	1258.38	-0.465306	1.10379e-06	1.83633e-05	Zfp655	5	145231723	2	protein_coding
ENSMUSG00000007815	ENSMUSG00000007815	9113.05	9522.63	10125	10789.8	10217.7	9953.64	0.153986	0.00255097	0.0157428	Rhoa	9	108306205	1	protein_coding
ENSMUSG00000007817	ENSMUSG00000007817	2222.83	2110.03	1446.76	1391.67	1518.72	1738	-0.563092	2.77766e-11	9.64788e-10	Zmiz1	14	25459185	8	protein_coding
ENSMUSG00000007827	ENSMUSG00000007827	104.281	156.61	143.491	205.971	196.515	161.374	0.375245	0.0985688	0.25995	Ankrd26	6	118501308	3	protein_coding
ENSMUSG00000007833	ENSMUSG00000007833	209.659	183.348	104.357	69.2647	118.55	137.036	-0.784982	0.000807095	0.00601132	Aldh16a1	7	45140684	10	protein_coding
ENSMUSG00000007836	ENSMUSG00000007836	846.321	851.803	1165.71	1051.73	1047.73	992.658	0.343812	0.00119305	0.00838435	Hnrnpa0	13	58125879	1	protein_coding
ENSMUSG00000007837	ENSMUSG00000007837	142.7	148.97	157.721	136.707	169.815	151.183	0.0679065	0.752612	0.880662	Prrg2	7	45053613	9	protein_coding
ENSMUSG00000007850	ENSMUSG00000007850	5291.98	4841.91	5159.73	5433.63	5069.88	5159.43	0.0438898	0.483018	0.695707	Hnrnph1	11	50376990	18	protein_coding
ENSMUSG00000007867	ENSMUSG00000007867	368.825	340.721	323.743	338.121	327.881	339.858	-0.093577	0.556397	0.749199	Ift43	12	86082561	1	protein_coding
ENSMUSG00000007872	ENSMUSG00000007872	8265.63	7669.29	5921.06	5313.33	5400.97	6514.05	-0.516278	1.55216e-16	9.2137e-15	Id3	4	136143497	3	protein_coding
ENSMUSG00000007880	ENSMUSG00000007880	959.384	747.142	626.141	689.001	687.803	741.894	-0.329333	0.012161	0.0559529	Arid1a	4	133679008	6	protein_coding
ENSMUSG00000007888	ENSMUSG00000007888	10.9769	9.16739	24.9033	41.012	10.6802	19.348	0.41887	0.110578	0.279612	Crlf1	8	70493158	3	protein_coding
ENSMUSG00000007891	ENSMUSG00000007891	801.316	844.164	773.189	773.759	802.081	798.902	-0.069359	0.536254	0.734982	Ctsd	7	142371148	4	protein_coding
ENSMUSG00000007892	ENSMUSG00000007892	54372	54569.7	52400.1	48015.9	48700.5	51611.7	-0.131323	0.00337594	0.0199499	Rplp1	9	61913284	1	protein_coding
ENSMUSG00000007908	ENSMUSG00000007908	48.2985	53.4764	150.606	149.466	145.25	109.419	1.1627	9.94461e-07	1.66133e-05	Hmgcll1	9	76014855	7	protein_coding
ENSMUSG00000007950	ENSMUSG00000007950	909.988	780.756	1175.2	1034.41	1074.43	994.956	0.358568	0.00147509	0.0100306	Abhd8	8	71456700	1	protein_coding
ENSMUSG00000007987	ENSMUSG00000007987	305.159	349.125	202.784	257.008	121.754	247.166	-0.610453	0.00539606	0.0291771	Ift22	5	136908150	1	protein_coding
ENSMUSG00000007989	ENSMUSG00000007989	105.379	111.537	32.0186	48.303	38.4486	67.1371	-0.963054	0.000263111	0.00232372	Fzd3	14	65201026	2	protein_coding
ENSMUSG00000008035	ENSMUSG00000008035	1021.95	980.147	1127.76	997.958	1022.09	1029.98	0.065018	0.537133	0.735682	Mid1ip1	X	10715013	5	protein_coding
ENSMUSG00000008036	ENSMUSG00000008036	1854	1823.55	1450.32	1480.08	1389.49	1599.49	-0.34385	5.04514e-05	0.000557815	Ap2s1	7	16738410	2	protein_coding
ENSMUSG00000008090	ENSMUSG00000008090	575.191	365.168	412.684	341.767	315.065	401.975	-0.34735	0.0578152	0.180395	Fgfrl1	5	108694229	2	protein_coding
ENSMUSG00000008129	ENSMUSG00000008129	14.27	5.34764	20.1598	11.8479	8.54414	12.0339	0.118718	0.625373	0.797771	4930432K21Rik	8	84148025	3	protein_coding
ENSMUSG00000008136	ENSMUSG00000008136	1338.09	1156.62	1559.42	1426.31	1616.98	1419.48	0.290241	0.00372241	0.0216007	Fhl2	1	43123074	3	protein_coding
ENSMUSG00000008140	ENSMUSG00000008140	1034.03	859.443	721.01	674.419	750.816	807.943	-0.38208	0.0017379	0.0114825	Emc10	7	44489937	7	protein_coding
ENSMUSG00000008167	ENSMUSG00000008167	128.43	50.4207	58.1077	77.4671	85.4414	79.9734	-0.166173	0.538779	0.737309	Fbxw9	8	85060055	9	protein_coding
ENSMUSG00000008200	ENSMUSG00000008200	2445.66	2447.69	2039.7	2171.81	2051.66	2231.31	-0.22408	0.00286359	0.0173468	Fnbp4	2	90745370	9	protein_coding
ENSMUSG00000008206	ENSMUSG00000008206	131.723	154.318	205.156	167.693	205.059	172.79	0.351701	0.0933763	0.250393	Cers4	8	4493026	9	protein_coding
ENSMUSG00000008226	ENSMUSG00000008226	463.226	445.382	326.115	381.867	347.106	392.739	-0.336787	0.0278475	0.105615	Scrn3	2	73312601	6	protein_coding
ENSMUSG00000008301	ENSMUSG00000008301	879.252	1012.23	793.349	777.405	688.871	830.222	-0.314462	0.00867313	0.0426849	Phax	18	56562443	3	protein_coding
ENSMUSG00000008305	ENSMUSG00000008305	947.309	919.031	869.244	868.543	865.094	893.844	-0.100576	0.34307	0.570561	Tle1	4	72117142	10	protein_coding
ENSMUSG00000008307	ENSMUSG00000008307	12.0746	15.279	0	8.2024	8.54414	8.82003	-0.230326	0.278443	0.507353	1700109H08Rik	5	3571566	4	protein_coding
ENSMUSG00000008318	ENSMUSG00000008318	176.729	120.704	122.145	150.377	129.23	139.837	-0.112242	0.623285	0.7965	Relt	7	100845848	6	protein_coding
ENSMUSG00000008333	ENSMUSG00000008333	1205.27	1529.43	1427.79	1731.62	1549.69	1488.76	0.189156	0.0924159	0.248709	Snrpb2	2	143063039	5	protein_coding
ENSMUSG00000008348	ENSMUSG00000008348	357.848	284.953	234.803	158.58	272.345	261.706	-0.448362	0.0293353	0.109933	Ubc	5	125385965	3	protein_coding
ENSMUSG00000008373	ENSMUSG00000008373	916.574	990.842	884.661	911.377	867.23	914.137	-0.100401	0.349699	0.576424	Prpf31	7	3629985	6	protein_coding
ENSMUSG00000008384	ENSMUSG00000008384	1953.89	1827.37	1168.08	987.022	1299.78	1447.23	-0.687264	3.35102e-10	1.00489e-08	Sertad1	7	27486910	2	protein_coding
ENSMUSG00000008393	ENSMUSG00000008393	3843.02	3202.48	3161.54	3194.38	3223.28	3324.94	-0.137184	0.0808993	0.228233	Carhsp1	16	8658587	1	protein_coding
ENSMUSG00000008398	ENSMUSG00000008398	5868.27	5608.92	5053	4838.5	4698.21	5213.38	-0.235866	6.39119e-05	0.000685196	Elk3	10	93247414	4	protein_coding
ENSMUSG00000008429	ENSMUSG00000008429	268.935	290.301	398.453	461.157	417.595	367.288	0.552026	0.000504714	0.00402992	Herpud2	9	25108130	1	protein_coding
ENSMUSG00000008435	ENSMUSG00000008435	226.125	196.335	300.026	277.97	288.365	257.764	0.400325	0.025693	0.0996885	Rdh13	7	4424770	6	protein_coding
ENSMUSG00000008450	ENSMUSG00000008450	796.925	750.962	635.628	565.054	611.974	672.109	-0.33906	0.00597953	0.0315971	Nutf2	8	105860634	1	protein_coding
ENSMUSG00000008475	ENSMUSG00000008475	6587.26	6683.79	9403.97	9773.61	9142.23	8318.17	0.504213	1.40401e-22	1.27098e-20	Arpc5	1	152766542	3	protein_coding
ENSMUSG00000008496	ENSMUSG00000008496	4.39077	4.5837	7.11523	4.55689	5.34009	5.19734	0.0480927	0.808082	0.907941	Pou2f2	7	25087344	10	protein_coding
ENSMUSG00000008540	ENSMUSG00000008540	31.8331	21.3906	60.4795	45.5689	22.4284	36.3401	0.322929	0.246313	0.469705	Mgst1	6	138140316	7	protein_coding
ENSMUSG00000008575	ENSMUSG00000008575	525.795	409.477	439.959	526.776	480.608	476.523	0.0462655	0.763828	0.886241	Nfib	4	82290173	12	protein_coding
ENSMUSG00000008601	ENSMUSG00000008601	31.8331	9.16739	0	0.911377	1.06802	8.59598	-0.659956	0.00205281	0.0131912	Rab25	3	88542029	4	protein_coding
ENSMUSG00000008604	ENSMUSG00000008604	2149.28	1833.48	1520.29	1497.39	1387.36	1677.56	-0.424961	6.48558e-06	9.10244e-05	Ubqln4	3	88553716	1	protein_coding
ENSMUSG00000008668	ENSMUSG00000008668	6158.06	6675.39	5447.9	5212.17	5400.97	5778.9	-0.259424	9.12992e-06	0.00012267	Rps18	17	33951999	10	protein_coding
ENSMUSG00000008682	ENSMUSG00000008682	578.484	489.691	772.003	867.631	777.517	697.065	0.563924	1.13676e-05	0.000149409	Rpl10	X	74270812	11	protein_coding
ENSMUSG00000008683	ENSMUSG00000008683	12894.6	13085.7	11348.8	12334.6	12401.8	12413.1	-0.109842	0.0323553	0.118312	Rps15a	7	118104378	7	protein_coding
ENSMUSG00000008690	ENSMUSG00000008690	3077.93	2904.54	3986.9	3773.1	3785.05	3505.51	0.358862	5.51915e-08	1.17731e-06	Ncaph2	15	89355719	13	protein_coding
ENSMUSG00000008730	ENSMUSG00000008730	1357.85	1164.26	1169.27	1279.57	1332.89	1260.77	0.00215527	0.98354	0.993393	Hipk1	3	103739815	7	protein_coding
ENSMUSG00000008734	ENSMUSG00000008734	377.606	350.653	554.988	436.55	494.492	442.858	0.406825	0.00797365	0.0398105	Gprc5b	7	118972040	1	protein_coding
ENSMUSG00000008763	ENSMUSG00000008763	623.49	588.241	667.646	775.582	780.721	687.136	0.277475	0.02806	0.106229	Man1a2	3	100562208	5	protein_coding
ENSMUSG00000008822	ENSMUSG00000008822	270.032	296.412	190.925	226.022	252.052	247.089	-0.300453	0.108509	0.27613	Acyp1	12	85272398	4	protein_coding
ENSMUSG00000008855	ENSMUSG00000008855	571.898	625.674	424.542	349.058	390.894	472.413	-0.582324	6.80544e-05	0.000723184	Hdac5	11	102194432	20	protein_coding
ENSMUSG00000008859	ENSMUSG00000008859	947.309	1044.32	1088.63	1233.09	1017.82	1066.23	0.153577	0.170401	0.372372	Rala	13	17880575	1	protein_coding
ENSMUSG00000008892	ENSMUSG00000008892	745.334	770.825	800.464	750.064	781.789	769.695	0.0335177	0.769106	0.889183	Vdac3	8	22577075	2	protein_coding
ENSMUSG00000008958	ENSMUSG00000008958	1138.31	1179.54	1157.41	1203.93	1203.66	1176.57	0.0347716	0.71582	0.859284	Vps72	3	95111022	5	protein_coding
ENSMUSG00000008976	ENSMUSG00000008976	681.667	724.988	876.36	993.401	864.026	828.089	0.356339	0.00234786	0.0146959	Gabpa	16	84834925	5	protein_coding
ENSMUSG00000009013	ENSMUSG00000009013	9210.74	9189.55	8271.46	8492.21	8065.67	8645.93	-0.151254	0.00215124	0.0136661	Dynll1	5	115297110	5	protein_coding
ENSMUSG00000009030	ENSMUSG00000009030	551.042	417.88	617.84	632.496	618.382	567.528	0.341689	0.0169149	0.0724196	Pdcl	2	37350074	4	protein_coding
ENSMUSG00000009035	ENSMUSG00000009035	2394.07	1936.61	2413.25	2377.78	2447.9	2313.92	0.154321	0.0852237	0.235974	Tmem184b	15	79360684	2	protein_coding
ENSMUSG00000009073	ENSMUSG00000009073	722.282	690.61	1108.79	1028.03	1173.75	944.694	0.617577	2.02677e-08	4.68942e-07	Nf2	11	4765845	13	protein_coding
ENSMUSG00000009076	ENSMUSG00000009076	133.919	107.717	141.119	151.289	253.12	157.433	0.453081	0.0552646	0.175287	Zmat5	11	4704678	3	protein_coding
ENSMUSG00000009079	ENSMUSG00000009079	2421.51	2372.06	2268.57	2517.22	2380.61	2392	-0.00362177	0.962128	0.985047	Ewsr1	11	5069689	13	protein_coding
ENSMUSG00000009090	ENSMUSG00000009090	211.855	207.03	209.899	208.705	155.931	198.684	-0.108392	0.592746	0.775199	Ap1b1	11	4986824	9	protein_coding
ENSMUSG00000009092	ENSMUSG00000009092	10.9769	3.0558	3.55762	1.82275	11.7482	6.23226	-0.0411694	0.833781	0.922997	Derl3	10	75893398	1	protein_coding
ENSMUSG00000009108	ENSMUSG00000009108	38.4193	34.3777	39.1338	29.1641	27.7685	33.7727	-0.0951551	0.732912	0.869695	Gnat2	3	108092789	6	protein_coding
ENSMUSG00000009112	ENSMUSG00000009112	883.643	880.07	1353.08	1258.61	1347.84	1144.65	0.562467	1.10256e-08	2.63088e-07	Bcl2l13	6	120836230	1	protein_coding
ENSMUSG00000009145	ENSMUSG00000009145	37.3216	22.1545	18.974	27.3413	34.1766	27.9936	-0.0606308	0.826869	0.919407	Dqx1	6	83057844	1	protein_coding
ENSMUSG00000009185	ENSMUSG00000009185	12.0746	12.2232	18.974	31.8982	17.0883	18.4517	0.310213	0.245251	0.468939	Ccl8	11	82115185	1	protein_coding
ENSMUSG00000009207	ENSMUSG00000009207	488.473	414.824	539.572	649.812	723.048	563.146	0.461983	0.00198243	0.0128357	Lnp	2	74520291	13	protein_coding
ENSMUSG00000009291	ENSMUSG00000009291	9576.27	8776.25	6422.68	6139.95	6134.69	7409.97	-0.551955	1.42269e-22	1.27989e-20	Pttg1ip	10	77581720	9	protein_coding
ENSMUSG00000009293	ENSMUSG00000009293	1523.6	1384.28	990.203	1037.15	974.032	1181.85	-0.520015	1.37952e-07	2.71111e-06	Ube2g2	10	77622275	5	protein_coding
ENSMUSG00000009376	ENSMUSG00000009376	660.811	804.439	940.397	956.035	955.876	863.511	0.35514	0.00253774	0.0156744	Met	6	17463800	7	protein_coding
ENSMUSG00000009406	ENSMUSG00000009406	983.533	778.464	841.969	893.15	950.536	889.53	0.0253768	0.836802	0.92495	Elk1	X	20933395	2	protein_coding
ENSMUSG00000009418	ENSMUSG00000009418	197.585	273.494	388.966	322.628	360.99	308.732	0.522459	0.00397276	0.0227707	Nav1	1	135434580	8	protein_coding
ENSMUSG00000009470	ENSMUSG00000009470	1762.89	1650.13	1715.96	2048.78	1986.51	1832.85	0.164956	0.0765262	0.220315	Tnpo1	13	98839019	4	protein_coding
ENSMUSG00000009535	ENSMUSG00000009535	881.447	1054.25	981.902	1049	1121.42	1017.6	0.111227	0.328685	0.556609	Rnmt	18	68300355	8	protein_coding
ENSMUSG00000009549	ENSMUSG00000009549	3484.08	3584.45	3212.53	3477.82	3353.58	3422.49	-0.0767903	0.246358	0.469705	Srp14	2	118475850	4	protein_coding
ENSMUSG00000009555	ENSMUSG00000009555	1012.07	1093.21	843.155	798.367	767.905	902.942	-0.376316	0.000582423	0.00455006	Cdk9	2	32705784	9	protein_coding
ENSMUSG00000009563	ENSMUSG00000009563	454.445	406.421	294.096	249.717	218.944	324.725	-0.678109	8.8495e-05	0.000909051	Tor2a	2	32757234	8	protein_coding
ENSMUSG00000009566	ENSMUSG00000009566	365.532	323.151	217.015	269.768	263.8	287.853	-0.405035	0.0219435	0.088532	Fpgs	2	32682609	10	protein_coding
ENSMUSG00000009569	ENSMUSG00000009569	442.37	520.249	353.39	436.55	513.717	453.255	-0.134015	0.415782	0.638814	Mkl2	16	13256481	4	protein_coding
ENSMUSG00000009575	ENSMUSG00000009575	4862.78	4220.06	5900.9	6911.89	6499.96	5679.12	0.49564	3.99077e-11	1.33802e-09	Cbx5	15	103191544	4	protein_coding
ENSMUSG00000009585	ENSMUSG00000009585	302.963	249.047	141.119	168.605	158.067	203.96	-0.697885	0.000430502	0.00353681	Apobec3	15	79891659	17	protein_coding
ENSMUSG00000009614	ENSMUSG00000009614	13.1723	14.515	10.6729	11.8479	25.6324	15.1681	0.0643742	0.802433	0.905244	Sardh	2	27188393	10	protein_coding
ENSMUSG00000009621	ENSMUSG00000009621	93.3039	90.91	97.2415	110.277	98.2576	97.9979	0.111371	0.64379	0.811121	Vav2	2	27262104	7	protein_coding
ENSMUSG00000009628	ENSMUSG00000009628	5.48847	23.6824	13.0446	20.0503	16.0203	15.6572	0.0432704	0.864679	0.94008	Tex15	8	33516738	4	protein_coding
ENSMUSG00000009630	ENSMUSG00000009630	1340.28	1308.65	1357.82	1404.43	1342.5	1350.74	0.0464411	0.60668	0.78523	Ppp2cb	8	33599621	1	protein_coding
ENSMUSG00000009640	ENSMUSG00000009640	300.768	235.296	232.431	192.301	175.155	227.19	-0.358963	0.069479	0.205668	Dmap1	4	117674681	6	protein_coding
ENSMUSG00000009647	ENSMUSG00000009647	688.254	447.674	596.494	602.42	627.994	592.567	0.0966408	0.538939	0.737457	Mcu	10	59446984	5	protein_coding
ENSMUSG00000009654	ENSMUSG00000009654	8.78154	6.87554	11.8587	8.2024	9.61216	9.06607	0.0757427	0.745887	0.877471	Oit3	10	59422958	2	protein_coding
ENSMUSG00000009681	ENSMUSG00000009681	410.537	413.297	227.687	283.438	233.896	313.771	-0.651924	0.000129511	0.00125849	Bcr	10	75060896	1	protein_coding
ENSMUSG00000009687	ENSMUSG00000009687	379.802	385.03	560.918	503.992	475.268	461.002	0.392559	0.00694628	0.0356141	Fxyd5	7	31032722	12	protein_coding
ENSMUSG00000009731	ENSMUSG00000009731	87.8154	72.5752	86.5687	61.0623	45.9248	70.7893	-0.204948	0.440843	0.660991	Kcnd1	X	7822289	2	protein_coding
ENSMUSG00000009733	ENSMUSG00000009733	274.423	226.129	288.167	280.704	216.808	257.246	0.0595726	0.753945	0.881509	Tfcp2	15	100502799	1	protein_coding
ENSMUSG00000009734	ENSMUSG00000009734	0	16.8069	2.37174	3.64551	2.13604	4.99203	-0.1739	0.307859	0.537226	Pou6f2	13	18121101	6	protein_coding
ENSMUSG00000009739	ENSMUSG00000009739	88.9131	84.0344	116.215	87.4922	83.3054	91.9921	0.104671	0.673598	0.831535	Pou6f1	15	100575318	10	protein_coding
ENSMUSG00000009741	ENSMUSG00000009741	1045	1068.77	1004.43	1125.55	1012.48	1051.25	-0.0117063	0.910452	0.962203	Ubp1	9	113930934	3	protein_coding
ENSMUSG00000009772	ENSMUSG00000009772	36.2239	80.9786	176.695	175.896	98.2576	113.61	0.892573	0.000645838	0.00497041	Nuak2	1	132316126	4	protein_coding
ENSMUSG00000009828	ENSMUSG00000009828	904.499	636.37	943.954	844.847	924.903	850.915	0.220071	0.108312	0.276038	Ick	9	78109192	8	protein_coding
ENSMUSG00000009863	ENSMUSG00000009863	990.119	1009.94	1076.77	1045.35	1204.72	1065.38	0.142928	0.175422	0.379655	Sdhb	4	140961203	3	protein_coding
ENSMUSG00000009876	ENSMUSG00000009876	19.7585	37.4335	15.4163	28.2527	42.7207	28.7163	0.00125481	0.996364	0.997583	Cox4i2	2	152754173	2	protein_coding
ENSMUSG00000009894	ENSMUSG00000009894	262.349	304.816	345.089	302.577	375.942	318.155	0.234687	0.172119	0.374793	Snap47	11	59407134	8	protein_coding
ENSMUSG00000009905	ENSMUSG00000009905	236.004	253.631	298.84	411.943	348.174	309.718	0.467601	0.00878819	0.0431924	Kdsr	1	106720459	3	protein_coding
ENSMUSG00000009907	ENSMUSG00000009907	601.536	629.494	789.791	884.036	802.081	741.388	0.402808	0.000747455	0.00563769	Vps4b	1	106764071	6	protein_coding
ENSMUSG00000009927	ENSMUSG00000009927	15537.8	15975.7	11456.7	13483.8	12134.8	13717.8	-0.345971	1.19868e-08	2.85084e-07	Rps25	9	44407714	1	protein_coding
ENSMUSG00000009995	ENSMUSG00000009995	268.935	191.751	257.334	209.617	213.604	228.248	-0.0155267	0.938037	0.97316	Taz	X	74281912	22	protein_coding
ENSMUSG00000010025	ENSMUSG00000010025	198.682	199.391	313.07	350.88	307.589	273.923	0.624163	0.000387447	0.00321777	Aldh3a2	11	61223417	7	protein_coding
ENSMUSG00000010044	ENSMUSG00000010044	10.9769	18.3348	7.11523	3.64551	1.06802	8.22809	-0.360212	0.0989346	0.260517	Zmynd10	9	107547310	1	protein_coding
ENSMUSG00000010045	ENSMUSG00000010045	451.152	357.528	366.435	267.945	337.494	356.111	-0.283853	0.105664	0.271693	Tmem115	9	107533945	1	protein_coding
ENSMUSG00000010047	ENSMUSG00000010047	623.49	618.035	624.955	501.258	670.715	607.69	-0.0495376	0.727227	0.866	Hyal2	9	107569117	1	protein_coding
ENSMUSG00000010048	ENSMUSG00000010048	1153.68	1075.64	1121.84	1021.65	1076.56	1089.87	-0.0523114	0.607014	0.78535	Ifrd2	9	107587718	1	protein_coding
ENSMUSG00000010051	ENSMUSG00000010051	2.19539	22.9185	21.3457	20.9617	40.5847	21.6012	0.323295	0.209048	0.424545	Hyal1	9	107576927	5	protein_coding
ENSMUSG00000010054	ENSMUSG00000010054	594.95	559.975	409.126	414.677	527.601	501.266	-0.329695	0.0276328	0.105159	Tusc2	9	107563255	1	protein_coding
ENSMUSG00000010057	ENSMUSG00000010057	105.379	111.537	119.773	174.073	162.339	134.62	0.383556	0.0942027	0.252019	Nprl2	9	107542209	1	protein_coding
ENSMUSG00000010067	ENSMUSG00000010067	1219.54	1327.74	1136.07	1054.46	1145.98	1176.76	-0.191177	0.0544529	0.173569	Rassf1	9	107551555	9	protein_coding
ENSMUSG00000010080	ENSMUSG00000010080	0	6.11159	8.30111	8.2024	7.47612	6.01824	0.165895	0.387811	0.613015	Epn3	11	94489599	4	protein_coding
ENSMUSG00000010095	ENSMUSG00000010095	2104.28	2275.04	2608.92	2309.43	2219.34	2303.4	0.115237	0.180542	0.386943	Slc3a2	19	8706882	2	protein_coding
ENSMUSG00000010097	ENSMUSG00000010097	2045	1925.15	1802.53	1960.37	2007.87	1948.19	-0.0429039	0.60754	0.785596	Nxf1	19	8757073	12	protein_coding
ENSMUSG00000010110	ENSMUSG00000010110	888.034	695.194	693.735	836.644	724.116	767.545	-0.0660648	0.62298	0.796192	Stx5a	19	8741413	19	protein_coding
ENSMUSG00000010154	ENSMUSG00000010154	69.1547	139.039	116.215	106.631	132.434	112.695	0.125277	0.617558	0.79276	Spire2	8	123332713	1	protein_coding
ENSMUSG00000010205	ENSMUSG00000010205	1858.39	1659.3	1343.59	1360.69	1432.21	1530.84	-0.33996	0.00019314	0.00177278	Raver1	9	21074168	1	protein_coding
ENSMUSG00000010277	ENSMUSG00000010277	4039.51	3923.64	3935.91	3691.08	4308.38	3979.71	-0.00121976	0.986491	0.993972	2610507B11Rik	11	78261752	8	protein_coding
ENSMUSG00000010290	ENSMUSG00000010290	470.91	391.906	584.635	557.763	531.873	507.417	0.348397	0.0145664	0.0645079	AI597479	1	43098710	1	protein_coding
ENSMUSG00000010307	ENSMUSG00000010307	212.952	139.039	142.305	133.061	166.611	158.794	-0.20015	0.371727	0.597568	Tmem86a	7	47050640	1	protein_coding
ENSMUSG00000010311	ENSMUSG00000010311	109.769	192.515	290.539	289.818	311.861	238.9	0.803309	0.00010883	0.0010871	Optc	1	133897199	5	protein_coding
ENSMUSG00000010342	ENSMUSG00000010342	0	16.8069	11.8587	0.911377	0	5.9154	-0.0917914	0.561272	0.75272	Tex14	11	87405065	5	protein_coding
ENSMUSG00000010358	ENSMUSG00000010358	12.0746	22.1545	39.1338	43.7461	26.7004	28.7619	0.467931	0.0915626	0.247563	Ifi35	11	101448407	3	protein_coding
ENSMUSG00000010362	ENSMUSG00000010362	52.6893	35.1417	64.0371	67.4419	98.2576	63.5135	0.504999	0.0609542	0.187603	Rdm1	11	101627195	5	protein_coding
ENSMUSG00000010376	ENSMUSG00000010376	4882.54	4835.03	3822.07	3776.75	3444.36	4152.15	-0.394807	1.61104e-09	4.37793e-08	Nedd8	14	55662265	2	protein_coding
ENSMUSG00000010392	ENSMUSG00000010392	562.019	543.932	632.07	593.307	710.232	608.312	0.20916	0.113715	0.284908	Gosr1	11	76726602	2	protein_coding
ENSMUSG00000010406	ENSMUSG00000010406	1575.19	1883.9	1304.46	1284.13	1370.27	1483.59	-0.379952	0.000113213	0.0011239	Mrpl52	14	54426909	1	protein_coding
ENSMUSG00000010453	ENSMUSG00000010453	1175.63	1223.08	1408.82	1306	1367.06	1296.12	0.175356	0.0605423	0.186653	Kansl3	1	36335730	9	protein_coding
ENSMUSG00000010476	ENSMUSG00000010476	939.625	1009.18	767.259	866.72	864.026	889.362	-0.217194	0.0532572	0.171152	Ebf3	7	137193673	4	protein_coding
ENSMUSG00000010517	ENSMUSG00000010517	451.152	504.207	640.371	605.155	505.172	541.211	0.265801	0.0658584	0.198109	Faf1	4	109676588	3	protein_coding
ENSMUSG00000010538	ENSMUSG00000010538	19.7585	27.5022	28.4609	10.9365	11.7482	19.6813	-0.172478	0.516949	0.720159	Tsacc	3	88282757	3	protein_coding
ENSMUSG00000010554	ENSMUSG00000010554	896.815	737.975	711.523	803.835	806.353	791.3	-0.0710703	0.570314	0.759092	Mettl16	11	74770830	6	protein_coding
ENSMUSG00000010601	ENSMUSG00000010601	28.54	32.0859	33.2044	30.9868	56.6049	36.2844	0.203936	0.464615	0.680225	Apol7a	15	77388221	5	protein_coding
ENSMUSG00000010607	ENSMUSG00000010607	270.032	247.52	215.829	180.453	177.291	218.225	-0.377297	0.0494454	0.162176	Pigyl	9	22156846	2	protein_coding
ENSMUSG00000010608	ENSMUSG00000010608	1184.41	1080.99	1268.88	1334.26	1346.77	1243.06	0.212397	0.0279096	0.105823	Rbm25	12	83631236	18	protein_coding
ENSMUSG00000010609	ENSMUSG00000010609	61.4708	55.7683	90.1263	51.0371	55.5369	62.7879	0.0990538	0.713282	0.85826	Psen2	1	180227004	11	protein_coding
ENSMUSG00000010651	ENSMUSG00000010651	15.3677	9.93134	2.37174	0	0	5.53416	-0.406883	0.0271113	0.104021	Acaa1b	9	119148023	2	protein_coding
ENSMUSG00000010660	ENSMUSG00000010660	129.528	103.897	67.5947	49.2144	58.741	81.795	-0.703743	0.00573124	0.0305863	Plcd1	9	119071527	1	protein_coding
ENSMUSG00000010663	ENSMUSG00000010663	2118.55	1805.21	1957.88	1893.84	2196.91	1994.48	0.0397382	0.673544	0.831535	Fads1	19	10182888	1	protein_coding
ENSMUSG00000010721	ENSMUSG00000010721	163.556	242.936	232.431	261.565	257.392	231.576	0.250768	0.208255	0.423528	Lmbr1	5	29229814	2	protein_coding
ENSMUSG00000010751	ENSMUSG00000010751	521.404	376.627	424.542	477.562	437.887	447.605	-0.00157228	0.992188	0.995901	Tnfrsf22	7	143634806	6	protein_coding
ENSMUSG00000010755	ENSMUSG00000010755	1039.52	927.434	774.375	822.974	822.374	877.334	-0.271829	0.0148707	0.0655396	Cars	7	143557230	9	protein_coding
ENSMUSG00000010760	ENSMUSG00000010760	66.9593	41.2533	13.0446	30.9868	49.1288	40.2746	-0.375925	0.176964	0.38142	Phlda2	7	143501545	1	protein_coding
ENSMUSG00000010830	ENSMUSG00000010830	197.585	186.404	182.624	174.984	158.067	179.933	-0.134183	0.506363	0.712192	Kdelr3	15	79516408	1	protein_coding
ENSMUSG00000010911	ENSMUSG00000010911	267.837	372.043	302.397	312.602	258.46	302.668	-0.12329	0.500403	0.70828	Apip	2	103073675	4	protein_coding
ENSMUSG00000010914	ENSMUSG00000010914	461.031	499.623	415.055	385.513	389.826	430.21	-0.257411	0.0773702	0.221762	Pdhx	2	103021075	3	protein_coding
ENSMUSG00000010936	ENSMUSG00000010936	537.87	563.031	774.375	685.356	644.015	640.929	0.327257	0.0120733	0.0556555	Vac14	8	110618638	1	protein_coding
ENSMUSG00000011096	ENSMUSG00000011096	1268.93	1294.13	1217.89	1182.97	1380.95	1268.97	-0.023593	0.814268	0.911567	Akt1s1	7	44848991	11	protein_coding
ENSMUSG00000011114	ENSMUSG00000011114	1206.36	1208.57	879.917	997.047	1122.49	1082.88	-0.25982	0.0216708	0.087627	Tbrg1	9	37649182	4	protein_coding
ENSMUSG00000011148	ENSMUSG00000011148	16.4654	12.2232	29.6468	24.6072	12.8162	19.1518	0.224626	0.400455	0.625289	Adssl1	12	112620045	2	protein_coding
ENSMUSG00000011154	ENSMUSG00000011154	18.6608	27.5022	5.92936	17.3162	13.8842	16.6585	-0.292601	0.261481	0.487866	1700026D08Rik	7	83774101	3	protein_coding
ENSMUSG00000011158	ENSMUSG00000011158	201.976	226.893	240.732	226.933	211.468	221.6	0.0653108	0.729744	0.867499	Brf1	12	112959862	1	protein_coding
ENSMUSG00000011179	ENSMUSG00000011179	6756.3	6895.41	6633.77	6185.52	5939.25	6482.05	-0.125545	0.0341321	0.123008	Odc1	12	17544873	1	protein_coding
ENSMUSG00000011254	ENSMUSG00000011254	480.79	372.043	385.409	358.171	326.813	384.645	-0.229565	0.162027	0.360397	Thg1l	11	45946843	5	protein_coding
ENSMUSG00000011256	ENSMUSG00000011256	616.903	603.52	831.297	751.886	819.17	724.555	0.372805	0.00176433	0.0116263	Adam19	11	46055992	4	protein_coding
ENSMUSG00000011257	ENSMUSG00000011257	1591.65	1808.27	2829.49	2413.33	2618.78	2252.3	0.60533	1.16947e-11	4.25593e-10	Pabpc4	4	123262351	8	protein_coding
ENSMUSG00000011267	ENSMUSG00000011267	87.8154	44.3091	83.0111	70.1761	107.87	78.6363	0.263373	0.322687	0.551091	Zfp296	7	19577287	1	protein_coding
ENSMUSG00000011306	ENSMUSG00000011306	461.031	464.481	438.773	404.652	428.275	439.442	-0.118498	0.408907	0.632291	Sugp1	8	70042813	1	protein_coding
ENSMUSG00000011382	ENSMUSG00000011382	0	9.16739	11.8587	4.55689	12.8162	7.67984	0.147155	0.46201	0.678471	Dhdh	7	45472956	2	protein_coding
ENSMUSG00000011427	ENSMUSG00000011427	151.482	188.695	104.357	165.871	171.951	156.471	-0.162257	0.47844	0.692349	Zfp790	7	29816072	2	protein_coding
ENSMUSG00000011589	ENSMUSG00000011589	23.0516	3.0558	9.48698	7.29102	12.8162	11.1403	-0.0844034	0.714386	0.858614	Fsd1	17	55986511	1	protein_coding
ENSMUSG00000011658	ENSMUSG00000011658	99.8901	70.2833	98.4274	72.9102	39.5167	76.2055	-0.171378	0.525546	0.727795	Fuz	7	44896079	13	protein_coding
ENSMUSG00000011751	ENSMUSG00000011751	25.2469	48.1288	29.6468	32.8096	59.809	39.1282	0.0695847	0.802967	0.905495	Sptbn4	7	27356383	8	protein_coding
ENSMUSG00000011752	ENSMUSG00000011752	360.043	459.897	601.237	593.307	646.151	532.127	0.534672	0.000219142	0.00198103	Pgam1	19	41911871	1	protein_coding
ENSMUSG00000011831	ENSMUSG00000011831	527.99	530.181	556.174	574.168	556.437	548.99	0.0829127	0.524397	0.72683	Evi5	5	107744795	13	protein_coding
ENSMUSG00000011832	ENSMUSG00000011832	164.654	106.953	101.985	117.568	97.1896	117.67	-0.268654	0.261639	0.488033	Evi5l	8	4166567	14	protein_coding
ENSMUSG00000011837	ENSMUSG00000011837	437.98	390.378	290.539	285.261	273.413	335.514	-0.497066	0.00205174	0.0131902	Snapc2	8	4253102	1	protein_coding
ENSMUSG00000011877	ENSMUSG00000011877	745.334	613.451	796.906	709.052	839.462	740.841	0.192921	0.137851	0.324287	Git1	11	77493562	6	protein_coding
ENSMUSG00000011884	ENSMUSG00000011884	664.104	575.254	426.914	422.879	430.411	503.912	-0.500466	0.000315766	0.0027175	Gltp	5	114669403	3	protein_coding
ENSMUSG00000011958	ENSMUSG00000011958	2053.78	2189.48	2419.18	2627.5	2571.79	2372.35	0.253942	0.000929572	0.0067931	Bnip2	9	69989466	8	protein_coding
ENSMUSG00000011960	ENSMUSG00000011960	1991.22	2057.32	2229.44	2316.72	2280.22	2174.98	0.165408	0.0274181	0.104727	Ccnt1	15	98538689	9	protein_coding
ENSMUSG00000012017	ENSMUSG00000012017	744.236	760.13	605.981	596.041	530.805	647.438	-0.360961	0.0040614	0.0232144	Scarf2	16	17797282	1	protein_coding
ENSMUSG00000012076	ENSMUSG00000012076	489.571	513.374	651.044	672.597	589.546	583.226	0.325685	0.0133541	0.060425	Brms1l	12	55836366	1	protein_coding
ENSMUSG00000012114	ENSMUSG00000012114	1091.11	1068	1299.72	1142.87	1216.47	1163.63	0.169454	0.0915538	0.247563	Med15	16	17651221	2	protein_coding
ENSMUSG00000012117	ENSMUSG00000012117	155.872	199.391	273.937	246.983	260.596	227.356	0.470569	0.0142609	0.0636087	Dhdds	4	133969028	11	protein_coding
ENSMUSG00000012126	ENSMUSG00000012126	0	10.6953	7.11523	8.2024	13.8842	7.97943	0.123153	0.543524	0.73945	Ubxn11	4	134102570	12	protein_coding
ENSMUSG00000012296	ENSMUSG00000012296	2170.14	1965.64	1577.21	1670.55	1652.22	1807.15	-0.330489	9.64153e-05	0.000978612	Tjap1	17	46257851	3	protein_coding
ENSMUSG00000012405	ENSMUSG00000012405	1027.44	1075.64	989.018	999.781	944.128	1007.2	-0.102081	0.318898	0.547329	Rpl15	14	18267823	5	protein_coding
ENSMUSG00000012422	ENSMUSG00000012422	3872.66	4129.91	3610.98	4015.53	3934.58	3912.73	-0.0534671	0.435021	0.655724	Tmem167	13	90089123	3	protein_coding
ENSMUSG00000012429	ENSMUSG00000012429	468.715	485.872	522.97	452.955	442.159	474.534	-0.0148421	0.918001	0.965512	Mplkip	13	17695413	1	protein_coding
ENSMUSG00000012443	ENSMUSG00000012443	915.476	898.404	966.486	997.047	1169.48	989.379	0.195087	0.0853338	0.236098	Kif11	19	37376403	1	protein_coding
ENSMUSG00000012483	ENSMUSG00000012483	1406.14	1261.28	1066.1	1220.33	976.168	1186.01	-0.279717	0.0122374	0.0562153	Rpa3	6	8255936	2	protein_coding
ENSMUSG00000012519	ENSMUSG00000012519	122.942	162.721	171.951	199.592	173.019	166.045	0.280203	0.190036	0.399839	Mlkl	8	111311797	4	protein_coding
ENSMUSG00000012535	ENSMUSG00000012535	784.851	705.125	956.999	847.581	998.597	858.63	0.312178	0.00839823	0.0416005	Tnpo3	6	29540827	10	protein_coding
ENSMUSG00000012609	ENSMUSG00000012609	807.902	847.22	943.954	800.189	946.264	869.106	0.108431	0.355375	0.582317	Ttll5	12	85824659	19	protein_coding
ENSMUSG00000012640	ENSMUSG00000012640	427.003	493.511	364.063	476.65	470.996	446.445	-0.0675543	0.670039	0.829592	Zfp715	7	43296197	7	protein_coding
ENSMUSG00000012819	ENSMUSG00000012819	20.8562	35.9056	18.974	10.9365	18.1563	20.9657	-0.323933	0.23167	0.453448	Cdh23	10	60302748	16	protein_coding
ENSMUSG00000012848	ENSMUSG00000012848	25991.2	25907.8	22516.2	21010.9	21263.2	23337.8	-0.263367	3.02481e-09	7.76797e-08	Rps5	7	12922290	7	protein_coding
ENSMUSG00000012889	ENSMUSG00000012889	608.122	572.198	1048.31	783.785	869.366	776.356	0.571554	1.84659e-05	0.000231167	Podnl1	8	84125989	2	protein_coding
ENSMUSG00000013033	ENSMUSG00000013033	64.7639	113.064	100.799	72.9102	66.2171	83.551	-0.110688	0.67243	0.831226	Lphn1	8	83900105	10	protein_coding
ENSMUSG00000013076	ENSMUSG00000013076	731.064	605.812	670.018	684.444	613.042	660.876	-0.0227039	0.86244	0.939167	Amotl1	9	14541966	5	protein_coding
ENSMUSG00000013089	ENSMUSG00000013089	442.37	569.906	538.386	604.243	581.002	547.181	0.166534	0.24995	0.473301	Etv5	16	22381309	5	protein_coding
ENSMUSG00000013091	ENSMUSG00000013091	4.39077	3.81975	0	10.0252	8.54414	5.35596	0.069393	0.700608	0.849599	Tmem190	7	4782940	1	protein_coding
ENSMUSG00000013150	ENSMUSG00000013150	334.796	343.777	415.055	362.728	358.854	363.042	0.1435	0.364212	0.590138	Gfod2	8	105713854	3	protein_coding
ENSMUSG00000013155	ENSMUSG00000013155	266.739	346.069	356.948	305.311	245.644	304.142	-0.0198038	0.916096	0.964507	Enkd1	8	105703655	1	protein_coding
ENSMUSG00000013160	ENSMUSG00000013160	239.297	268.146	290.539	289.818	237.1	264.98	0.0887441	0.625232	0.797771	Atp6v0d1	8	105524465	2	protein_coding
ENSMUSG00000013236	ENSMUSG00000013236	487.376	549.28	445.888	357.26	407.983	449.557	-0.335369	0.0269439	0.103489	Ptprs	17	56412431	3	protein_coding
ENSMUSG00000013275	ENSMUSG00000013275	491.766	422.464	566.847	570.522	653.627	541.045	0.36151	0.0102163	0.0488334	Slc41a1	1	131827493	3	protein_coding
ENSMUSG00000013367	ENSMUSG00000013367	28.54	64.1717	112.658	116.656	150.591	94.5233	0.951852	0.000268836	0.00236419	Iglon5	7	43472907	1	protein_coding
ENSMUSG00000013415	ENSMUSG00000013415	445.663	346.069	502.81	504.903	563.913	472.672	0.375601	0.013706	0.0616516	Igf2bp1	11	95957163	5	protein_coding
ENSMUSG00000013419	ENSMUSG00000013419	339.187	341.485	310.699	297.109	289.433	315.583	-0.169376	0.299105	0.528603	Zfp651	9	121760033	1	protein_coding
ENSMUSG00000013465	ENSMUSG00000013465	711.305	601.992	563.289	666.217	556.437	619.848	-0.128446	0.350781	0.577288	Nelfb	2	25199712	8	protein_coding
ENSMUSG00000013495	ENSMUSG00000013495	185.51	133.691	91.3122	79.2898	149.522	127.865	-0.424599	0.0854658	0.236283	Tmem175	5	108629770	4	protein_coding
ENSMUSG00000013539	ENSMUSG00000013539	53.787	132.163	120.959	130.327	158.067	119.061	0.375651	0.142748	0.331926	Tango2	16	18300825	10	protein_coding
ENSMUSG00000013593	ENSMUSG00000013593	715.696	762.421	945.14	936.896	943.06	860.643	0.334249	0.00218143	0.0138138	Ndufs2	1	171234853	6	protein_coding
ENSMUSG00000013622	ENSMUSG00000013622	165.752	222.309	183.81	134.884	129.23	167.197	-0.310527	0.159839	0.357324	Atraid	5	31048312	8	protein_coding
ENSMUSG00000013629	ENSMUSG00000013629	215.148	265.09	163.65	151.289	179.427	194.921	-0.463796	0.0211008	0.085946	Cad	5	31054780	12	protein_coding
ENSMUSG00000013646	ENSMUSG00000013646	394.072	362.876	460.118	389.158	416.527	404.55	0.143917	0.347714	0.574853	Sh3bp5l	11	58330724	5	protein_coding
ENSMUSG00000013662	ENSMUSG00000013662	1149.28	1249.82	1577.21	1782.65	1662.9	1484.37	0.466308	7.28402e-07	1.25262e-05	Atad1	19	32672563	1	protein_coding
ENSMUSG00000013663	ENSMUSG00000013663	2398.46	2373.59	3714.15	3548.9	3489.21	3104.86	0.578213	8.7767e-18	5.7262e-16	Pten	19	32757497	3	protein_coding
ENSMUSG00000013698	ENSMUSG00000013698	3761.79	3474.44	4372.31	4241.55	4153.52	4000.72	0.231913	0.000317297	0.00272582	Pea15a	1	172196728	5	protein_coding
ENSMUSG00000013701	ENSMUSG00000013701	312.843	370.515	252.591	274.325	262.732	294.601	-0.338312	0.0488641	0.160779	Timm23	14	32180162	7	protein_coding
ENSMUSG00000013736	ENSMUSG00000013736	428.1	512.61	611.91	624.294	581.002	551.583	0.33801	0.0140036	0.0626979	Trnt1	6	106769120	6	protein_coding
ENSMUSG00000013787	ENSMUSG00000013787	1487.37	1232.25	1509.62	1415.37	1434.35	1415.79	0.0946461	0.347038	0.574195	Ehmt2	17	34898469	14	protein_coding
ENSMUSG00000013822	ENSMUSG00000013822	2234.9	2025.99	1756.28	1552.99	1712.03	1856.44	-0.338899	0.000128348	0.00124932	Elof1	9	22112989	2	protein_coding
ENSMUSG00000013833	ENSMUSG00000013833	241.492	161.193	122.145	140.352	132.434	159.523	-0.4879	0.0273783	0.10463	Med16	10	79894708	7	protein_coding
ENSMUSG00000013846	ENSMUSG00000013846	2214.05	2177.26	2820	2694.94	2733.06	2527.86	0.319027	7.07726e-06	9.79055e-05	St3gal1	15	67102875	1	protein_coding
ENSMUSG00000013858	ENSMUSG00000013858	847.419	980.147	1168.08	973.351	1084.04	1010.61	0.220664	0.0559696	0.176641	Tmem259	10	79974948	5	protein_coding
ENSMUSG00000013878	ENSMUSG00000013878	205.269	181.056	304.769	304.4	259.528	251.004	0.513725	0.00526711	0.0286951	Rnf170	8	26119368	9	protein_coding
ENSMUSG00000013921	ENSMUSG00000013921	315.038	335.374	527.713	468.448	529.737	435.262	0.593286	6.31998e-05	0.000679574	Clip3	7	30291672	7	protein_coding
ENSMUSG00000013973	ENSMUSG00000013973	45.0054	55.0043	62.8512	51.0371	46.9928	52.1782	0.0578235	0.831516	0.921546	Dedd	1	171329145	10	protein_coding
ENSMUSG00000013997	ENSMUSG00000013997	121.844	162.721	170.766	201.414	210.399	173.429	0.365103	0.0862909	0.237612	Nit1	1	171338008	8	protein_coding
ENSMUSG00000014039	ENSMUSG00000014039	354.555	406.421	351.018	329.007	381.282	364.457	-0.0985117	0.537526	0.73608	Prdm15	16	97791467	10	protein_coding
ENSMUSG00000014074	ENSMUSG00000014074	815.586	744.851	884.661	915.023	786.061	829.236	0.138839	0.239222	0.461923	Rnf168	16	32277459	3	protein_coding
ENSMUSG00000014075	ENSMUSG00000014075	288.693	323.914	339.159	408.297	340.698	340.152	0.219313	0.188313	0.397598	Tctex1d2	16	32419702	3	protein_coding
ENSMUSG00000014077	ENSMUSG00000014077	2748.62	2456.86	2818.82	3167.04	2953.07	2828.88	0.193174	0.0142755	0.0636399	Chp1	2	119547697	5	protein_coding
ENSMUSG00000014177	ENSMUSG00000014177	802.414	902.224	604.795	637.964	710.232	731.526	-0.369607	0.00298817	0.0179961	Tvp23b	11	62879455	4	protein_coding
ENSMUSG00000014195	ENSMUSG00000014195	713.5	673.039	591.75	639.787	581.002	639.816	-0.186093	0.136408	0.322621	Dnajc7	11	100582818	10	protein_coding
ENSMUSG00000014226	ENSMUSG00000014226	2818.88	2726.53	3646.56	3907.07	3524.46	3324.7	0.407761	5.1764e-09	1.28382e-07	Cacybp	1	160202367	1	protein_coding
ENSMUSG00000014232	ENSMUSG00000014232	38.4193	40.4893	54.5501	52.8599	65.1491	50.2935	0.32734	0.22935	0.450345	Cluap1	16	3908801	5	protein_coding
ENSMUSG00000014243	ENSMUSG00000014243	103.183	156.61	176.695	161.314	179.427	155.446	0.320422	0.149443	0.341949	Zswim7	11	62267224	1	protein_coding
ENSMUSG00000014245	ENSMUSG00000014245	116.355	79.4507	88.9404	90.2264	84.3734	91.8693	-0.108141	0.664197	0.82648	Pigl	11	62458460	2	protein_coding
ENSMUSG00000014294	ENSMUSG00000014294	3317.23	3835.03	3471.05	3449.56	3519.12	3518.4	-0.0402391	0.579836	0.765922	Ndufa2	18	36742332	1	protein_coding
ENSMUSG00000014301	ENSMUSG00000014301	19.7585	34.3777	24.9033	35.5437	16.0203	26.1207	-0.0383758	0.88905	0.951858	Pam16	16	4616464	4	protein_coding
ENSMUSG00000014303	ENSMUSG00000014303	447.859	466.009	671.204	599.686	692.076	575.367	0.484582	0.000280478	0.00245613	Glis2	16	4594713	5	protein_coding
ENSMUSG00000014313	ENSMUSG00000014313	5753.01	6052.77	5625.78	6262.99	5937.11	5926.33	0.00946766	0.876904	0.946358	Cox6c	15	35925886	5	protein_coding
ENSMUSG00000014329	ENSMUSG00000014329	6.58616	2.29185	9.48698	17.3162	17.0883	10.5539	0.363698	0.124648	0.303909	Bicc1	10	70922832	4	protein_coding
ENSMUSG00000014349	ENSMUSG00000014349	1233.81	1181.07	1210.78	1109.15	1182.3	1183.42	-0.0472035	0.628221	0.799996	Ube2z	11	96047432	1	protein_coding
ENSMUSG00000014353	ENSMUSG00000014353	218.441	275.786	222.944	249.717	256.324	244.642	-0.0239102	0.898512	0.956705	Tmem87b	2	128818118	5	protein_coding
ENSMUSG00000014355	ENSMUSG00000014355	2273.32	2130.65	2025.47	1815.46	2103.99	2069.78	-0.148444	0.0846323	0.235055	Anapc1	2	128610104	11	protein_coding
ENSMUSG00000014361	ENSMUSG00000014361	366.629	285.717	277.494	311.691	366.33	321.572	-0.0262215	0.883471	0.949836	Mertk	2	128698956	2	protein_coding
ENSMUSG00000014402	ENSMUSG00000014402	639.955	705.125	730.497	648.901	639.743	672.844	-0.0015897	0.989957	0.995256	Tsg101	7	46888949	5	protein_coding
ENSMUSG00000014418	ENSMUSG00000014418	264.544	239.88	212.271	220.553	259.528	239.355	-0.109957	0.55554	0.748507	Hps5	7	46760466	13	protein_coding
ENSMUSG00000014426	ENSMUSG00000014426	42.81	106.189	94.8698	82.9353	72.6252	79.8859	0.0953847	0.72234	0.862877	Map3k4	17	12227621	1	protein_coding
ENSMUSG00000014444	ENSMUSG00000014444	591.657	491.219	385.409	413.765	504.104	477.231	-0.287932	0.0648729	0.196252	Piezo1	8	122481698	9	protein_coding
ENSMUSG00000014470	ENSMUSG00000014470	409.439	510.318	485.022	344.501	495.56	448.968	-0.0567339	0.739532	0.873553	Rnf166	8	122466147	3	protein_coding
ENSMUSG00000014496	ENSMUSG00000014496	1167.95	1236.83	745.914	874.011	955.876	996.116	-0.46297	7.79635e-05	0.000815913	Ankrd28	14	31700015	1	protein_coding
ENSMUSG00000014498	ENSMUSG00000014498	578.484	634.078	283.423	439.284	384.486	463.951	-0.642726	0.000119325	0.00117572	Ankrd52	10	128377115	3	protein_coding
ENSMUSG00000014503	ENSMUSG00000014503	212.952	152.79	270.379	255.186	193.311	216.924	0.32952	0.112627	0.283062	Pkd2l2	18	34409423	2	protein_coding
ENSMUSG00000014504	ENSMUSG00000014504	3214.05	3433.19	2823.56	2961.07	2632.66	3012.9	-0.240291	0.0011808	0.00831038	Srp19	18	34330847	6	protein_coding
ENSMUSG00000014547	ENSMUSG00000014547	68.057	67.2275	60.4795	47.3916	46.9928	58.0297	-0.252345	0.345646	0.572998	Wdfy2	14	62837690	1	protein_coding
ENSMUSG00000014550	ENSMUSG00000014550	442.37	390.378	477.907	367.285	429.343	421.457	0.0262656	0.868271	0.941955	Zfyve20	6	92186712	4	protein_coding
ENSMUSG00000014551	ENSMUSG00000014551	774.971	655.468	723.382	743.684	797.809	739.063	0.0768157	0.535336	0.734262	Mrps25	6	92169525	3	protein_coding
ENSMUSG00000014554	ENSMUSG00000014554	289.791	264.326	288.167	280.704	216.808	267.959	-0.0696729	0.70592	0.852685	Dguok	6	83480217	6	protein_coding
ENSMUSG00000014592	ENSMUSG00000014592	210.757	353.709	383.037	379.133	334.29	332.185	0.315832	0.0980602	0.259085	Camta1	4	150917322	12	protein_coding
ENSMUSG00000014599	ENSMUSG00000014599	3794.72	3398.81	4207.48	3900.7	3965.55	3853.45	0.160396	0.0215012	0.0871601	Csf1	3	107741048	7	protein_coding
ENSMUSG00000014601	ENSMUSG00000014601	805.707	669.22	564.475	548.649	490.22	615.654	-0.432997	0.00140409	0.00965204	Strip1	3	107612532	1	protein_coding
ENSMUSG00000014606	ENSMUSG00000014606	721.184	771.589	794.534	750.975	695.28	746.712	-0.000576717	0.996154	0.99756	Slc25a11	11	70644196	5	protein_coding
ENSMUSG00000014633	ENSMUSG00000014633	717.891	723.46	719.825	632.496	546.825	668.099	-0.176437	0.190516	0.400208	Cmc2	8	116888685	7	protein_coding
ENSMUSG00000014668	ENSMUSG00000014668	537.87	446.146	348.646	393.715	373.806	420.037	-0.366128	0.0169938	0.0727143	Chfr	5	110135840	2	protein_coding
ENSMUSG00000014704	ENSMUSG00000014704	83.4247	105.425	145.862	102.986	131.366	113.813	0.314504	0.188938	0.398337	Hoxa2	6	52162511	1	protein_coding
ENSMUSG00000014748	ENSMUSG00000014748	1522.5	1105.43	1184.69	1151.98	1308.32	1254.58	-0.10454	0.3931	0.618072	Tex261	6	83768885	4	protein_coding
ENSMUSG00000014763	ENSMUSG00000014763	342.48	421.7	448.26	442.018	519.057	434.703	0.268895	0.0841586	0.234189	Fam120b	17	15396246	1	protein_coding
ENSMUSG00000014767	ENSMUSG00000014767	1170.14	1137.52	1176.39	1011.63	1031.71	1105.48	-0.101446	0.334369	0.561898	Tbp	17	15499888	11	protein_coding
ENSMUSG00000014769	ENSMUSG00000014769	3689.35	3356.79	3736.68	3708.39	3476.4	3593.52	0.0476632	0.492263	0.702665	Psmb1	17	15475721	1	protein_coding
ENSMUSG00000014776	ENSMUSG00000014776	10.9769	0	20.1598	12.7593	2.13604	9.20642	0.149824	0.447279	0.66689	Nol3	8	105276447	1	protein_coding
ENSMUSG00000014778	ENSMUSG00000014778	464.324	476.704	402.011	417.411	483.812	448.852	-0.106691	0.470566	0.685338	Fhod1	8	105329163	4	protein_coding
ENSMUSG00000014782	ENSMUSG00000014782	98.7924	95.4937	41.5055	42.8347	84.3734	72.5999	-0.50466	0.0599458	0.185247	Plekhg4	8	105373274	5	protein_coding
ENSMUSG00000014786	ENSMUSG00000014786	487.376	450.73	392.524	370.931	410.119	422.336	-0.24147	0.101383	0.265155	Slc9a5	8	105348258	1	protein_coding
ENSMUSG00000014791	ENSMUSG00000014791	73.5454	32.8498	20.1598	36.4551	32.0405	39.0101	-0.414521	0.137182	0.323575	Elmo3	8	105305601	1	protein_coding
ENSMUSG00000014813	ENSMUSG00000014813	5834.24	5885.47	3625.21	3726.62	3450.77	4504.46	-0.693963	1.87397e-30	2.91856e-28	Stc1	14	69029289	1	protein_coding
ENSMUSG00000014837	ENSMUSG00000014837	254.665	94.7297	141.119	156.757	183.699	166.194	-0.0808874	0.746819	0.877689	4931428F04Rik	8	105280410	2	protein_coding
ENSMUSG00000014846	ENSMUSG00000014846	15.3677	17.5708	39.1338	38.2779	44.8567	31.0414	0.61282	0.0279549	0.105967	Tppp3	8	105467493	3	protein_coding
ENSMUSG00000014850	ENSMUSG00000014850	242.59	268.146	365.249	363.64	335.358	314.996	0.42535	0.0104596	0.0497856	Msh3	13	92211872	15	protein_coding
ENSMUSG00000014856	ENSMUSG00000014856	1132.82	871.666	773.189	740.038	899.271	883.397	-0.29665	0.0240629	0.0947601	Tmem208	8	105326354	5	protein_coding
ENSMUSG00000014859	ENSMUSG00000014859	4832.04	4359.09	3149.68	3068.61	2948.8	3671.64	-0.578787	5.01933e-17	3.12017e-15	E2f4	8	105297663	1	protein_coding
ENSMUSG00000014867	ENSMUSG00000014867	5193.19	4729.61	4375.87	4070.21	4056.33	4485.04	-0.247529	0.000180949	0.00167682	Surf4	2	26920040	3	protein_coding
ENSMUSG00000014873	ENSMUSG00000014873	880.35	915.211	932.096	884.947	810.625	884.646	-0.035133	0.75372	0.881509	Surf2	2	26916367	6	protein_coding
ENSMUSG00000014905	ENSMUSG00000014905	509.33	543.932	560.918	615.18	635.471	572.966	0.185123	0.16132	0.35947	Dnajb9	12	44205897	1	protein_coding
ENSMUSG00000014907	ENSMUSG00000014907	683.863	662.344	704.408	697.204	594.886	668.541	-0.0149109	0.906996	0.96095	Naf1	8	66860217	1	protein_coding
ENSMUSG00000014932	ENSMUSG00000014932	427.003	584.421	537.2	541.358	503.036	518.604	0.0509793	0.736338	0.871904	Yes1	5	32611171	2	protein_coding
ENSMUSG00000014956	ENSMUSG00000014956	3940.72	3537.09	3762.77	4011.88	3568.25	3764.14	0.0173285	0.812795	0.910622	Ppp1cb	5	32458974	3	protein_coding
ENSMUSG00000014959	ENSMUSG00000014959	1626.78	1750.21	1565.35	1525.65	1487.75	1591.15	-0.143493	0.0970606	0.257336	Gorasp2	2	70661576	6	protein_coding
ENSMUSG00000014980	ENSMUSG00000014980	638.857	727.28	766.074	715.431	738	717.128	0.106516	0.380622	0.606616	Tsen15	1	152370735	7	protein_coding
ENSMUSG00000015002	ENSMUSG00000015002	1045	1015.29	1452.69	1607.67	1525.13	1329.16	0.553846	4.38893e-09	1.10363e-07	Efr3a	15	65787034	12	protein_coding
ENSMUSG00000015013	ENSMUSG00000015013	978.044	954.173	795.72	768.291	819.17	863.08	-0.2712	0.0125255	0.0573387	Trappc2l	8	122611626	1	protein_coding
ENSMUSG00000015016	ENSMUSG00000015016	63.6662	77.9228	40.3197	45.5689	72.6252	60.0206	-0.263684	0.330517	0.558349	Acsf3	8	122775505	1	protein_coding
ENSMUSG00000015023	ENSMUSG00000015023	732.161	472.885	563.289	592.395	689.939	610.134	0.0316851	0.844917	0.929874	Ddx19a	8	110974996	3	protein_coding
ENSMUSG00000015027	ENSMUSG00000015027	129.528	106.953	115.03	76.5557	79.0333	101.42	-0.287264	0.244681	0.468186	Galns	8	122578238	1	protein_coding
ENSMUSG00000015053	ENSMUSG00000015053	323.819	258.215	298.84	329.919	306.521	303.463	0.0932756	0.590537	0.773884	Gata2	6	88193891	2	protein_coding
ENSMUSG00000015083	ENSMUSG00000015083	0	6.87554	14.2305	8.2024	28.8365	11.629	0.381927	0.0898043	0.244314	C8g	2	25498651	7	protein_coding
ENSMUSG00000015087	ENSMUSG00000015087	1747.53	1640.96	1803.71	1700.63	1828.45	1744.26	0.0681505	0.419726	0.641751	Rabl6	2	25583018	9	protein_coding
ENSMUSG00000015092	ENSMUSG00000015092	1374.31	1335.38	1222.63	1235.83	1144.92	1262.61	-0.168001	0.0744063	0.215996	Edf1	2	25557847	5	protein_coding
ENSMUSG00000015094	ENSMUSG00000015094	203.073	338.43	385.409	336.298	426.139	337.87	0.4226	0.0280608	0.106229	Npdc1	2	25399351	14	protein_coding
ENSMUSG00000015095	ENSMUSG00000015095	922.062	927.434	840.784	777.405	829.85	859.507	-0.174148	0.111573	0.28105	Fbxw5	2	25500750	9	protein_coding
ENSMUSG00000015112	ENSMUSG00000015112	363.336	313.219	422.171	472.093	425.071	399.178	0.350566	0.0235187	0.0932784	Slc25a13	6	6041218	8	protein_coding
ENSMUSG00000015120	ENSMUSG00000015120	2105.38	1857.92	1930.6	2287.56	2239.63	2084.22	0.118275	0.202669	0.416554	Ube2i	17	25261916	14	protein_coding
ENSMUSG00000015126	ENSMUSG00000015126	311.745	295.648	296.468	281.616	327.881	302.672	-0.0069748	0.967056	0.987649	Tsr3	17	25240170	1	protein_coding
ENSMUSG00000015127	ENSMUSG00000015127	232.711	158.901	135.189	162.225	139.91	165.787	-0.338778	0.121593	0.299058	Unkl	17	25188397	7	protein_coding
ENSMUSG00000015133	ENSMUSG00000015133	406.146	440.799	441.145	352.703	489.152	425.989	0.0100108	0.950771	0.979286	Lrrk1	7	66226912	7	protein_coding
ENSMUSG00000015134	ENSMUSG00000015134	0	17.5708	13.0446	11.8479	3.20405	9.13348	0.0100279	0.960193	0.98429	Aldh1a3	7	66390892	5	protein_coding
ENSMUSG00000015143	ENSMUSG00000015143	4133.91	3809.81	3897.96	3999.12	3740.2	3916.2	-0.0324571	0.622556	0.795988	Actn1	12	80167542	2	protein_coding
ENSMUSG00000015149	ENSMUSG00000015149	885.838	589.005	849.085	740.038	774.313	767.656	0.0915372	0.535575	0.734451	Sirt2	7	28766735	9	protein_coding
ENSMUSG00000015165	ENSMUSG00000015165	3978.04	3488.19	3480.54	3622.73	3726.31	3659.16	-0.0460677	0.523211	0.725976	Hnrnpl	7	28808541	13	protein_coding
ENSMUSG00000015176	ENSMUSG00000015176	1071.35	1299.48	1470.48	1525.65	1466.39	1366.67	0.313622	0.00198641	0.0128557	Nolc1	19	46075863	1	protein_coding
ENSMUSG00000015189	ENSMUSG00000015189	201.976	242.172	340.345	339.032	295.841	283.873	0.483192	0.00644913	0.0336853	Casd1	6	4600840	4	protein_coding
ENSMUSG00000015202	ENSMUSG00000015202	270.032	256.687	250.219	182.275	218.944	235.632	-0.242385	0.206342	0.42147	Cnksr3	10	7119063	2	protein_coding
ENSMUSG00000015214	ENSMUSG00000015214	70.2524	174.18	83.0111	113.011	86.5094	105.393	-0.258236	0.324226	0.552676	Mtmr1	X	71364760	10	protein_coding
ENSMUSG00000015217	ENSMUSG00000015217	395.169	436.215	285.795	376.399	344.97	367.71	-0.277404	0.0929541	0.249937	Hmgb3	X	71555918	6	protein_coding
ENSMUSG00000015243	ENSMUSG00000015243	94.4016	63.4078	88.9404	97.5174	101.462	89.1458	0.208475	0.407024	0.630854	Abca1	4	53030787	2	protein_coding
ENSMUSG00000015247	ENSMUSG00000015247	195.389	233.768	269.193	257.92	299.045	251.063	0.311149	0.09129	0.247056	Nipsnap3b	4	53011880	3	protein_coding
ENSMUSG00000015289	ENSMUSG00000015289	1237.1	1321.63	1107.6	1086.36	1135.3	1177.6	-0.200158	0.0379487	0.132862	Lage3	X	74351276	3	protein_coding
ENSMUSG00000015290	ENSMUSG00000015290	1571.9	1343.02	1464.55	1681.49	1836.99	1579.59	0.1838	0.0850139	0.235573	Ubl4	X	74365718	7	protein_coding
ENSMUSG00000015291	ENSMUSG00000015291	592.754	704.361	919.051	906.821	833.054	791.208	0.424755	0.000488521	0.00393753	Gdi1	X	74304998	10	protein_coding
ENSMUSG00000015305	ENSMUSG00000015305	537.87	559.975	507.553	447.486	522.261	515.029	-0.148219	0.285532	0.514576	Sash1	10	8722219	1	protein_coding
ENSMUSG00000015312	ENSMUSG00000015312	324.917	290.301	354.576	350.88	357.786	335.692	0.187693	0.243311	0.466647	Gadd45b	10	80930091	1	protein_coding
ENSMUSG00000015335	ENSMUSG00000015335	261.251	320.095	252.591	253.363	173.019	252.064	-0.309622	0.118461	0.293901	Zdhhc12	2	30090944	4	protein_coding
ENSMUSG00000015337	ENSMUSG00000015337	6.58616	12.2232	8.30111	6.37964	8.54414	8.40685	-0.0634545	0.78072	0.894493	Endog	2	30171493	1	protein_coding
ENSMUSG00000015341	ENSMUSG00000015341	2148.19	1992.38	1817.94	1842.81	1722.71	1904.81	-0.200442	0.0146349	0.0647047	Golga7	8	23241353	3	protein_coding
ENSMUSG00000015342	ENSMUSG00000015342	163.556	265.854	240.732	203.237	260.596	226.795	0.100303	0.632218	0.803268	Xk	X	9272756	1	protein_coding
ENSMUSG00000015354	ENSMUSG00000015354	222.832	255.923	303.583	246.983	215.74	249.012	0.0771401	0.688306	0.841798	Pcolce2	9	95637601	2	protein_coding
ENSMUSG00000015357	ENSMUSG00000015357	344.676	352.945	340.345	352.703	365.262	351.186	0.0147285	0.925112	0.968185	Clpx	9	65294260	4	protein_coding
ENSMUSG00000015363	ENSMUSG00000015363	833.149	817.426	956.999	853.049	843.734	860.871	0.0951816	0.39947	0.6243	Trabd	15	89075124	7	protein_coding
ENSMUSG00000015377	ENSMUSG00000015377	183.315	196.335	118.587	146.732	121.754	153.345	-0.455256	0.0341035	0.122997	Dennd6b	15	89182217	1	protein_coding
ENSMUSG00000015451	ENSMUSG00000015451	4.39077	5.34764	8.30111	16.4048	14.9522	9.87931	0.30657	0.194307	0.405234	C4a	17	34809092	10	processed_transcript
ENSMUSG00000015452	ENSMUSG00000015452	27.4423	19.0987	15.4163	16.4048	27.7685	21.2261	-0.0860346	0.751424	0.879744	Ager	17	34597862	13	protein_coding
ENSMUSG00000015461	ENSMUSG00000015461	444.566	508.026	466.048	413.765	405.847	447.65	-0.143921	0.331716	0.559322	Atf6b	17	34647146	5	protein_coding
ENSMUSG00000015468	ENSMUSG00000015468	5.48847	6.11159	2.37174	12.7593	13.8842	8.12306	0.132858	0.540821	0.738498	Notch4	17	34564268	12	protein_coding
ENSMUSG00000015474	ENSMUSG00000015474	71.35	100.841	93.6839	92.9605	99.3257	91.6323	0.101577	0.682611	0.837664	Ppt2	17	34616662	10	protein_coding
ENSMUSG00000015478	ENSMUSG00000015478	484.083	386.558	411.498	437.461	452.84	434.488	-0.000196306	0.998978	0.999254	Rnf5	17	34601091	3	protein_coding
ENSMUSG00000015488	ENSMUSG00000015488	1958.28	1662.35	1775.25	1470.96	1690.67	1711.5	-0.132332	0.193747	0.404414	Cacfd1	2	27009926	8	protein_coding
ENSMUSG00000015501	ENSMUSG00000015501	345.773	403.365	189.74	164.959	182.631	257.294	-0.940255	2.27117e-07	4.32269e-06	Hivep2	10	13966075	6	protein_coding
ENSMUSG00000015522	ENSMUSG00000015522	997.803	1178.77	1077.96	1064.49	1096.85	1083.18	-0.0135577	0.898588	0.956714	Arnt	3	95434388	11	protein_coding
ENSMUSG00000015533	ENSMUSG00000015533	3.29308	0.763949	18.974	11.8479	32.0405	13.3839	0.643346	0.00853855	0.0421514	Itga2	13	114835916	1	protein_coding
ENSMUSG00000015536	ENSMUSG00000015536	794.73	914.447	1070.84	1068.13	1141.71	997.973	0.339056	0.00181083	0.011884	Mocs2	13	114818236	17	protein_coding
ENSMUSG00000015542	ENSMUSG00000015542	59.2754	51.9485	20.1598	58.3282	37.3806	45.4185	-0.271787	0.329206	0.557361	Nat9	11	115182832	9	protein_coding
ENSMUSG00000015568	ENSMUSG00000015568	0	6.11159	7.11523	10.0252	11.7482	7.00004	0.216164	0.282068	0.511057	Lpl	8	68880491	4	protein_coding
ENSMUSG00000015575	ENSMUSG00000015575	3807.9	3670.01	3012.12	3306.48	3067.35	3372.77	-0.252018	0.000238252	0.00212668	Atp6v0e	17	26676396	2	protein_coding
ENSMUSG00000015597	ENSMUSG00000015597	268.935	242.936	167.208	178.63	233.896	218.321	-0.343103	0.0850986	0.235718	Zfp318	17	46383731	5	protein_coding
ENSMUSG00000015599	ENSMUSG00000015599	23.0516	0	3.55762	0	0	5.32183	-0.0488684	0.501707	0.709503	Ttbk1	17	46442448	1	protein_coding
ENSMUSG00000015605	ENSMUSG00000015605	1113.06	915.975	1444.39	1260.43	1359.59	1218.69	0.402503	0.000242831	0.00216308	Srf	17	46546839	1	protein_coding
ENSMUSG00000015619	ENSMUSG00000015619	46.1031	30.558	22.5316	18.2275	11.7482	25.8337	-0.487902	0.0771157	0.221396	Gata3	2	9857078	6	protein_coding
ENSMUSG00000015647	ENSMUSG00000015647	5.48847	5.34764	10.6729	1.82275	13.8842	7.44319	0.112867	0.591102	0.774238	Lama5	2	180176373	4	protein_coding
ENSMUSG00000015652	ENSMUSG00000015652	241.492	318.567	508.739	483.941	396.235	389.795	0.644308	0.000157085	0.00147646	Steap1	5	5736317	2	protein_coding
ENSMUSG00000015653	ENSMUSG00000015653	1259.05	1264.34	1747.98	1766.25	1692.81	1546.08	0.449058	1.55767e-07	3.03651e-06	Steap2	5	5664831	9	protein_coding
ENSMUSG00000015656	ENSMUSG00000015656	13141.6	12860.3	12063.9	11816.9	11494	12275.3	-0.139806	0.00239574	0.0149247	Hspa8	9	40800984	9	protein_coding
ENSMUSG00000015659	ENSMUSG00000015659	141.602	87.0902	112.658	95.6946	126.026	112.614	-0.0224869	0.926752	0.968686	Serac1	17	6042196	5	protein_coding
ENSMUSG00000015668	ENSMUSG00000015668	1551.04	1754.03	1436.09	1563.92	1500.56	1561.13	-0.136609	0.138584	0.325589	Pdzd11	X	100622883	4	protein_coding
ENSMUSG00000015671	ENSMUSG00000015671	2200.87	2093.98	2426.29	2509.02	2463.92	2338.82	0.197388	0.00727344	0.0370163	Psma2	13	14613242	1	protein_coding
ENSMUSG00000015672	ENSMUSG00000015672	1428.1	1514.91	1338.85	1516.53	1313.66	1422.41	-0.0797107	0.410773	0.634191	Mrpl32	13	14610301	1	protein_coding
ENSMUSG00000015697	ENSMUSG00000015697	1345.77	1505.74	1336.48	1356.13	1524.06	1413.64	-0.0214525	0.827905	0.919502	Setdb1	3	95323525	6	protein_coding
ENSMUSG00000015702	ENSMUSG00000015702	61.4708	80.2147	86.5687	93.8719	76.8973	79.8047	0.190295	0.455556	0.673018	Anxa9	3	95296096	4	protein_coding
ENSMUSG00000015709	ENSMUSG00000015709	126.235	61.1159	5.92936	13.6707	19.2243	45.235	-1.39077	6.13752e-07	1.06846e-05	Arnt2	7	84246281	1	protein_coding
ENSMUSG00000015711	ENSMUSG00000015711	416.026	401.073	396.081	396.449	428.275	407.581	-0.00467554	0.974863	0.990454	Prune	3	95253674	2	protein_coding
ENSMUSG00000015714	ENSMUSG00000015714	2400.65	2429.36	2493.89	2693.12	2615.58	2526.52	0.105527	0.146452	0.337236	Cers2	3	95314791	9	protein_coding
ENSMUSG00000015733	ENSMUSG00000015733	4532.37	3869.4	4737.56	4844.88	4688.6	4534.56	0.17806	0.0115968	0.053875	Capza2	6	17636234	7	protein_coding
ENSMUSG00000015745	ENSMUSG00000015745	431.393	648.593	993.761	846.67	940.924	772.268	0.714305	1.31542e-06	2.15526e-05	Plekho1	3	95988429	5	protein_coding
ENSMUSG00000015747	ENSMUSG00000015747	137.212	233.768	135.189	170.428	131.366	161.593	-0.277221	0.227693	0.448091	Vps45	3	95999832	3	protein_coding
ENSMUSG00000015748	ENSMUSG00000015748	874.861	940.422	1011.55	1109.15	961.216	979.439	0.171113	0.118792	0.294419	Prpf3	3	95830124	9	protein_coding
ENSMUSG00000015749	ENSMUSG00000015749	1667.4	1468.31	2018.35	2053.33	1851.94	1811.87	0.325897	0.000297006	0.00257441	Anp32e	3	95929246	10	protein_coding
ENSMUSG00000015750	ENSMUSG00000015750	304.061	271.202	372.364	313.514	272.345	306.697	0.13424	0.451426	0.669659	Aph1a	3	95893969	2	protein_coding
ENSMUSG00000015755	ENSMUSG00000015755	1950.6	1966.41	2696.67	2483.5	2351.78	2289.79	0.350003	1.47996e-05	0.000188862	Tab2	10	7905653	5	protein_coding
ENSMUSG00000015757	ENSMUSG00000015757	789.241	885.417	675.947	884.947	736.932	794.497	-0.120431	0.358422	0.585143	Ppil4	10	7792891	4	protein_coding
ENSMUSG00000015759	ENSMUSG00000015759	5036.22	5440.85	4286.93	4304.44	4154.59	4644.6	-0.299256	9.32682e-07	1.56535e-05	Cnih1	14	46775582	2	protein_coding
ENSMUSG00000015766	ENSMUSG00000015766	1693.74	1786.88	1881.98	1789.03	1750.48	1780.42	0.0518836	0.532804	0.732732	Eps8	6	137477245	13	protein_coding
ENSMUSG00000015776	ENSMUSG00000015776	896.815	773.117	941.583	982.465	1043.45	927.487	0.236718	0.0367245	0.129452	Med22	2	26905262	3	protein_coding
ENSMUSG00000015790	ENSMUSG00000015790	549.944	685.262	616.654	620.648	648.287	624.159	0.0203442	0.879406	0.947999	Surf1	2	26913383	11	protein_coding
ENSMUSG00000015804	ENSMUSG00000015804	2647.64	2511.87	2019.54	1752.58	1791.07	2144.54	-0.465626	3.51677e-08	7.76478e-07	Med28	5	45520221	5	protein_coding
ENSMUSG00000015806	ENSMUSG00000015806	1666.3	1695.2	1149.11	946.921	834.122	1258.33	-0.748081	2.01371e-10	6.21889e-09	Qdpr	5	45434032	7	protein_coding
ENSMUSG00000015837	ENSMUSG00000015837	1722.28	1893.83	2160.66	1918.45	2011.08	1941.26	0.160785	0.0629289	0.192008	Sqstm1	11	50199366	7	protein_coding
ENSMUSG00000015839	ENSMUSG00000015839	3795.82	3486.66	3096.31	3267.29	3059.87	3341.19	-0.208394	0.00266168	0.0163078	Nfe2l2	2	75675513	2	protein_coding
ENSMUSG00000015846	ENSMUSG00000015846	819.977	679.151	776.746	702.672	717.708	739.251	-0.0296474	0.813582	0.911081	Rxra	2	27676440	6	protein_coding
ENSMUSG00000015850	ENSMUSG00000015850	35.1262	27.5022	56.9219	26.4299	33.1086	35.8177	0.150326	0.589842	0.773357	Adamtsl4	3	95676201	5	protein_coding
ENSMUSG00000015869	ENSMUSG00000015869	423.71	348.361	429.286	365.462	397.303	392.824	0.0397481	0.80278	0.905354	Prpsap1	11	116470845	9	protein_coding
ENSMUSG00000015880	ENSMUSG00000015880	734.357	721.168	591.75	646.167	679.259	674.54	-0.17681	0.152054	0.346061	Ncapg	5	45669922	5	protein_coding
ENSMUSG00000015882	ENSMUSG00000015882	332.601	261.271	123.331	196.858	180.495	218.911	-0.684676	0.00109055	0.00779638	Lcorl	5	45697181	10	protein_coding
ENSMUSG00000015889	ENSMUSG00000015889	455.543	537.82	403.197	458.423	410.119	453.02	-0.212168	0.154291	0.349099	Lta4h	10	93453396	1	protein_coding
ENSMUSG00000015932	ENSMUSG00000015932	18334.8	18730.5	21125.1	22404.4	21289.9	20376.9	0.220029	6.98531e-07	1.20878e-05	Dstn	2	143915320	1	protein_coding
ENSMUSG00000015937	ENSMUSG00000015937	702.524	873.194	1057.8	980.642	1015.68	925.969	0.348329	0.00319209	0.0190342	H2afy	13	56073619	8	protein_coding
ENSMUSG00000015942	ENSMUSG00000015942	156.97	80.2147	78.2676	97.5174	75.8293	97.7598	-0.340012	0.18576	0.394163	Gtf2ird2	5	134184019	5	protein_coding
ENSMUSG00000015943	ENSMUSG00000015943	228.32	196.335	228.873	257.92	226.42	227.574	0.145324	0.44188	0.661792	Bola1	3	96196588	3	protein_coding
ENSMUSG00000015944	ENSMUSG00000015944	380.899	423.992	411.498	458.423	435.751	422.113	0.103276	0.487902	0.699611	Gatsl2	5	134099711	2	protein_coding
ENSMUSG00000015947	ENSMUSG00000015947	0	3.81975	24.9033	26.4299	34.1766	17.8659	0.868603	0.000807236	0.00601132	Fcgr1	3	96282909	1	protein_coding
ENSMUSG00000015961	ENSMUSG00000015961	2410.53	2147.46	2565.04	2767.85	2670.04	2512.19	0.224677	0.00422856	0.0240371	Adss	1	177762962	3	protein_coding
ENSMUSG00000015962	ENSMUSG00000015962	0	12.9871	16.6022	14.582	6.40811	10.1159	0.153007	0.472538	0.687242	1700016C15Rik	1	177729814	1	protein_coding
ENSMUSG00000015971	ENSMUSG00000015971	579.582	527.125	342.717	271.59	382.35	420.673	-0.667598	4.40807e-05	0.000495703	Actr8	14	29978337	1	protein_coding
ENSMUSG00000015980	ENSMUSG00000015980	39.5169	117.648	107.914	98.4288	100.394	92.7804	0.232989	0.384068	0.609961	Lrrc27	7	139212988	9	protein_coding
ENSMUSG00000015994	ENSMUSG00000015994	1018.66	1085.57	805.207	869.454	635.471	882.873	-0.424242	0.00109509	0.00782114	Fnta	8	25998729	1	protein_coding
ENSMUSG00000016018	ENSMUSG00000016018	962.677	994.662	902.449	926.871	894.999	936.331	-0.104313	0.318064	0.546546	Skiv2l2	13	112867780	1	protein_coding
ENSMUSG00000016128	ENSMUSG00000016128	288.693	226.893	375.922	308.957	414.391	322.971	0.449712	0.0124966	0.0572425	Stard13	5	151037628	6	protein_coding
ENSMUSG00000016181	ENSMUSG00000016181	419.319	380.447	490.951	509.46	554.301	470.896	0.349477	0.014896	0.0655788	Diexf	1	193104403	1	protein_coding
ENSMUSG00000016200	ENSMUSG00000016200	35.1262	8.40344	32.0186	28.2527	43.7887	29.5179	0.273771	0.317156	0.545568	Syt14	1	192897307	1	protein_coding
ENSMUSG00000016206	ENSMUSG00000016206	8.78154	0.763949	9.48698	14.582	19.2243	10.5678	0.303646	0.181493	0.387983	H2-M3	17	37270220	1	protein_coding
ENSMUSG00000016239	ENSMUSG00000016239	0	25.9743	16.6022	33.721	23.4964	19.9588	0.211229	0.379277	0.604872	Lonrf3	X	36328353	3	protein_coding
ENSMUSG00000016252	ENSMUSG00000016252	4409.43	4623.42	3340.6	3434.98	3464.65	3854.62	-0.399263	1.221e-10	3.85292e-09	Atp5e	2	174461072	3	protein_coding
ENSMUSG00000016253	ENSMUSG00000016253	486.278	566.086	474.349	423.79	431.479	476.397	-0.233054	0.107109	0.27419	Nelfcd	2	174415804	6	protein_coding
ENSMUSG00000016256	ENSMUSG00000016256	947.309	885.417	946.326	957.858	944.128	936.208	0.0506313	0.630679	0.801928	Ctsz	2	174427493	1	protein_coding
ENSMUSG00000016257	ENSMUSG00000016257	2107.57	2048.15	1776.44	1822.75	1665.04	1883.99	-0.237761	0.00365345	0.0213115	Slmo2	2	174465067	5	protein_coding
ENSMUSG00000016262	ENSMUSG00000016262	497.255	398.782	711.523	723.634	798.877	626.014	0.690079	4.6071e-07	8.32036e-06	Sertad4	1	192844431	4	protein_coding
ENSMUSG00000016308	ENSMUSG00000016308	1373.21	1513.38	1249.91	1267.73	1229.29	1326.7	-0.203922	0.0292467	0.109687	Ube2a	X	36874358	1	protein_coding
ENSMUSG00000016319	ENSMUSG00000016319	4037.31	4297.21	5069.6	4770.15	4752.68	4585.39	0.21916	0.000424743	0.00349346	Slc25a5	X	36795651	3	protein_coding
ENSMUSG00000016344	ENSMUSG00000016344	846.321	676.095	799.278	717.254	695.28	746.846	-0.0411464	0.752302	0.880442	Ppdpf	2	181187247	6	protein_coding
ENSMUSG00000016382	ENSMUSG00000016382	1656.42	1517.2	1879.61	2249.28	2035.64	1867.63	0.364457	9.20436e-05	0.000940832	Pls3	X	75785654	6	protein_coding
ENSMUSG00000016409	ENSMUSG00000016409	395.169	383.503	364.063	396.449	413.323	390.501	0.00785567	0.958821	0.983748	Nkap	X	37126795	2	protein_coding
ENSMUSG00000016427	ENSMUSG00000016427	1703.62	1626.45	1590.25	1635.01	1650.09	1641.08	-0.033188	0.69213	0.84448	Ndufa1	X	37187588	1	protein_coding
ENSMUSG00000016477	ENSMUSG00000016477	616.903	541.64	799.278	656.192	694.212	661.645	0.288918	0.0299618	0.111646	E2f3	13	29906575	2	protein_coding
ENSMUSG00000016481	ENSMUSG00000016481	308.452	255.923	341.531	311.691	312.929	306.105	0.173225	0.310614	0.540024	Cr1l	1	195103789	1	protein_coding
ENSMUSG00000016487	ENSMUSG00000016487	2254.66	2349.91	3010.93	2729.58	2805.68	2630.15	0.30036	5.60646e-05	0.000614251	Ppfibp1	6	146888487	9	protein_coding
ENSMUSG00000016493	ENSMUSG00000016493	0	6.11159	5.92936	4.55689	22.4284	7.80524	0.228557	0.249647	0.473215	Cd46	1	195041285	7	protein_coding
ENSMUSG00000016494	ENSMUSG00000016494	577.387	542.404	296.468	344.501	303.317	412.815	-0.762212	4.5122e-07	8.15915e-06	Cd34	1	194938821	2	protein_coding
ENSMUSG00000016495	ENSMUSG00000016495	699.23	699.778	557.36	668.04	619.45	648.772	-0.173824	0.174993	0.379374	Plgrkt	19	29348599	10	protein_coding
ENSMUSG00000016496	ENSMUSG00000016496	21.9539	6.11159	15.4163	14.582	10.6802	13.7488	-0.00783961	0.974949	0.990472	Cd274	19	29367455	1	protein_coding
ENSMUSG00000016503	ENSMUSG00000016503	399.56	475.94	354.576	378.222	394.099	400.479	-0.204483	0.186141	0.394507	Gtf3a	5	146948657	4	protein_coding
ENSMUSG00000016510	ENSMUSG00000016510	24.1492	57.2962	65.223	71.0874	102.53	64.0571	0.555462	0.0427184	0.145072	Mtif3	5	146951573	6	protein_coding
ENSMUSG00000016520	ENSMUSG00000016520	421.514	242.936	201.598	185.921	193.311	249.056	-0.64651	0.00181204	0.0118866	Lnx2	5	147016655	2	protein_coding
ENSMUSG00000016526	ENSMUSG00000016526	227.222	291.065	324.929	336.298	270.208	289.945	0.22554	0.21532	0.433031	Dyrk3	1	131127455	2	protein_coding
ENSMUSG00000016528	ENSMUSG00000016528	1230.51	1198.64	1732.56	1616.78	1624.46	1480.59	0.437204	8.58202e-07	1.45382e-05	Mapkapk2	1	131053700	2	protein_coding
ENSMUSG00000016534	ENSMUSG00000016534	1071.35	886.181	1660.22	1716.12	1518.72	1370.52	0.713586	1.09036e-11	3.97802e-10	Lamp2	X	38401357	5	protein_coding
ENSMUSG00000016541	ENSMUSG00000016541	2228.32	2100.1	2058.67	1984.98	2004.67	2075.35	-0.0996658	0.197185	0.408939	Atxn10	15	85336381	1	protein_coding
ENSMUSG00000016552	ENSMUSG00000016552	29.6377	28.2661	37.9479	41.012	35.2446	34.4217	0.205265	0.461361	0.677792	Foxred2	15	77940522	4	protein_coding
ENSMUSG00000016554	ENSMUSG00000016554	1532.38	1428.59	1469.3	1411.72	1326.48	1433.69	-0.0750677	0.416837	0.639245	Eif3d	15	77958998	1	protein_coding
ENSMUSG00000016559	ENSMUSG00000016559	25354.5	26064.4	16176.5	16513.2	15377.3	19897.2	-0.677629	8.3429e-50	2.8102e-47	H3f3b	11	116021912	4	protein_coding
ENSMUSG00000016619	ENSMUSG00000016619	2447.86	2341.5	2468.99	2246.55	2514.11	2403.8	0.00882543	0.910378	0.962194	Nup50	15	84923428	1	protein_coding
ENSMUSG00000016624	ENSMUSG00000016624	0	5.34764	14.2305	10.0252	2.13604	6.34786	0.188508	0.316244	0.545294	Phf21b	15	84785381	6	protein_coding
ENSMUSG00000016637	ENSMUSG00000016637	445.663	502.679	398.453	404.652	488.084	447.906	-0.130261	0.392547	0.617719	Ift27	15	78159465	1	protein_coding
ENSMUSG00000016664	ENSMUSG00000016664	535.674	547.752	681.877	706.317	707.028	635.73	0.347527	0.00476059	0.0263784	Pacsin2	15	83375607	3	protein_coding
ENSMUSG00000016757	ENSMUSG00000016757	935.234	722.696	775.561	683.533	908.883	805.181	-0.0640188	0.649136	0.815233	Ttll12	15	83575119	3	protein_coding
ENSMUSG00000016831	ENSMUSG00000016831	802.414	778.464	685.434	652.546	730.524	729.876	-0.187829	0.113114	0.283916	Tox4	14	52279146	5	protein_coding
ENSMUSG00000016833	ENSMUSG00000016833	965.97	899.168	699.665	835.733	893.931	858.893	-0.191095	0.121424	0.298693	Mrps18c	5	100798627	5	protein_coding
ENSMUSG00000016918	ENSMUSG00000016918	174.533	202.447	154.163	209.617	175.155	183.183	-0.0573424	0.78306	0.89588	Sulf1	1	12692277	10	protein_coding
ENSMUSG00000016921	ENSMUSG00000016921	3772.77	3740.3	3731.94	3744.85	3506.3	3699.23	-0.0364706	0.567889	0.757261	Srsf6	2	162931528	3	protein_coding
ENSMUSG00000016933	ENSMUSG00000016933	350.164	339.193	264.45	277.97	343.902	315.136	-0.197864	0.252153	0.476116	Plcg1	2	160731300	12	protein_coding
ENSMUSG00000016940	ENSMUSG00000016940	238.199	305.58	205.156	205.971	269.14	244.809	-0.227957	0.243001	0.466238	Kctd2	11	115420128	5	protein_coding
ENSMUSG00000016946	ENSMUSG00000016946	2214.05	1792.22	1733.75	1508.33	1845.53	1818.78	-0.230254	0.0296302	0.110752	Kctd5	17	24047734	2	protein_coding
ENSMUSG00000016984	ENSMUSG00000016984	691.547	760.13	832.482	830.265	760.429	774.97	0.145395	0.215993	0.43381	Etaa1	11	17938756	1	protein_coding
ENSMUSG00000017002	ENSMUSG00000017002	0	9.93134	18.974	17.3162	18.1563	12.8756	0.363687	0.120017	0.296591	Slpi	2	164354070	3	protein_coding
ENSMUSG00000017009	ENSMUSG00000017009	3392.97	3205.53	3015.67	2827.09	2905.01	3069.25	-0.175204	0.0107747	0.0509338	Sdc4	2	164424247	2	protein_coding
ENSMUSG00000017057	ENSMUSG00000017057	151.482	176.472	218.201	186.832	167.679	180.133	0.179052	0.388698	0.61368	Il13ra1	X	36112110	1	protein_coding
ENSMUSG00000017119	ENSMUSG00000017119	846.321	956.464	757.772	858.518	913.155	866.446	-0.0925647	0.439544	0.659937	Nbr1	11	101552149	20	protein_coding
ENSMUSG00000017132	ENSMUSG00000017132	205.269	119.176	125.702	159.491	107.87	143.502	-0.226604	0.342663	0.570148	Cyth1	11	118132019	7	protein_coding
ENSMUSG00000017144	ENSMUSG00000017144	5364.43	5442.37	5192.94	5317.89	5206.59	5304.84	-0.0441158	0.418821	0.641278	Rnd3	2	51130438	3	protein_coding
ENSMUSG00000017146	ENSMUSG00000017146	226.125	245.228	333.23	368.196	306.521	295.86	0.455551	0.00846457	0.0418719	Brca1	11	101488764	7	protein_coding
ENSMUSG00000017167	ENSMUSG00000017167	88.9131	74.867	23.7174	42.8347	50.1968	56.1058	-0.640531	0.0192193	0.080015	Cntnap1	11	101170523	2	protein_coding
ENSMUSG00000017176	ENSMUSG00000017176	591.657	671.511	688.992	696.292	667.511	663.193	0.107356	0.388012	0.613253	Nt5c3b	11	100422321	11	protein_coding
ENSMUSG00000017188	ENSMUSG00000017188	2610.31	2593.61	1992.27	1822.75	1866.9	2177.17	-0.449942	5.79042e-09	1.42633e-07	Coa3	11	101277968	2	protein_coding
ENSMUSG00000017210	ENSMUSG00000017210	519.209	400.309	461.304	374.576	395.167	430.113	-0.147066	0.362483	0.588786	Med24	11	98704591	12	protein_coding
ENSMUSG00000017221	ENSMUSG00000017221	777.167	688.318	806.393	722.722	726.252	744.171	0.0362503	0.765839	0.887251	Psmd3	11	98682554	5	protein_coding
ENSMUSG00000017264	ENSMUSG00000017264	1643.25	1746.39	1431.35	1330.61	1207.93	1471.9	-0.347196	0.000328128	0.0028039	Exosc10	4	148558429	8	protein_coding
ENSMUSG00000017286	ENSMUSG00000017286	267.837	317.039	313.07	315.337	279.821	298.621	0.0419178	0.807747	0.907775	Glod4	11	76120987	9	protein_coding
ENSMUSG00000017288	ENSMUSG00000017288	153.677	179.528	228.873	171.339	200.787	186.841	0.217261	0.293387	0.523521	Vps53	11	76046226	16	protein_coding
ENSMUSG00000017291	ENSMUSG00000017291	533.479	471.357	520.598	601.509	590.614	543.511	0.175544	0.204771	0.419327	Taok1	11	77529162	2	protein_coding
ENSMUSG00000017299	ENSMUSG00000017299	380.899	549.28	341.531	285.261	218.944	355.183	-0.628715	0.00100578	0.00726931	Dnttip1	2	164745983	4	protein_coding
ENSMUSG00000017307	ENSMUSG00000017307	262.349	275.022	190.925	182.275	159.135	213.941	-0.518111	0.00683631	0.0351873	Acot8	2	164792768	5	protein_coding
ENSMUSG00000017314	ENSMUSG00000017314	68.057	51.9485	20.1598	36.4551	29.9045	41.305	-0.570322	0.0401871	0.138687	Mpp2	11	102057015	6	protein_coding
ENSMUSG00000017376	ENSMUSG00000017376	812.293	859.443	1132.51	1074.51	1145.98	1004.95	0.402468	0.000103681	0.00104359	Nlk	11	78567168	4	protein_coding
ENSMUSG00000017386	ENSMUSG00000017386	637.76	474.412	577.52	519.485	477.404	537.316	-0.0736929	0.629261	0.800969	Traf4	11	78158499	3	protein_coding
ENSMUSG00000017390	ENSMUSG00000017390	13.1723	1.5279	9.48698	17.3162	12.8162	10.8639	0.180914	0.43088	0.652661	Aldoc	11	78322968	6	protein_coding
ENSMUSG00000017400	ENSMUSG00000017400	61.4708	73.3391	56.9219	61.0623	56.6049	61.8798	-0.141514	0.592642	0.775168	Stac2	11	98036623	2	protein_coding
ENSMUSG00000017404	ENSMUSG00000017404	379.802	385.03	388.966	329.007	432.547	383.071	0.00202382	0.990034	0.995256	Rpl19	11	98026710	3	protein_coding
ENSMUSG00000017405	ENSMUSG00000017405	23.0516	52.7125	80.6393	71.9988	60.877	57.8558	0.518742	0.0587248	0.182435	Nek8	11	78166106	8	protein_coding
ENSMUSG00000017412	ENSMUSG00000017412	7.68385	18.3348	8.30111	24.6072	5.34009	12.8534	-0.00742306	0.975292	0.990693	Cacnb4	2	52428320	6	protein_coding
ENSMUSG00000017418	ENSMUSG00000017418	619.099	659.288	826.553	897.707	976.168	795.763	0.469256	8.87997e-05	0.000911535	Arl5b	2	15049395	4	protein_coding
ENSMUSG00000017421	ENSMUSG00000017421	1515.91	1745.62	1948.39	2302.14	2197.98	1942.01	0.385668	4.67559e-05	0.000520133	Zfp207	11	80383279	8	protein_coding
ENSMUSG00000017428	ENSMUSG00000017428	1255.76	1001.54	940.397	1022.57	1078.7	1059.79	-0.14437	0.218105	0.43647	Psmd11	11	80428615	15	protein_coding
ENSMUSG00000017446	ENSMUSG00000017446	92.2062	66.4636	123.331	89.315	90.7815	92.4194	0.252529	0.315912	0.545069	C1qtnf1	11	118428203	4	protein_coding
ENSMUSG00000017466	ENSMUSG00000017466	2892.42	2882.38	4486.16	4275.27	4124.68	3732.18	0.564908	3.58886e-18	2.41772e-16	Timp2	11	118301069	2	protein_coding
ENSMUSG00000017478	ENSMUSG00000017478	933.039	789.924	725.754	696.292	790.333	787.068	-0.210951	0.0853632	0.236134	Zc3h18	8	122376609	10	protein_coding
ENSMUSG00000017485	ENSMUSG00000017485	512.623	762.421	538.386	576.902	563.913	590.849	-0.175859	0.254136	0.4786	Top2b	14	16365179	6	protein_coding
ENSMUSG00000017491	ENSMUSG00000017491	229.418	172.653	381.851	446.575	403.711	326.841	0.922135	1.48242e-07	2.90154e-06	Rarb	14	16430842	1	protein_coding
ENSMUSG00000017493	ENSMUSG00000017493	207.464	270.438	517.04	339.032	370.602	340.915	0.664214	0.000475291	0.00384632	Igfbp4	11	99041244	6	protein_coding
ENSMUSG00000017499	ENSMUSG00000017499	341.383	363.64	392.524	362.728	368.466	365.748	0.0782319	0.614157	0.790268	Cdc6	11	98907801	4	protein_coding
ENSMUSG00000017548	ENSMUSG00000017548	1555.43	1565.33	1874.86	1644.12	1677.86	1663.52	0.145704	0.103943	0.268985	Suz12	11	79993106	6	protein_coding
ENSMUSG00000017550	ENSMUSG00000017550	277.716	319.331	231.245	316.248	233.896	275.687	-0.170266	0.364722	0.590503	Atad5	11	80089400	4	protein_coding
ENSMUSG00000017561	ENSMUSG00000017561	894.62	941.949	883.475	925.959	864.026	902.006	-0.0419851	0.69658	0.847196	Crlf3	11	80046493	8	protein_coding
ENSMUSG00000017615	ENSMUSG00000017615	1227.22	1222.32	1724.26	1617.69	1571.05	1472.51	0.407551	5.73714e-06	8.17882e-05	Tnfaip1	11	78522850	2	protein_coding
ENSMUSG00000017631	ENSMUSG00000017631	220.636	266.618	347.461	336.298	340.698	302.342	0.43183	0.0114787	0.0534947	Abr	11	76416734	13	protein_coding
ENSMUSG00000017664	ENSMUSG00000017664	1189.9	863.263	795.72	749.152	791.401	877.887	-0.372317	0.00463063	0.025826	Slc35c2	2	165276554	16	protein_coding
ENSMUSG00000017667	ENSMUSG00000017667	295.279	358.292	333.23	295.286	405.847	337.587	0.0648329	0.713839	0.85826	Zfp334	2	165374264	1	protein_coding
ENSMUSG00000017670	ENSMUSG00000017670	824.367	746.378	560.918	550.472	523.329	641.093	-0.498002	6.95011e-05	0.000738016	Elmo2	2	165288031	12	protein_coding
ENSMUSG00000017677	ENSMUSG00000017677	2725.57	2452.28	2894.71	3267.29	3067.35	2881.44	0.245913	0.00167735	0.0111435	Wsb1	11	79239372	7	protein_coding
ENSMUSG00000017679	ENSMUSG00000017679	469.813	601.992	646.3	699.026	695.28	622.482	0.318092	0.0206492	0.0844868	Ttpal	2	163602314	7	protein_coding
ENSMUSG00000017686	ENSMUSG00000017686	621.294	531.709	456.561	642.521	535.077	557.432	-0.0708639	0.643736	0.811121	Rhot1	11	80209019	9	protein_coding
ENSMUSG00000017697	ENSMUSG00000017697	111.965	74.1031	52.1784	76.5557	86.5094	80.2623	-0.246479	0.34613	0.573318	Ada	2	163726584	2	protein_coding
ENSMUSG00000017707	ENSMUSG00000017707	828.758	869.374	1015.11	980.642	975.1	933.796	0.212491	0.0437379	0.147497	Serinc3	2	163623272	2	protein_coding
ENSMUSG00000017715	ENSMUSG00000017715	1051.59	696.722	687.806	587.838	618.382	728.468	-0.429548	0.0045109	0.0253029	Pgs1	11	117986292	4	protein_coding
ENSMUSG00000017716	ENSMUSG00000017716	3607.02	4090.18	3324	3216.25	3316.2	3510.73	-0.226012	0.00142574	0.00977769	Birc5	11	117849251	2	protein_coding
ENSMUSG00000017718	ENSMUSG00000017718	79.0339	50.4207	34.3903	25.5186	27.7685	43.4264	-0.640743	0.0207803	0.0849271	Afmid	11	117825924	6	protein_coding
ENSMUSG00000017721	ENSMUSG00000017721	434.686	323.914	321.371	253.363	269.14	320.495	-0.378844	0.0353646	0.126194	Pigt	2	164497520	5	protein_coding
ENSMUSG00000017724	ENSMUSG00000017724	1335.89	1667.7	1878.42	1748.02	1560.37	1638.08	0.19268	0.0732548	0.213571	Etv4	11	101769742	12	protein_coding
ENSMUSG00000017734	ENSMUSG00000017734	29.6377	14.515	5.92936	5.46826	9.61216	13.0325	-0.460532	0.0652033	0.196915	Dbndd2	2	164486106	6	protein_coding
ENSMUSG00000017747	ENSMUSG00000017747	76.8385	51.9485	54.5501	75.6443	63.013	64.3989	0.00713402	0.978666	0.991644	Ghdc	11	100766032	3	protein_coding
ENSMUSG00000017756	ENSMUSG00000017756	201.976	258.215	206.342	169.516	212.536	209.717	-0.200522	0.317291	0.545735	Slc12a7	13	73763697	1	protein_coding
ENSMUSG00000017760	ENSMUSG00000017760	753.017	827.357	775.561	835.733	699.552	778.244	-0.0356046	0.770654	0.890053	Ctsa	2	164832873	17	protein_coding
ENSMUSG00000017764	ENSMUSG00000017764	241.492	244.464	208.714	181.364	147.386	204.684	-0.373585	0.0632788	0.19271	Zswim1	2	164822686	2	protein_coding
ENSMUSG00000017765	ENSMUSG00000017765	633.369	599.7	475.535	446.575	446.431	520.322	-0.407551	0.00240616	0.0149767	Slc12a4	8	105943590	5	protein_coding
ENSMUSG00000017774	ENSMUSG00000017774	791.437	903.752	747.1	762.823	817.034	804.429	-0.123985	0.29113	0.521033	Myo1c	11	75650504	10	protein_coding
ENSMUSG00000017776	ENSMUSG00000017776	2272.22	2214.69	2460.69	2647.55	2620.92	2443.21	0.197008	0.00768498	0.0386357	Crk	11	75679259	5	protein_coding
ENSMUSG00000017778	ENSMUSG00000017778	542.26	536.292	582.263	682.622	507.308	570.149	0.123484	0.393975	0.618976	Cox7c	13	86044816	4	protein_coding
ENSMUSG00000017781	ENSMUSG00000017781	1594.95	1689.86	2168.96	2059.71	2142.44	1931.18	0.361462	6.57991e-06	9.20806e-05	Pitpna	11	75588097	6	protein_coding
ENSMUSG00000017801	ENSMUSG00000017801	935.234	722.696	518.226	557.763	572.458	661.275	-0.551674	5.49995e-05	0.000603494	Mlx	11	101087277	7	protein_coding
ENSMUSG00000017802	ENSMUSG00000017802	615.806	631.022	670.018	615.18	589.546	624.314	0.00209891	0.986806	0.994151	Fam134c	11	101096322	5	protein_coding
ENSMUSG00000017817	ENSMUSG00000017817	99.8901	72.5752	221.758	206.883	260.596	172.34	1.15128	1.1621e-07	2.31843e-06	Jph2	2	163336242	2	protein_coding
ENSMUSG00000017830	ENSMUSG00000017830	23.0516	23.6824	15.4163	21.8731	28.8365	22.572	-0.0334283	0.902893	0.959207	Dhx58	11	100694884	6	protein_coding
ENSMUSG00000017831	ENSMUSG00000017831	1714.6	1605.06	1704.1	2107.1	1771.84	1780.54	0.161728	0.102159	0.266394	Rab5a	17	53479234	1	protein_coding
ENSMUSG00000017837	ENSMUSG00000017837	444.566	476.704	387.78	370.019	339.63	403.74	-0.307632	0.0414721	0.141997	Nkiras2	11	100619244	6	protein_coding
ENSMUSG00000017843	ENSMUSG00000017843	2297.47	2190.24	2945.71	3037.62	2821.7	2658.55	0.381794	1.37006e-07	2.69619e-06	Ppp2r5c	12	110485739	2	protein_coding
ENSMUSG00000017858	ENSMUSG00000017858	317.233	407.185	369.992	404.652	400.507	379.914	0.0991342	0.54056	0.738368	Ift52	2	163017354	4	protein_coding
ENSMUSG00000017861	ENSMUSG00000017861	658.616	478.232	579.892	585.104	579.934	576.356	0.0350936	0.810784	0.909462	Mybl2	2	163054687	5	protein_coding
ENSMUSG00000017868	ENSMUSG00000017868	144.895	164.249	85.3828	83.8467	100.394	115.754	-0.610689	0.00857169	0.0423006	Sgk2	2	162987330	3	protein_coding
ENSMUSG00000017929	ENSMUSG00000017929	283.205	491.219	558.546	416.499	407.983	431.49	0.210966	0.270785	0.498354	B4galt5	2	167298444	4	protein_coding
ENSMUSG00000017969	ENSMUSG00000017969	0	0	10.6729	15.4934	20.2923	9.29172	0.611968	0.00671339	0.034715	Ptgis	2	167191805	3	protein_coding
ENSMUSG00000017999	ENSMUSG00000017999	1287.59	1178.77	1215.52	1332.43	1220.74	1247.01	0.0280898	0.775309	0.891932	Ddx27	2	167015193	6	protein_coding
ENSMUSG00000018001	ENSMUSG00000018001	2021.95	1974.81	1241.61	1240.38	1365.99	1568.95	-0.622998	1.90131e-12	7.58639e-11	Cyth3	5	143622447	5	protein_coding
ENSMUSG00000018012	ENSMUSG00000018012	52.6893	22.9185	21.3457	18.2275	36.3126	30.2987	-0.24978	0.366396	0.592485	Rac3	11	120721470	3	protein_coding
ENSMUSG00000018040	ENSMUSG00000018040	627.88	624.91	678.319	569.611	566.049	613.354	-0.0492911	0.71065	0.856109	Rrp7a	15	83113433	5	protein_coding
ENSMUSG00000018042	ENSMUSG00000018042	2890.23	2297.2	3756.84	3753.05	3682.53	3275.97	0.51431	1.4869e-09	4.08658e-08	Cyb5r3	15	83153494	3	protein_coding
ENSMUSG00000018068	ENSMUSG00000018068	580.68	576.018	426.914	463.891	506.24	510.749	-0.291046	0.0362745	0.128376	Ints2	11	86210681	11	protein_coding
ENSMUSG00000018076	ENSMUSG00000018076	789.241	686.79	368.806	442.929	436.819	544.917	-0.766073	6.06897e-08	1.2883e-06	Med13l	5	118560719	1	protein_coding
ENSMUSG00000018102	ENSMUSG00000018102	4681.66	5047.41	2059.86	1707.01	1896.8	3078.55	-1.33766	2.33356e-60	1.25183e-57	Hist1h2bc	13	23684199	1	protein_coding
ENSMUSG00000018126	ENSMUSG00000018126	0	6.87554	13.0446	1.82275	3.20405	4.98939	0.0752178	0.6594	0.823199	Baiap2l2	15	79258195	5	protein_coding
ENSMUSG00000018143	ENSMUSG00000018143	435.784	374.335	601.237	603.332	801.013	563.14	0.665358	1.43452e-05	0.000184525	Mafk	5	139791513	3	protein_coding
ENSMUSG00000018160	ENSMUSG00000018160	1147.09	1006.89	974.787	981.553	1063.75	1034.81	-0.0916698	0.39332	0.618234	Med1	11	98152154	7	protein_coding
ENSMUSG00000018167	ENSMUSG00000018167	246.981	234.532	149.42	173.162	201.855	201.19	-0.390233	0.0510883	0.166284	Stard3	11	98358368	7	protein_coding
ENSMUSG00000018171	ENSMUSG00000018171	3994.5	4488.2	4246.61	4411.07	4375.67	4303.21	0.0331118	0.617747	0.792933	Vmp1	11	86583865	8	protein_coding
ENSMUSG00000018189	ENSMUSG00000018189	1257.96	1048.14	1149.11	1247.68	1178.02	1176.18	0.0488704	0.646937	0.812965	Uchl5	1	143777272	8	protein_coding
ENSMUSG00000018196	ENSMUSG00000018196	379.802	381.211	468.42	482.119	407.983	423.907	0.231631	0.123069	0.301461	Glrx2	1	143716338	13	protein_coding
ENSMUSG00000018199	ENSMUSG00000018199	261.251	234.532	352.204	391.892	400.507	328.077	0.564294	0.000650627	0.00498769	Trove2	1	143750790	2	protein_coding
ENSMUSG00000018209	ENSMUSG00000018209	692.644	650.885	696.107	761	856.55	731.437	0.189938	0.13246	0.316384	Stk4	2	164070322	5	protein_coding
ENSMUSG00000018217	ENSMUSG00000018217	169.045	88.6181	294.096	315.337	387.69	250.957	1.12122	2.13709e-07	4.08359e-06	Pmp22	11	63128982	5	protein_coding
ENSMUSG00000018239	ENSMUSG00000018239	1014.27	1010.7	1076.77	1185.7	1149.19	1087.33	0.162863	0.105789	0.271917	Zcchc10	11	53324679	2	protein_coding
ENSMUSG00000018263	ENSMUSG00000018263	0	0	8.30111	17.3162	12.8162	7.6867	0.513364	0.0162013	0.0701524	Tbx5	5	119834663	1	protein_coding
ENSMUSG00000018286	ENSMUSG00000018286	2711.3	2757.86	2678.89	2692.21	2922.1	2752.47	0.0151105	0.834513	0.923226	Psmb6	11	70525367	4	protein_coding
ENSMUSG00000018287	ENSMUSG00000018287	1549.94	1820.49	1464.55	1575.77	1624.46	1607.04	-0.114065	0.234571	0.45678	Spag7	11	70663771	4	protein_coding
ENSMUSG00000018293	ENSMUSG00000018293	25233.8	23922.3	28928.2	26362.5	27508.9	26391.1	0.166041	0.000632973	0.0048922	Pfn1	11	70651850	4	protein_coding
ENSMUSG00000018322	ENSMUSG00000018322	1111.96	1129.12	846.713	829.353	861.89	955.807	-0.391588	0.000150133	0.00142415	Tomm34	2	164053540	3	protein_coding
ENSMUSG00000018326	ENSMUSG00000018326	3331.5	3095.52	3495.95	3584.45	3576.79	3416.84	0.143817	0.0291064	0.10933	Ywhab	2	163994960	2	protein_coding
ENSMUSG00000018334	ENSMUSG00000018334	171.24	190.223	116.215	91.1377	100.394	133.842	-0.656538	0.00339587	0.0200349	Ksr1	11	79013440	4	protein_coding
ENSMUSG00000018339	ENSMUSG00000018339	32.9308	51.9485	55.736	41.9234	81.1693	52.7416	0.272853	0.322613	0.551038	Gpx3	11	54902453	3	protein_coding
ENSMUSG00000018340	ENSMUSG00000018340	423.71	427.812	683.062	721.811	680.327	587.344	0.66748	2.07822e-07	3.98161e-06	Anxa6	11	54979108	3	protein_coding
ENSMUSG00000018347	ENSMUSG00000018347	286.498	265.854	217.015	179.541	168.747	223.531	-0.476623	0.0131469	0.0596804	Zkscan6	11	65807175	2	protein_coding
ENSMUSG00000018362	ENSMUSG00000018362	366.629	359.056	426.914	341.767	321.473	363.168	0.000478112	0.99771	0.99833	Kpna2	11	106988629	7	protein_coding
ENSMUSG00000018363	ENSMUSG00000018363	993.412	958.756	1051.87	1062.67	1115.01	1036.34	0.137181	0.175301	0.379588	Smurf2	11	106820066	6	protein_coding
ENSMUSG00000018372	ENSMUSG00000018372	163.556	229.185	207.528	213.262	242.44	211.194	0.139301	0.490451	0.700908	Cep95	11	106789252	7	protein_coding
ENSMUSG00000018377	ENSMUSG00000018377	1366.63	1386.57	1793.04	1768.98	1767.57	1616.56	0.359134	1.65176e-05	0.000209493	Vezf1	11	88068279	2	protein_coding
ENSMUSG00000018378	ENSMUSG00000018378	252.469	278.841	345.089	346.323	264.868	297.518	0.23075	0.197701	0.409657	Cuedc1	11	88098058	7	protein_coding
ENSMUSG00000018379	ENSMUSG00000018379	3935.23	4203.25	5707.6	5928.51	5847.4	5124.4	0.51169	2.43404e-18	1.67083e-16	Srsf1	11	88047373	7	protein_coding
ENSMUSG00000018387	ENSMUSG00000018387	12.0746	19.0987	8.30111	11.8479	17.0883	13.6821	-0.0991703	0.696204	0.847024	Shroom1	11	53457205	6	protein_coding
ENSMUSG00000018395	ENSMUSG00000018395	96.597	140.567	179.067	160.402	126.026	140.532	0.295293	0.202811	0.41665	Kif3a	11	53567379	8	protein_coding
ENSMUSG00000018398	ENSMUSG00000018398	188.803	270.438	221.758	223.287	267.004	234.258	0.0355124	0.858286	0.937159	2008-09-01	11	53519257	7	protein_coding
ENSMUSG00000018401	ENSMUSG00000018401	442.37	381.975	461.304	449.309	623.722	471.736	0.283464	0.0826365	0.231242	Mtmr4	11	87592162	6	protein_coding
ENSMUSG00000018405	ENSMUSG00000018405	162.459	192.515	147.048	97.5174	127.094	145.327	-0.41727	0.0649023	0.196252	Mrm1	11	84813061	3	protein_coding
ENSMUSG00000018411	ENSMUSG00000018411	2.19539	8.40344	8.30111	13.6707	12.8162	9.07736	0.217129	0.339505	0.567241	Mapt	11	104231390	12	protein_coding
ENSMUSG00000018412	ENSMUSG00000018412	796.925	1022.16	875.174	902.264	889.659	897.237	-0.0343517	0.777461	0.892947	Kansl1	11	104333229	6	protein_coding
ENSMUSG00000018415	ENSMUSG00000018415	776.069	922.851	1150.3	1100.94	1111.81	1012.39	0.380622	0.000529067	0.00418743	Gid4	11	60417145	2	protein_coding
ENSMUSG00000018417	ENSMUSG00000018417	789.241	618.035	878.731	915.023	925.971	825.4	0.350467	0.00492502	0.0271438	Myo1b	1	51749765	15	protein_coding
ENSMUSG00000018425	ENSMUSG00000018425	346.871	288.009	402.011	378.222	443.227	371.668	0.330596	0.0412375	0.141637	Dhx40	11	86768846	4	protein_coding
ENSMUSG00000018427	ENSMUSG00000018427	73.5454	110.009	150.606	91.1377	132.434	111.546	0.312342	0.209369	0.424797	Ypel2	11	86936425	1	protein_coding
ENSMUSG00000018428	ENSMUSG00000018428	277.716	285.717	346.275	369.108	357.786	327.32	0.312714	0.0528134	0.170064	Akap1	11	88830792	6	protein_coding
ENSMUSG00000018433	ENSMUSG00000018433	856.201	717.348	706.78	731.836	746.544	751.742	-0.102622	0.401597	0.626264	Nol11	11	107166663	5	protein_coding
ENSMUSG00000018442	ENSMUSG00000018442	436.882	495.803	524.156	596.952	557.505	522.26	0.244032	0.0799554	0.226363	Derl2	11	71007164	7	protein_coding
ENSMUSG00000018446	ENSMUSG00000018446	1843.03	1869.38	2400.21	2320.37	2327.21	2152.04	0.333055	8.93964e-06	0.000120336	C1qbp	11	70977836	3	protein_coding
ENSMUSG00000018449	ENSMUSG00000018449	311.745	331.554	305.955	288.907	356.718	318.976	-0.0197576	0.906941	0.96095	Rpain	11	70970213	13	protein_coding
ENSMUSG00000018470	ENSMUSG00000018470	87.8154	45.073	40.3197	52.8599	63.013	57.8162	-0.202322	0.46016	0.676508	Kcnab3	11	69326258	3	protein_coding
ENSMUSG00000018474	ENSMUSG00000018474	801.316	698.25	629.698	689.913	750.816	713.999	-0.11033	0.387014	0.612294	Chd3	11	69343273	10	protein_coding
ENSMUSG00000018476	ENSMUSG00000018476	670.69	737.211	482.65	473.916	463.52	565.597	-0.540868	3.44902e-05	0.000400928	Kdm6b	11	69398508	2	protein_coding
ENSMUSG00000018481	ENSMUSG00000018481	627.88	577.546	671.204	651.635	707.028	647.058	0.15932	0.201215	0.414625	Appbp2	11	85187262	1	protein_coding
ENSMUSG00000018500	ENSMUSG00000018500	250.274	214.67	241.918	233.313	238.168	235.668	0.0309825	0.866665	0.941261	Adora2b	11	62248984	1	protein_coding
ENSMUSG00000018501	ENSMUSG00000018501	1901.2	1812.85	1481.15	1518.35	1448.23	1632.36	-0.316291	0.000175246	0.00163232	Ncor1	11	62316426	26	protein_coding
ENSMUSG00000018507	ENSMUSG00000018507	1.09769	5.34764	13.0446	7.29102	0	5.35619	0.104453	0.547464	0.743006	Trpv2	11	62574486	5	protein_coding
ENSMUSG00000018509	ENSMUSG00000018509	242.59	225.365	174.323	165.871	168.747	195.379	-0.397321	0.0415698	0.142138	Cenpv	11	62524946	6	protein_coding
ENSMUSG00000018537	ENSMUSG00000018537	523.6	556.919	554.988	527.688	517.989	536.237	-0.0185148	0.88925	0.951885	Pcgf2	11	97688823	7	protein_coding
ENSMUSG00000018541	ENSMUSG00000018541	241.492	381.211	289.353	313.514	278.753	300.864	-0.0769513	0.685957	0.839919	Cwc25	11	97745481	4	protein_coding
ENSMUSG00000018547	ENSMUSG00000018547	896.815	871.666	792.163	843.935	763.633	833.642	-0.137337	0.219843	0.438294	Pip4k2b	11	97715157	2	protein_coding
ENSMUSG00000018548	ENSMUSG00000018548	344.676	324.678	443.516	478.473	505.172	419.303	0.469562	0.00167891	0.0111445	Trim37	11	87127077	4	protein_coding
ENSMUSG00000018559	ENSMUSG00000018559	2234.9	2145.17	2589.95	2349.53	2389.16	2341.74	0.154439	0.0461705	0.153767	Ctdnep1	11	69981156	5	protein_coding
ENSMUSG00000018565	ENSMUSG00000018565	1307.35	1218.5	1402.89	1278.66	1354.25	1312.33	0.0887717	0.35025	0.576846	Elp5	11	69968222	10	protein_coding
ENSMUSG00000018567	ENSMUSG00000018567	4925.35	4482.09	4119.72	4263.42	4442.95	4446.71	-0.134722	0.039666	0.137512	Gabarap	11	69991143	4	protein_coding
ENSMUSG00000018570	ENSMUSG00000018570	0	11.4592	11.8587	13.6707	24.5644	12.3106	0.282642	0.212523	0.429135	2810408A11Rik	11	69897352	9	protein_coding
ENSMUSG00000018572	ENSMUSG00000018572	1065.86	1068.77	1213.15	1101.86	1203.66	1130.66	0.13065	0.19032	0.40002	Phf23	11	69995777	9	protein_coding
ENSMUSG00000018574	ENSMUSG00000018574	51.5916	75.631	138.747	84.7581	74.7612	85.0978	0.418768	0.111638	0.281114	Acadvl	11	70010183	7	protein_coding
ENSMUSG00000018583	ENSMUSG00000018583	2742.04	2521.03	2719.21	2653.93	2754.42	2678.12	0.0422445	0.55961	0.751125	G3bp1	11	55469685	2	protein_coding
ENSMUSG00000018585	ENSMUSG00000018585	2502.74	2350.67	1973.29	1895.67	2155.26	2175.53	-0.266702	0.00123574	0.00864661	Atox1	11	55446641	2	protein_coding
ENSMUSG00000018593	ENSMUSG00000018593	3582.87	3452.29	3977.42	3952.64	3911.08	3775.26	0.164685	0.00725355	0.0369411	Sparc	11	55394500	6	protein_coding
ENSMUSG00000018599	ENSMUSG00000018599	159.165	64.9357	105.543	87.4922	120.686	107.564	-0.0610693	0.814933	0.911818	Mief2	11	60728398	3	protein_coding
ENSMUSG00000018604	ENSMUSG00000018604	205.269	195.571	98.4274	106.631	119.618	145.103	-0.723005	0.000873681	0.00645632	Tbx3	5	119670669	5	protein_coding
ENSMUSG00000018648	ENSMUSG00000018648	527.99	674.567	557.36	489.41	520.125	553.89	-0.192941	0.180621	0.386999	Dusp14	11	84048041	5	protein_coding
ENSMUSG00000018651	ENSMUSG00000018651	480.79	453.022	374.736	371.842	405.847	417.247	-0.259414	0.0785777	0.224039	Tada2a	11	84078920	5	protein_coding
ENSMUSG00000018659	ENSMUSG00000018659	107.574	103.133	65.223	67.4419	63.013	81.277	-0.497557	0.0472602	0.156604	Pnpo	11	96937825	3	protein_coding
ENSMUSG00000018661	ENSMUSG00000018661	575.191	521.777	386.594	386.424	400.507	454.099	-0.451972	0.00151847	0.0102725	Cog1	11	113649169	8	protein_coding
ENSMUSG00000018666	ENSMUSG00000018666	1003.29	1128.35	1299.72	1507.42	1274.15	1242.58	0.337872	0.00162178	0.0108498	Cbx1	11	96789127	5	protein_coding
ENSMUSG00000018669	ENSMUSG00000018669	274.423	261.271	166.022	165.871	159.135	205.344	-0.613263	0.00135956	0.00938155	Cdk5rap3	11	96907426	11	protein_coding
ENSMUSG00000018672	ENSMUSG00000018672	482.985	433.159	265.635	295.286	292.637	353.941	-0.623077	9.08669e-05	0.00092946	Copz2	11	96849870	5	protein_coding
ENSMUSG00000018677	ENSMUSG00000018677	5995.6	5692.19	5118.23	4442.05	4614.9	5172.59	-0.302322	7.90873e-06	0.000108475	Slc25a39	11	102402985	15	protein_coding
ENSMUSG00000018678	ENSMUSG00000018678	624.587	396.49	365.249	265.211	434.683	417.244	-0.448379	0.0212429	0.0863219	Sp2	11	96953340	4	protein_coding
ENSMUSG00000018697	ENSMUSG00000018697	645.443	618.035	549.059	524.953	454.976	558.493	-0.289636	0.0338122	0.122281	Aatf	11	84422855	4	protein_coding
ENSMUSG00000018707	ENSMUSG00000018707	237.102	270.438	187.368	171.339	206.127	214.475	-0.373863	0.0527678	0.169993	Dync1h1	12	110601452	8	protein_coding
ENSMUSG00000018733	ENSMUSG00000018733	282.107	189.459	180.253	264.299	260.596	235.343	0.0029229	0.988903	0.994798	Pex12	11	83294642	7	protein_coding
ENSMUSG00000018736	ENSMUSG00000018736	878.154	911.391	921.423	889.504	936.652	907.425	0.0312725	0.768904	0.889141	Ndel1	11	68821434	6	protein_coding
ENSMUSG00000018740	ENSMUSG00000018740	17.5631	0.763949	17.7881	13.6707	0	9.95716	0.0293421	0.879134	0.947776	Slc25a35	11	68968131	3	protein_coding
ENSMUSG00000018750	ENSMUSG00000018750	330.406	297.94	271.565	265.211	335.358	300.096	-0.098299	0.575813	0.762975	Zbtb4	11	69765912	7	protein_coding
ENSMUSG00000018761	ENSMUSG00000018761	699.23	679.151	550.245	537.713	607.702	614.808	-0.270134	0.0342755	0.123433	Mpdu1	11	69656697	10	protein_coding
ENSMUSG00000018765	ENSMUSG00000018765	545.553	439.271	592.936	647.078	579.934	560.954	0.284804	0.0431922	0.146133	Fxr2	11	69632990	6	protein_coding
ENSMUSG00000018770	ENSMUSG00000018770	10004.4	10136.1	7900.28	7962.7	7975.96	8795.88	-0.339362	5.71664e-13	2.44247e-11	Atp5g3	2	73908447	5	protein_coding
ENSMUSG00000018774	ENSMUSG00000018774	8.78154	33.6138	32.0186	20.0503	22.4284	23.3785	0.0745715	0.781562	0.89481	Cd68	11	69664213	3	protein_coding
ENSMUSG00000018796	ENSMUSG00000018796	115.258	111.537	93.6839	106.631	76.8973	100.801	-0.219135	0.365911	0.591964	Acsl1	8	46471041	8	protein_coding
ENSMUSG00000018800	ENSMUSG00000018800	30.7354	31.3219	23.7174	35.5437	43.7887	33.0214	0.0734688	0.792204	0.899944	Abca5	11	110269369	5	protein_coding
ENSMUSG00000018809	ENSMUSG00000018809	130.625	128.343	152.978	152.2	130.298	138.889	0.133512	0.54356	0.73945	Smyd4	11	75348433	4	protein_coding
ENSMUSG00000018819	ENSMUSG00000018819	1299.67	1178.01	1321.06	1110.06	1179.09	1217.58	-0.0402756	0.702667	0.850915	Lsp1	7	142460809	12	protein_coding
ENSMUSG00000018820	ENSMUSG00000018820	246.981	142.095	207.528	204.149	200.787	200.308	0.0634526	0.769164	0.889183	Zfyve27	19	42163951	8	protein_coding
ENSMUSG00000018821	ENSMUSG00000018821	1663	1471.37	1753.91	1588.53	1662.9	1627.94	0.0888556	0.333263	0.560711	Avpi1	19	42123273	2	protein_coding
ENSMUSG00000018841	ENSMUSG00000018841	390.779	245.992	310.699	271.59	275.549	298.922	-0.129331	0.500641	0.70848	Rad51d	11	82876434	6	protein_coding
ENSMUSG00000018846	ENSMUSG00000018846	1575.19	1402.61	1701.73	1762.6	1988.65	1686.16	0.280797	0.00338091	0.0199629	Pank3	11	35769484	1	protein_coding
ENSMUSG00000018848	ENSMUSG00000018848	1871.57	2072.59	1589.07	1667.82	1627.66	1765.74	-0.270835	0.00147472	0.0100306	Rars	11	35808381	5	protein_coding
ENSMUSG00000018849	ENSMUSG00000018849	223.929	278.841	359.319	370.019	307.589	307.94	0.404232	0.021489	0.0871353	Wwc1	11	35838400	3	protein_coding
ENSMUSG00000018858	ENSMUSG00000018858	270.032	348.361	219.386	227.844	273.413	267.807	-0.320751	0.0857822	0.236797	Ict1	11	115403752	10	protein_coding
ENSMUSG00000018861	ENSMUSG00000018861	69.1547	43.5451	29.6468	29.1641	26.7004	39.6422	-0.53087	0.0561912	0.177083	Fdxr	11	115268024	4	protein_coding
ENSMUSG00000018882	ENSMUSG00000018882	792.534	809.022	838.412	986.11	809.557	847.127	0.127471	0.288414	0.517901	Mrpl45	11	97315716	2	protein_coding
ENSMUSG00000018899	ENSMUSG00000018899	225.027	189.459	272.751	262.477	292.637	248.47	0.36488	0.046786	0.155346	Irf1	11	53770014	10	protein_coding
ENSMUSG00000018900	ENSMUSG00000018900	34.0285	89.3821	46.249	51.0371	66.2171	57.3828	-0.108795	0.693924	0.845742	Slc22a5	11	53864542	3	protein_coding
ENSMUSG00000018906	ENSMUSG00000018906	79.0339	122.232	74.71	105.72	126.026	101.544	0.0120395	0.96209	0.985047	P4ha2	11	54100095	15	protein_coding
ENSMUSG00000018909	ENSMUSG00000018909	48.2985	58.8241	77.0817	53.7713	42.7207	56.1393	0.0630542	0.816979	0.913089	Arrb1	7	99535466	10	protein_coding
ENSMUSG00000018920	ENSMUSG00000018920	98.7924	74.1031	125.702	89.315	104.666	98.5157	0.222098	0.369273	0.595845	Cxcl16	11	70453983	3	protein_coding
ENSMUSG00000018921	ENSMUSG00000018921	675.081	800.619	679.505	646.167	648.287	689.932	-0.159479	0.204319	0.418898	Pelp1	11	70392883	2	protein_coding
ENSMUSG00000018923	ENSMUSG00000018923	655.323	649.357	480.278	503.992	578.866	573.563	-0.30362	0.0243793	0.0957456	Med11	11	70451919	3	protein_coding
ENSMUSG00000018931	ENSMUSG00000018931	302.963	238.352	413.869	296.198	306.521	311.581	0.283772	0.128257	0.309663	Gm16515	11	60902246	2	protein_coding
ENSMUSG00000018932	ENSMUSG00000018932	1836.44	1642.49	1987.52	1798.15	1954.47	1843.81	0.134832	0.125657	0.305571	Map2k3	11	60932033	6	protein_coding
ENSMUSG00000018965	ENSMUSG00000018965	3014.27	2852.59	2393.09	2353.18	2294.1	2581.44	-0.315903	9.79124e-06	0.000130706	Ywhah	5	33018816	3	protein_coding
ENSMUSG00000018974	ENSMUSG00000018974	642.15	649.357	557.36	513.105	450.703	562.535	-0.327177	0.0169734	0.0726487	Sart3	5	113742446	1	protein_coding
ENSMUSG00000018983	ENSMUSG00000018983	55.9823	56.5322	69.9665	57.4168	82.2374	64.427	0.203312	0.442615	0.662482	E2f2	4	136172394	2	protein_coding
ENSMUSG00000018995	ENSMUSG00000018995	97.6947	126.816	132.818	117.568	72.6252	109.504	-0.0470363	0.850553	0.933147	Nars2	7	96951505	5	protein_coding
ENSMUSG00000018999	ENSMUSG00000018999	525.795	384.266	613.096	585.104	638.675	549.387	0.399647	0.00733124	0.0372397	Slc35b4	6	34153380	4	protein_coding
ENSMUSG00000019027	ENSMUSG00000019027	7.68385	14.515	3.55762	4.55689	1.06802	6.27628	-0.295054	0.147582	0.33903	Dnah1	14	31260375	1	protein_coding
ENSMUSG00000019039	ENSMUSG00000019039	260.153	257.451	141.119	138.529	120.686	183.588	-0.809557	5.68497e-05	0.000620506	Dalrd3	9	108569892	1	protein_coding
ENSMUSG00000019054	ENSMUSG00000019054	2798.02	2853.35	2024.28	1912.07	1925.64	2302.67	-0.523447	1.47026e-12	5.99866e-11	Fis1	5	136953275	6	protein_coding
ENSMUSG00000019055	ENSMUSG00000019055	48.2985	61.1159	81.8252	106.631	69.4212	73.4584	0.432756	0.0989439	0.260517	Plod1	4	147909753	6	protein_coding
ENSMUSG00000019066	ENSMUSG00000019066	66.9593	90.91	59.2936	57.4168	23.4964	59.6152	-0.442133	0.108491	0.27613	Rab3d	9	21907491	5	protein_coding
ENSMUSG00000019080	ENSMUSG00000019080	81.2293	71.0473	62.8512	43.7461	45.9248	60.9597	-0.37751	0.157677	0.354297	Mfsd3	15	76701542	1	protein_coding
ENSMUSG00000019082	ENSMUSG00000019082	380.899	352.181	388.966	305.311	323.609	350.193	-0.101407	0.541126	0.738498	Slc25a22	7	141429739	18	protein_coding
ENSMUSG00000019087	ENSMUSG00000019087	892.424	1116.13	1189.43	1099.12	1098.99	1079.22	0.158118	0.165119	0.364848	Atp6ap1	X	74297097	10	protein_coding
ENSMUSG00000019088	ENSMUSG00000019088	74.6431	36.6696	81.8252	97.5174	74.7612	73.0833	0.396703	0.137723	0.324087	Dnase1l1	X	74273217	6	protein_coding
ENSMUSG00000019122	ENSMUSG00000019122	105.379	105.425	99.6133	82.024	77.9653	94.0812	-0.212489	0.385002	0.610694	Ccl9	11	83572919	2	protein_coding
ENSMUSG00000019124	ENSMUSG00000019124	7.68385	9.16739	9.48698	13.6707	8.54414	9.7106	0.0766705	0.746664	0.877689	Scrn1	6	54505890	4	protein_coding
ENSMUSG00000019132	ENSMUSG00000019132	3693.74	3733.42	4579.84	4254.31	4363.92	4125.05	0.240789	0.000105413	0.00105881	BC005537	13	24801657	2	protein_coding
ENSMUSG00000019139	ENSMUSG00000019139	425.905	447.674	431.658	378.222	380.214	412.735	-0.13009	0.386076	0.611302	Isyna1	8	70594481	1	protein_coding
ENSMUSG00000019143	ENSMUSG00000019143	289.791	219.253	257.334	240.604	265.936	254.584	0.00426853	0.981741	0.992777	Hars2	18	36783008	7	protein_coding
ENSMUSG00000019158	ENSMUSG00000019158	147.091	154.318	200.412	168.605	180.495	170.184	0.232662	0.260569	0.486664	Tmem160	7	16452779	1	protein_coding
ENSMUSG00000019173	ENSMUSG00000019173	2352.36	2391.93	2298.22	2121.69	2157.4	2264.32	-0.112414	0.138544	0.325546	Rab5c	11	100715009	4	protein_coding
ENSMUSG00000019179	ENSMUSG00000019179	2261.25	2391.93	2471.36	2276.62	2445.76	2369.38	0.0412681	0.589657	0.77321	Mdh2	5	135778480	4	protein_coding
ENSMUSG00000019188	ENSMUSG00000019188	1029.64	1186.41	1321.06	1143.78	1319	1199.98	0.17658	0.10136	0.265144	H13	2	152669461	6	protein_coding
ENSMUSG00000019189	ENSMUSG00000019189	828.758	594.353	866.873	711.786	811.693	762.693	0.154359	0.280027	0.509047	Rnf145	11	44518964	6	protein_coding
ENSMUSG00000019194	ENSMUSG00000019194	4.39077	8.40344	17.7881	31.8982	36.3126	19.7586	0.671284	0.0117972	0.0546085	Scn1b	7	31116524	3	protein_coding
ENSMUSG00000019210	ENSMUSG00000019210	2061.47	1993.91	2133.38	2255.66	2103.99	2109.68	0.0932749	0.22962	0.450641	Atp6v1e1	6	120795245	1	protein_coding
ENSMUSG00000019214	ENSMUSG00000019214	299.67	229.949	264.45	178.63	258.46	246.232	-0.151008	0.455728	0.673135	Chtf18	17	25718926	7	protein_coding
ENSMUSG00000019230	ENSMUSG00000019230	127.332	100.841	276.308	309.868	247.78	212.426	1.09036	6.09737e-08	1.29114e-06	Lhx9	1	138825186	5	protein_coding
ENSMUSG00000019254	ENSMUSG00000019254	481.887	465.245	464.862	415.588	484.88	462.492	-0.0537513	0.709378	0.854866	Ppp1r12c	7	4481520	12	protein_coding
ENSMUSG00000019256	ENSMUSG00000019256	182.217	100.077	78.2676	101.163	124.958	117.337	-0.33634	0.179882	0.38593	Ahr	12	35497974	3	protein_coding
ENSMUSG00000019261	ENSMUSG00000019261	900.108	682.207	509.925	416.499	500.9	601.928	-0.676503	5.18605e-06	7.49648e-05	Map1s	8	70905974	1	protein_coding
ENSMUSG00000019278	ENSMUSG00000019278	137.212	162.721	164.836	117.568	108.938	138.255	-0.162155	0.481515	0.694786	Dpep1	8	123186235	1	protein_coding
ENSMUSG00000019295	ENSMUSG00000019295	409.439	477.468	411.498	381.867	416.527	419.36	-0.129367	0.390604	0.615817	Tmem129	5	33653216	3	protein_coding
ENSMUSG00000019297	ENSMUSG00000019297	704.719	805.966	541.944	510.371	525.465	617.693	-0.495489	0.000116642	0.0011532	Nop9	14	55745693	1	protein_coding
ENSMUSG00000019302	ENSMUSG00000019302	109.769	139.803	110.286	154.023	132.434	129.263	0.0642147	0.78155	0.89481	Atp6v0a1	11	101009452	10	protein_coding
ENSMUSG00000019303	ENSMUSG00000019303	414.928	437.743	403.197	411.943	522.261	438.014	0.0579631	0.711558	0.856851	Psmc3ip	11	101091823	4	protein_coding
ENSMUSG00000019326	ENSMUSG00000019326	4.39077	4.5837	11.8587	3.64551	1.06802	5.10934	0.0355087	0.848223	0.932285	Aoc3	11	101330605	2	protein_coding
ENSMUSG00000019338	ENSMUSG00000019338	815.586	670.747	761.33	625.205	670.715	708.717	-0.107832	0.419552	0.641704	Zfp687	3	95006590	8	protein_coding
ENSMUSG00000019362	ENSMUSG00000019362	5443.46	5513.42	4068.73	4069.3	4194.11	4657.8	-0.410171	6.45128e-13	2.74019e-11	D8Ertd738e	8	84246237	1	protein_coding
ENSMUSG00000019370	ENSMUSG00000019370	6996.7	6331.61	6295.8	6197.37	6224.41	6409.18	-0.0931982	0.108562	0.276195	Calm3	7	16915379	4	protein_coding
ENSMUSG00000019373	ENSMUSG00000019373	874.861	1171.9	754.215	916.846	878.979	919.36	-0.253352	0.0562171	0.177126	Cops3	11	59817795	8	protein_coding
ENSMUSG00000019428	ENSMUSG00000019428	2376.51	2407.2	2501	2159.96	2288.76	2346.69	-0.046318	0.567539	0.757137	Fkbp8	8	70527724	11	protein_coding
ENSMUSG00000019432	ENSMUSG00000019432	2274.42	2132.18	2195.05	2094.35	2257.79	2190.76	-0.012942	0.868238	0.941955	Ddx39b	17	35241746	6	protein_coding
ENSMUSG00000019433	ENSMUSG00000019433	726.673	767.005	819.438	678.976	780.721	754.563	0.0209446	0.86525	0.94058	Gipc1	8	83652678	1	protein_coding
ENSMUSG00000019437	ENSMUSG00000019437	102.085	102.369	111.472	117.568	111.074	108.914	0.115759	0.620337	0.794567	Tlcd1	11	78176711	8	protein_coding
ENSMUSG00000019461	ENSMUSG00000019461	771.678	800.619	939.211	825.708	915.291	850.501	0.174698	0.124226	0.303166	Plscr3	11	69846376	4	protein_coding
ENSMUSG00000019464	ENSMUSG00000019464	46.1031	63.4078	83.0111	44.6575	70.4892	61.5337	0.159359	0.556829	0.749464	Ptger1	8	83666833	2	protein_coding
ENSMUSG00000019467	ENSMUSG00000019467	747.529	762.421	883.475	831.176	849.074	814.735	0.170378	0.126065	0.306262	Arhgef25	10	127182521	2	protein_coding
ENSMUSG00000019470	ENSMUSG00000019470	712.403	598.936	458.933	389.158	467.792	525.444	-0.537037	0.000218505	0.00197678	Xab2	8	3608421	5	protein_coding
ENSMUSG00000019471	ENSMUSG00000019471	2324.91	2300.25	2426.29	2212.82	2033.51	2259.56	-0.0552911	0.515767	0.71915	Cdc37	9	21138541	1	protein_coding
ENSMUSG00000019478	ENSMUSG00000019478	391.876	509.554	391.338	407.386	352.446	410.52	-0.214101	0.182667	0.389769	Rab4a	8	123805985	2	protein_coding
ENSMUSG00000019487	ENSMUSG00000019487	840.833	682.971	549.059	646.167	588.478	661.501	-0.3314	0.0141094	0.0630353	Trip10	17	57249451	1	protein_coding
ENSMUSG00000019494	ENSMUSG00000019494	2052.69	1943.49	1923.48	1868.32	1853.01	1928.2	-0.084247	0.2875	0.517092	Cops6	5	138161071	5	protein_coding
ENSMUSG00000019505	ENSMUSG00000019505	2197.58	2194.83	2798.66	2645.73	2864.42	2540.24	0.328397	6.90755e-06	9.57753e-05	Ubb	11	62551171	2	protein_coding
ENSMUSG00000019518	ENSMUSG00000019518	143.798	144.386	78.2676	116.656	96.1216	115.846	-0.433969	0.0664672	0.199443	Ap4m1	5	138172002	7	protein_coding
ENSMUSG00000019528	ENSMUSG00000019528	402.853	365.168	369.992	501.258	397.303	407.315	0.129523	0.429985	0.651823	Gyg	3	20122084	4	protein_coding
ENSMUSG00000019539	ENSMUSG00000019539	248.079	304.052	321.371	330.83	300.113	300.889	0.176553	0.306344	0.535535	Rcn3	7	45082913	6	protein_coding
ENSMUSG00000019558	ENSMUSG00000019558	774.971	705.125	896.52	741.861	873.639	798.423	0.169	0.171	0.373344	Slc6a8	X	73673150	13	protein_coding
ENSMUSG00000019564	ENSMUSG00000019564	518.111	446.91	645.115	581.459	577.798	553.878	0.299204	0.0292448	0.109687	Arid3a	10	79927043	5	protein_coding
ENSMUSG00000019577	ENSMUSG00000019577	479.692	414.824	426.914	439.284	419.731	436.089	-0.0539009	0.713962	0.858318	Pdk4	6	5483351	2	protein_coding
ENSMUSG00000019578	ENSMUSG00000019578	484.083	556.919	460.118	574.168	512.649	517.587	-0.0128131	0.929933	0.969823	Ubxn6	17	56067045	7	protein_coding
ENSMUSG00000019579	ENSMUSG00000019579	3354.55	3316.3	2325.5	1837.34	2265.27	2619.79	-0.621842	1.39973e-11	5.05577e-10	D17Wsu104e	17	56175744	3	protein_coding
ENSMUSG00000019590	ENSMUSG00000019590	81.2293	20.6266	18.974	20.9617	16.0203	31.5624	-0.599171	0.0291563	0.109461	Cyb561	11	105933702	7	protein_coding
ENSMUSG00000019647	ENSMUSG00000019647	15.3677	62.6438	32.0186	45.5689	11.7482	33.4694	-0.154126	0.569635	0.758535	Sema6a	18	47235598	10	protein_coding
ENSMUSG00000019659	ENSMUSG00000019659	836.442	854.095	640.371	586.927	646.151	712.797	-0.417175	0.000458913	0.00373211	Ccdc12	9	110656503	1	protein_coding
ENSMUSG00000019689	ENSMUSG00000019689	215.148	174.944	103.171	170.428	152.727	163.283	-0.357806	0.112015	0.281868	1110001J03Rik	6	38533502	2	protein_coding
ENSMUSG00000019699	ENSMUSG00000019699	478.594	656.996	820.624	849.404	876.843	736.492	0.538361	7.99708e-05	0.000833307	Akt3	1	177020073	3	protein_coding
ENSMUSG00000019710	ENSMUSG00000019710	378.704	338.43	284.609	397.361	299.045	339.63	-0.113667	0.520076	0.722985	Mrpl24	3	87919506	6	protein_coding
ENSMUSG00000019715	ENSMUSG00000019715	499.45	356	554.988	449.309	568.185	485.587	0.268213	0.102799	0.267265	Gle1	2	29935426	7	protein_coding
ENSMUSG00000019718	ENSMUSG00000019718	0	30.558	27.2751	32.8096	26.7004	23.4686	0.0774603	0.629597	0.80112	L3hypdh	12	72073428	3	protein_coding
ENSMUSG00000019726	ENSMUSG00000019726	50.4939	9.16739	20.1598	16.4048	24.5644	24.1581	-0.186969	0.481445	0.694754	Lyst	13	13590409	1	protein_coding
ENSMUSG00000019731	ENSMUSG00000019731	1252.47	1055.78	933.282	879.479	961.216	1016.44	-0.304884	0.00605655	0.0319341	Slc35e1	8	72480641	2	protein_coding
ENSMUSG00000019732	ENSMUSG00000019732	5.48847	13.7511	27.2751	34.6323	44.8567	25.2007	0.695	0.0111411	0.0522916	Calr3	8	72424176	2	protein_coding
ENSMUSG00000019734	ENSMUSG00000019734	0	12.2232	3.55762	4.55689	13.8842	6.84438	0.0300478	0.872938	0.943977	Tmc4	7	3665790	7	protein_coding
ENSMUSG00000019737	ENSMUSG00000019737	72.4477	91.6739	29.6468	39.1892	56.6049	57.9125	-0.597618	0.0280711	0.106232	Syne4	7	30314807	17	protein_coding
ENSMUSG00000019738	ENSMUSG00000019738	949.504	1100.85	883.475	862.163	810.625	921.324	-0.2577	0.0222323	0.0894479	Polr2i	7	30231948	8	protein_coding
ENSMUSG00000019761	ENSMUSG00000019761	43.9077	89.3821	22.5316	61.0623	59.809	55.3385	-0.257854	0.35422	0.58123	Krt10	11	99385254	1	protein_coding
ENSMUSG00000019763	ENSMUSG00000019763	221.734	207.794	149.42	215.996	198.651	198.719	-0.157167	0.443782	0.663474	Rmnd1	10	4401915	9	protein_coding
ENSMUSG00000019773	ENSMUSG00000019773	1570.8	1767.01	1657.85	1687.87	1631.93	1663.09	-0.00979047	0.911231	0.962324	Fbxo5	10	5799160	2	protein_coding
ENSMUSG00000019774	ENSMUSG00000019774	187.706	263.562	228.873	237.87	197.583	223.119	-0.0272969	0.891338	0.952798	Mtrf1l	10	5811887	3	protein_coding
ENSMUSG00000019775	ENSMUSG00000019775	54.8847	68.7554	27.2751	43.7461	28.8365	44.6995	-0.505318	0.0677647	0.201997	Rgs17	10	5825663	4	protein_coding
ENSMUSG00000019777	ENSMUSG00000019777	1363.33	1268.92	1194.17	1347.93	1354.25	1305.72	-0.016543	0.866711	0.941261	Hdac2	10	36974544	4	protein_coding
ENSMUSG00000019779	ENSMUSG00000019779	331.503	409.477	531.271	574.168	511.581	471.6	0.49545	0.000896126	0.00658857	Frk	10	34483400	2	protein_coding
ENSMUSG00000019782	ENSMUSG00000019782	1660.81	1916.75	1815.57	2014.14	1869.03	1855.26	0.0832037	0.358379	0.585138	Rwdd1	10	33996555	2	protein_coding
ENSMUSG00000019790	ENSMUSG00000019790	739.845	605.812	828.925	737.304	828.782	748.134	0.235331	0.0653423	0.197113	Stxbp5	10	9755547	11	protein_coding
ENSMUSG00000019791	ENSMUSG00000019791	187.706	184.876	122.145	133.972	153.795	156.499	-0.367407	0.084494	0.234806	Hint3	10	30608141	3	protein_coding
ENSMUSG00000019792	ENSMUSG00000019792	725.575	741.795	569.219	688.09	585.274	661.99	-0.240326	0.0633924	0.192975	Trmt11	10	30534225	1	protein_coding
ENSMUSG00000019794	ENSMUSG00000019794	285.4	284.189	330.858	293.464	279.821	294.746	0.0721273	0.67299	0.831421	Katna1	10	7726000	6	protein_coding
ENSMUSG00000019795	ENSMUSG00000019795	846.321	955.701	1272.44	1161.09	1220.74	1091.26	0.416087	7.17954e-05	0.000758486	Pcmt1	10	7629373	10	protein_coding
ENSMUSG00000019796	ENSMUSG00000019796	111.965	67.2275	85.3828	52.8599	70.4892	77.5848	-0.23954	0.364332	0.590267	Lrp11	10	7589800	5	protein_coding
ENSMUSG00000019797	ENSMUSG00000019797	442.37	455.314	457.747	505.814	422.935	456.836	0.039644	0.786261	0.897366	1700021F05Rik	10	43525121	4	protein_coding
ENSMUSG00000019802	ENSMUSG00000019802	1949.5	1973.28	2230.63	2324.01	1966.22	2088.73	0.144742	0.095977	0.255351	Sec63	10	42761496	5	protein_coding
ENSMUSG00000019804	ENSMUSG00000019804	4350.16	4239.15	3616.91	3653.71	3798.94	3931.77	-0.215926	0.000436861	0.0035789	Snx3	10	42502030	3	protein_coding
ENSMUSG00000019806	ENSMUSG00000019806	2319.43	2700.56	1997.01	2134.45	1989.72	2228.23	-0.29283	0.000591761	0.00461308	Aig1	10	13647054	7	protein_coding
ENSMUSG00000019808	ENSMUSG00000019808	560.921	634.078	435.215	452.955	461.384	508.91	-0.384346	0.00526791	0.0286951	Adat2	10	13552894	1	protein_coding
ENSMUSG00000019809	ENSMUSG00000019809	287.596	216.198	235.989	277.059	262.732	255.915	0.0385639	0.837584	0.925311	Pex3	10	13523842	7	protein_coding
ENSMUSG00000019810	ENSMUSG00000019810	18.6608	47.3649	83.0111	108.454	66.2171	64.7415	0.782357	0.00437933	0.024741	Fuca2	10	13499540	6	protein_coding
ENSMUSG00000019813	ENSMUSG00000019813	156.97	225.365	214.643	197.769	232.828	205.515	0.136581	0.504791	0.711409	Cep57l1	10	41718840	12	protein_coding
ENSMUSG00000019814	ENSMUSG00000019814	597.145	589.769	557.36	545.915	500.9	558.218	-0.141373	0.282203	0.511057	Ltv1	10	13178640	1	protein_coding
ENSMUSG00000019817	ENSMUSG00000019817	162.459	126.052	93.6839	57.4168	59.809	99.884	-0.748075	0.00289763	0.0175237	Plagl1	10	13090691	24	protein_coding
ENSMUSG00000019818	ENSMUSG00000019818	2540.06	2561.52	3638.26	4001.86	3905.74	3329.49	0.58468	1.71449e-17	1.09395e-15	Cd164	10	41519414	4	protein_coding
ENSMUSG00000019820	ENSMUSG00000019820	156.97	174.18	163.65	148.555	173.019	163.275	-0.0307626	0.883126	0.949801	Utrn	10	12382188	1	protein_coding
ENSMUSG00000019822	ENSMUSG00000019822	133.919	113.828	110.286	94.7833	104.666	111.496	-0.201881	0.388682	0.61368	Smpd2	10	41485642	9	protein_coding
ENSMUSG00000019823	ENSMUSG00000019823	27.4423	41.2533	36.762	44.6575	55.5369	41.1304	0.217641	0.433465	0.654559	Mical1	10	41476314	12	protein_coding
ENSMUSG00000019826	ENSMUSG00000019826	293.084	362.112	295.282	298.02	259.528	301.605	-0.185189	0.287975	0.517498	Zbtb24	10	41450396	1	protein_coding
ENSMUSG00000019831	ENSMUSG00000019831	238.199	296.412	298.84	317.159	359.922	302.107	0.247924	0.159657	0.356973	Wasf1	10	40883475	2	protein_coding
ENSMUSG00000019832	ENSMUSG00000019832	365.532	479.76	278.68	274.325	344.97	348.653	-0.446399	0.0107053	0.0506718	Rab32	10	10545011	1	protein_coding
ENSMUSG00000019836	ENSMUSG00000019836	109.769	75.631	77.0817	88.4036	45.9248	79.3621	-0.256093	0.333014	0.560597	Amd-ps4	4	51253025	1	pseudogene
ENSMUSG00000019837	ENSMUSG00000019837	1600.44	1379.69	1451.51	1408.99	1168.41	1401.81	-0.142437	0.194037	0.404961	Gtf3c6	10	40249203	1	protein_coding
ENSMUSG00000019838	ENSMUSG00000019838	186.608	194.807	167.208	172.25	165.543	177.283	-0.15281	0.447475	0.667068	Slc16a10	10	40033535	1	protein_coding
ENSMUSG00000019841	ENSMUSG00000019841	121.844	95.4937	128.074	158.58	89.7135	118.741	0.158147	0.51793	0.72104	Rev3l	10	39732118	7	protein_coding
ENSMUSG00000019842	ENSMUSG00000019842	484.083	323.151	282.238	293.464	311.861	338.959	-0.39025	0.0305881	0.11328	Traf3ip2	10	39612934	5	protein_coding
ENSMUSG00000019843	ENSMUSG00000019843	214.05	171.125	476.721	433.816	402.643	339.671	1.06382	4.83754e-10	1.42124e-08	Fyn	10	39368855	9	protein_coding
ENSMUSG00000019845	ENSMUSG00000019845	148.189	154.318	151.792	183.187	150.591	157.615	0.0815041	0.701971	0.850255	Tube1	10	39134023	1	protein_coding
ENSMUSG00000019846	ENSMUSG00000019846	57.08	37.4335	41.5055	36.4551	10.6802	36.6309	-0.304835	0.271884	0.499447	Lama4	10	38965515	7	protein_coding
ENSMUSG00000019849	ENSMUSG00000019849	440.175	559.975	530.085	521.308	576.73	525.654	0.105424	0.468184	0.68331	Prep	10	45067206	1	protein_coding
ENSMUSG00000019850	ENSMUSG00000019850	524.697	644.773	775.561	774.671	761.497	696.24	0.372368	0.00350781	0.0205947	Tnfaip3	10	19000910	6	protein_coding
ENSMUSG00000019851	ENSMUSG00000019851	115.258	141.331	116.215	123.036	79.0333	114.975	-0.207774	0.389028	0.614135	Perp	10	18845071	1	protein_coding
ENSMUSG00000019853	ENSMUSG00000019853	377.606	342.249	436.401	380.956	434.683	394.379	0.196214	0.204137	0.418641	Hebp2	10	18540123	1	protein_coding
ENSMUSG00000019854	ENSMUSG00000019854	729.966	852.567	885.847	849.404	902.475	844.052	0.142191	0.220023	0.438593	Reps1	10	18055861	10	protein_coding
ENSMUSG00000019856	ENSMUSG00000019856	12.0746	19.8627	9.48698	11.8479	10.6802	12.7905	-0.171608	0.496716	0.705268	Fam184a	10	53633145	8	protein_coding
ENSMUSG00000019857	ENSMUSG00000019857	1026.34	1111.55	1220.26	1021.65	1072.29	1090.42	0.0431153	0.69267	0.844783	Asf1a	10	53596961	1	protein_coding
ENSMUSG00000019861	ENSMUSG00000019861	437.98	316.275	326.115	392.804	379.146	370.464	-0.0328632	0.848813	0.932574	Gopc	10	52337024	2	protein_coding
ENSMUSG00000019863	ENSMUSG00000019863	160.263	173.416	190.925	165.871	178.359	173.767	0.0783856	0.701651	0.85008	Qrsl1	10	43874188	3	protein_coding
ENSMUSG00000019864	ENSMUSG00000019864	128.43	89.3821	54.5501	88.4036	89.7135	90.0959	-0.334275	0.193299	0.403771	Rtn4ip1	10	43901807	2	protein_coding
ENSMUSG00000019866	ENSMUSG00000019866	70.2524	27.5022	54.5501	36.4551	43.7887	46.5097	-0.0586619	0.833154	0.922726	Aim1	10	43950307	1	protein_coding
ENSMUSG00000019868	ENSMUSG00000019868	590.559	570.67	443.516	526.776	454.976	517.299	-0.267597	0.0557891	0.176349	Vta1	10	14654755	6	protein_coding
ENSMUSG00000019873	ENSMUSG00000019873	893.522	754.782	1408.82	1522.91	1546.49	1225.3	0.829088	3.10786e-15	1.64286e-13	Reep3	10	67009189	1	protein_coding
ENSMUSG00000019876	ENSMUSG00000019876	2.19539	12.9871	3.55762	12.7593	4.27207	7.1543	-0.025265	0.90167	0.958587	Pkib	10	57631981	11	protein_coding
ENSMUSG00000019877	ENSMUSG00000019877	1777.17	1835.77	1940.09	2251.1	2207.59	2002.34	0.234184	0.00696886	0.035692	Serinc1	10	57515774	5	protein_coding
ENSMUSG00000019878	ENSMUSG00000019878	906.694	823.537	730.497	859.429	809.557	825.943	-0.105016	0.375324	0.601017	Hsf2	10	57486385	1	protein_coding
ENSMUSG00000019880	ENSMUSG00000019880	5.48847	13.7511	18.974	18.2275	14.9522	14.2787	0.239405	0.348127	0.575372	Rspo3	10	29453109	1	protein_coding
ENSMUSG00000019883	ENSMUSG00000019883	31.8331	14.515	28.4609	28.2527	22.4284	25.098	0.0841458	0.759734	0.884352	Echdc1	10	29313166	4	protein_coding
ENSMUSG00000019889	ENSMUSG00000019889	989.021	860.971	972.415	910.466	906.747	927.924	0.00896916	0.935805	0.97204	Ptprk	10	28074820	1	protein_coding
ENSMUSG00000019891	ENSMUSG00000019891	225.027	233.005	217.015	175.896	210.399	212.268	-0.163822	0.397485	0.622289	Dcbld1	10	52233619	3	protein_coding
ENSMUSG00000019894	ENSMUSG00000019894	62.5685	46.6009	17.7881	17.3162	18.1563	32.486	-0.809818	0.00368855	0.0214645	Slc6a15	10	103367808	2	protein_coding
ENSMUSG00000019897	ENSMUSG00000019897	2034.03	2102.39	1593.81	1718.86	1531.54	1796.12	-0.348219	4.42772e-05	0.00049714	Ccdc59	10	105841067	3	protein_coding
ENSMUSG00000019899	ENSMUSG00000019899	31.8331	13.7511	4.74349	20.0503	7.47612	15.5708	-0.300366	0.230138	0.451364	Lama2	10	26980036	7	protein_coding
ENSMUSG00000019907	ENSMUSG00000019907	637.76	540.112	635.628	766.468	696.348	655.263	0.236945	0.0774889	0.2219	Ppp1r12a	10	108162400	1	protein_coding
ENSMUSG00000019916	ENSMUSG00000019916	585.07	640.953	645.115	740.038	705.96	663.427	0.174774	0.16705	0.367379	P4ha1	10	59323296	3	protein_coding
ENSMUSG00000019917	ENSMUSG00000019917	706.914	868.61	709.152	716.343	724.116	745.027	-0.132454	0.287936	0.517492	2010-09-01	10	59164113	1	protein_coding
ENSMUSG00000019920	ENSMUSG00000019920	1416.02	1451.5	1946.02	1977.69	2038.85	1766.02	0.460443	1.67629e-08	3.94787e-07	Lims1	10	58323466	5	protein_coding
ENSMUSG00000019923	ENSMUSG00000019923	4790.33	4747.94	3792.42	3995.48	3859.82	4237.2	-0.292755	9.41742e-07	1.57873e-05	Zwint	10	72654845	6	protein_coding
ENSMUSG00000019927	ENSMUSG00000019927	1284.3	1418.65	1164.53	1306.92	1333.95	1301.67	-0.088948	0.375514	0.601254	Ube2d1	10	71254980	3	protein_coding
ENSMUSG00000019929	ENSMUSG00000019929	39.5169	49.6567	87.7546	88.4036	66.2171	66.3098	0.555174	0.0359974	0.127647	Dcn	10	97479500	2	protein_coding
ENSMUSG00000019942	ENSMUSG00000019942	3621.29	4118.45	3895.59	4051.98	4027.49	3942.96	0.0428492	0.536267	0.734982	Cdk1	10	69336635	7	protein_coding
ENSMUSG00000019943	ENSMUSG00000019943	583.973	563.795	581.077	550.472	450.703	546.004	-0.112965	0.430049	0.651823	Atp2b1	10	98915152	1	protein_coding
ENSMUSG00000019944	ENSMUSG00000019944	71.35	129.107	69.9665	66.5306	88.6455	85.12	-0.291186	0.262939	0.489513	Rhobtb1	10	69151434	13	protein_coding
ENSMUSG00000019947	ENSMUSG00000019947	1379.8	1296.42	626.141	771.937	730.524	960.965	-0.871906	3.51099e-14	1.68947e-12	Arid5b	10	68095593	1	protein_coding
ENSMUSG00000019948	ENSMUSG00000019948	377.606	398.782	351.018	349.969	307.589	356.993	-0.189933	0.230713	0.452246	Actr6	10	89711973	1	protein_coding
ENSMUSG00000019951	ENSMUSG00000019951	1523.6	1582.14	1719.51	1923.92	1983.31	1746.5	0.265333	0.00301115	0.018127	Uhrf1bp1l	10	89744991	1	protein_coding
ENSMUSG00000019952	ENSMUSG00000019952	445.663	240.644	310.699	290.729	253.12	308.171	-0.220688	0.280711	0.509628	Poc1b	10	99107036	6	protein_coding
ENSMUSG00000019960	ENSMUSG00000019960	3915.47	3887.74	3308.58	3065.87	3096.18	3454.77	-0.301746	4.57168e-06	6.743e-05	Dusp6	10	99263231	1	protein_coding
ENSMUSG00000019961	ENSMUSG00000019961	2004.39	1805.21	2444.08	2598.34	2750.15	2320.43	0.439295	1.06965e-07	2.15778e-06	Tmpo	10	91147571	5	protein_coding
ENSMUSG00000019966	ENSMUSG00000019966	605.927	731.863	2483.22	2348.62	2650.82	1764.09	1.83176	5.26202e-77	4.23417e-74	Kitl	10	100015630	3	protein_coding
ENSMUSG00000019969	ENSMUSG00000019969	491.766	415.588	543.13	462.98	451.772	473.047	0.0927921	0.536731	0.73527	Psen1	12	83688203	2	protein_coding
ENSMUSG00000019970	ENSMUSG00000019970	11783.7	11315.6	7993.97	7792.28	7449.42	9267	-0.571344	1.49156e-28	2.11802e-26	Sgk1	10	21882184	13	protein_coding
ENSMUSG00000019971	ENSMUSG00000019971	63.6662	71.0473	53.3643	61.9737	55.5369	61.1177	-0.159254	0.547776	0.743091	Cep290	10	100488289	1	protein_coding
ENSMUSG00000019975	ENSMUSG00000019975	805.707	750.962	852.642	877.656	781.789	813.751	0.102344	0.374783	0.600349	Ikbip	10	91082940	5	protein_coding
ENSMUSG00000019977	ENSMUSG00000019977	1677.27	1534.01	2342.1	2200.98	2259.93	2002.86	0.488341	2.07946e-09	5.51627e-08	Hbs1l	10	21295979	2	protein_coding
ENSMUSG00000019978	ENSMUSG00000019978	896.815	919.795	1062.54	1221.25	1080.83	1036.25	0.293296	0.00616051	0.0323645	Epb4.1l2	10	25359798	2	protein_coding
ENSMUSG00000019979	ENSMUSG00000019979	197.585	207.794	268.007	209.617	259.528	228.506	0.23671	0.216861	0.434922	Apaf1	10	90989311	8	protein_coding
ENSMUSG00000019984	ENSMUSG00000019984	540.065	511.082	608.353	503.992	682.463	569.191	0.172435	0.238061	0.460727	Med23	10	24869986	10	protein_coding
ENSMUSG00000019986	ENSMUSG00000019986	10.9769	22.9185	50.9925	45.5689	50.1968	36.1307	0.725992	0.00923941	0.0449979	Ahi1	10	20952547	2	protein_coding
ENSMUSG00000019987	ENSMUSG00000019987	50.4939	72.5752	42.6914	64.7078	85.4414	63.1819	0.0365344	0.892923	0.953725	Arg1	10	24915208	1	protein_coding
ENSMUSG00000019988	ENSMUSG00000019988	353.457	459.134	461.304	485.764	462.452	444.422	0.188366	0.220837	0.439671	Nedd1	10	92684746	1	protein_coding
ENSMUSG00000019989	ENSMUSG00000019989	90.0108	76.3949	176.695	121.213	144.182	121.699	0.629304	0.00774512	0.0388436	Enpp3	10	24773814	1	protein_coding
ENSMUSG00000019990	ENSMUSG00000019990	69.1547	87.8542	42.6914	39.1892	44.8567	56.7492	-0.573503	0.032755	0.119472	Pde7b	10	20398004	7	protein_coding
ENSMUSG00000019992	ENSMUSG00000019992	197.585	287.245	413.869	319.893	350.31	313.78	0.49387	0.00829962	0.0412249	Mtfr2	10	20347819	1	protein_coding
ENSMUSG00000019996	ENSMUSG00000019996	23.0516	11.4592	2.37174	0.911377	0	7.55878	-0.558722	0.00746347	0.0377447	Map7	10	20148471	2	protein_coding
ENSMUSG00000019997	ENSMUSG00000019997	4890.22	5541.69	6444.03	6369.62	6322.67	5913.64	0.285405	4.46926e-06	6.60539e-05	Ctgf	10	24595442	3	protein_coding
ENSMUSG00000019998	ENSMUSG00000019998	1081.23	983.967	1283.11	1480.99	1317.93	1229.45	0.386523	0.000184129	0.00170193	Stx7	10	24149317	1	protein_coding
ENSMUSG00000020003	ENSMUSG00000020003	115.258	183.348	132.818	97.5174	111.074	128.003	-0.305321	0.200307	0.413225	Pex7	10	19859929	4	protein_coding
ENSMUSG00000020007	ENSMUSG00000020007	23.0516	0.763949	4.74349	3.64551	0	6.4409	-0.234865	0.186945	0.395575	Il20ra	10	19712587	1	protein_coding
ENSMUSG00000020009	ENSMUSG00000020009	436.882	605.048	673.576	685.356	694.212	619.014	0.360579	0.0121843	0.0560424	Ifngr1	10	19591949	6	protein_coding
ENSMUSG00000020015	ENSMUSG00000020015	1308.45	1363.65	1392.21	1277.75	1315.8	1331.57	-0.00930504	0.920267	0.96623	Cdk17	10	93160876	1	protein_coding
ENSMUSG00000020018	ENSMUSG00000020018	87.8154	58.8241	41.5055	35.5437	48.0608	54.3499	-0.496639	0.0679048	0.20229	Snrpf	10	93583029	1	protein_coding
ENSMUSG00000020019	ENSMUSG00000020019	118.551	130.635	314.256	242.426	281.957	217.565	0.987466	5.95184e-07	1.04128e-05	Ntn4	10	93640681	2	protein_coding
ENSMUSG00000020021	ENSMUSG00000020021	296.377	321.623	199.227	221.465	210.399	249.818	-0.489712	0.00644702	0.0336853	Fgd6	10	94036001	3	protein_coding
ENSMUSG00000020022	ENSMUSG00000020022	1240.39	972.507	928.538	988.844	1112.87	1048.63	-0.121875	0.319109	0.547563	Ndufa12	10	94198955	4	protein_coding
ENSMUSG00000020023	ENSMUSG00000020023	1141.6	1127.59	822.995	812.949	776.449	936.317	-0.478387	4.9741e-06	7.24069e-05	Tmcc3	10	94311949	9	protein_coding
ENSMUSG00000020024	ENSMUSG00000020024	577.387	598.936	719.825	818.417	720.912	687.095	0.338276	0.00652187	0.0339916	Cep83	10	94688790	1	protein_coding
ENSMUSG00000020027	ENSMUSG00000020027	19.7585	4.5837	18.974	41.012	20.2923	20.9241	0.364355	0.164662	0.364451	Socs2	10	95385362	14	protein_coding
ENSMUSG00000020029	ENSMUSG00000020029	3233.8	3114.62	4118.53	4504.94	4243.23	3843.03	0.429171	6.86993e-11	2.23604e-09	Nudt4	10	95547007	1	protein_coding
ENSMUSG00000020032	ENSMUSG00000020032	882.545	1042.79	1009.18	987.933	1047.73	994.034	0.070351	0.523526	0.726109	Nuak1	10	84370905	2	protein_coding
ENSMUSG00000020034	ENSMUSG00000020034	47.2008	35.1417	24.9033	34.6323	58.741	40.1238	-0.028503	0.918583	0.965512	Tcp11l2	10	84576626	3	protein_coding
ENSMUSG00000020038	ENSMUSG00000020038	333.699	202.447	217.015	261.565	263.8	255.705	-0.0904103	0.657642	0.821641	Cry1	10	85131702	1	protein_coding
ENSMUSG00000020042	ENSMUSG00000020042	1338.09	1335.38	725.754	741.861	878.979	1004.01	-0.740419	4.29381e-11	1.43299e-09	Btbd11	10	85386814	8	protein_coding
ENSMUSG00000020044	ENSMUSG00000020044	289.791	203.974	730.497	783.785	859.754	573.56	1.54781	9.29663e-24	9.16002e-22	Timp3	10	86300372	4	protein_coding
ENSMUSG00000020048	ENSMUSG00000020048	1048.3	1187.18	1322.25	1529.29	1405.51	1298.5	0.331296	0.00124362	0.0086975	Hsp90b1	10	86690209	5	protein_coding
ENSMUSG00000020053	ENSMUSG00000020053	24.1492	38.9614	27.2751	24.6072	46.9928	32.3971	0.0246713	0.929384	0.969705	Igf1	10	87858265	8	protein_coding
ENSMUSG00000020056	ENSMUSG00000020056	757.408	873.194	890.59	866.72	799.945	837.572	0.0588033	0.616067	0.791844	Ccdc53	10	88201093	8	protein_coding
ENSMUSG00000020057	ENSMUSG00000020057	63.6662	45.073	122.145	108.454	89.7135	85.8103	0.683256	0.00740995	0.0375134	Dram1	10	88322804	3	protein_coding
ENSMUSG00000020062	ENSMUSG00000020062	13.1723	1.5279	10.6729	10.0252	13.8842	9.85649	0.134137	0.551647	0.745782	Slc5a8	10	88885992	1	protein_coding
ENSMUSG00000020063	ENSMUSG00000020063	784.851	913.683	649.858	567.788	606.634	704.563	-0.459054	0.000285872	0.00249432	Sirt1	10	63319005	7	protein_coding
ENSMUSG00000020064	ENSMUSG00000020064	517.013	570.67	592.936	569.611	641.879	578.422	0.134359	0.310575	0.540021	Herc4	10	63243797	1	protein_coding
ENSMUSG00000020069	ENSMUSG00000020069	508.232	566.85	355.762	410.12	406.915	449.576	-0.42513	0.00389558	0.022417	Hnrnph3	10	63014664	6	protein_coding
ENSMUSG00000020070	ENSMUSG00000020070	625.685	635.606	611.91	709.963	604.498	637.532	0.0257086	0.842532	0.929015	Rufy2	10	62980223	8	protein_coding
ENSMUSG00000020072	ENSMUSG00000020072	8.78154	5.34764	2.37174	0.911377	11.7482	5.8321	-0.0671199	0.723894	0.864162	Pbld1	10	63024315	5	protein_coding
ENSMUSG00000020074	ENSMUSG00000020074	2981.33	3521.04	3842.23	4003.68	3679.32	3605.52	0.234615	0.00246284	0.015277	Ccar1	10	62743928	1	protein_coding
ENSMUSG00000020075	ENSMUSG00000020075	1960.48	2062.66	1670.89	1953.99	1649.02	1859.41	-0.188314	0.0417677	0.142584	Ddx21	10	62580248	1	protein_coding
ENSMUSG00000020076	ENSMUSG00000020076	1246.98	1328.51	1155.04	1165.65	1276.28	1234.49	-0.100748	0.303156	0.532189	Ddx50	10	62616023	1	protein_coding
ENSMUSG00000020078	ENSMUSG00000020078	1439.08	1223.85	1579.58	1646.86	1707.76	1519.42	0.298188	0.00195141	0.0126689	Vps26a	10	62454843	2	protein_coding
ENSMUSG00000020079	ENSMUSG00000020079	774.971	740.267	747.1	727.279	650.423	728.008	-0.0917642	0.447856	0.667081	Supv3l1	10	62429209	5	protein_coding
ENSMUSG00000020083	ENSMUSG00000020083	0	0	21.3457	10.0252	19.2243	10.119	0.649818	0.00469092	0.0260719	2010107G23Rik	10	62107655	11	protein_coding
ENSMUSG00000020085	ENSMUSG00000020085	148.189	108.481	169.58	161.314	161.271	149.767	0.2911	0.184819	0.39292	Aifm2	10	61715263	7	protein_coding
ENSMUSG00000020086	ENSMUSG00000020086	136.114	113.828	80.6393	48.303	59.809	87.7387	-0.70095	0.0059612	0.0315222	H2afy2	10	61738665	1	protein_coding
ENSMUSG00000020087	ENSMUSG00000020087	85.6201	116.884	135.189	82.9353	117.482	107.622	0.0978727	0.692649	0.844783	Tysnd1	10	61695514	1	protein_coding
ENSMUSG00000020088	ENSMUSG00000020088	1649.83	1733.4	1992.27	2067	1907.48	1870	0.227911	0.00552507	0.0296939	Sar1a	10	61680310	1	protein_coding
ENSMUSG00000020089	ENSMUSG00000020089	1668.49	1556.93	1861.82	1872.88	1776.11	1747.25	0.184757	0.0274558	0.104816	Ppa1	10	61648552	4	protein_coding
ENSMUSG00000020091	ENSMUSG00000020091	1281.01	1286.49	1300.9	1128.29	1319	1263.14	-0.0390407	0.699348	0.848555	Eif4ebp2	10	61432497	2	protein_coding
ENSMUSG00000020092	ENSMUSG00000020092	93.3039	76.3949	64.0371	83.8467	81.1693	79.7504	-0.102395	0.688054	0.841775	Pald1	10	61319657	1	protein_coding
ENSMUSG00000020097	ENSMUSG00000020097	982.435	890.001	1241.61	1067.22	1226.08	1081.47	0.319063	0.00344386	0.0202523	Sgpl1	10	61098642	10	protein_coding
ENSMUSG00000020098	ENSMUSG00000020098	297.475	273.494	201.598	163.137	211.468	229.434	-0.495099	0.00969984	0.0468308	Pcbd1	10	61089343	1	protein_coding
ENSMUSG00000020099	ENSMUSG00000020099	276.619	224.601	279.866	254.274	311.861	269.444	0.151925	0.406421	0.63034	Unc5b	10	60762610	1	protein_coding
ENSMUSG00000020100	ENSMUSG00000020100	273.326	343.013	296.468	349.058	348.174	322.008	0.0905377	0.60015	0.780863	Slc29a3	10	60712072	5	protein_coding
ENSMUSG00000020101	ENSMUSG00000020101	63.6662	19.8627	79.4534	44.6575	103.598	62.2475	0.453953	0.103045	0.267714	4632428N05Rik	10	60346851	7	protein_coding
ENSMUSG00000020102	ENSMUSG00000020102	50.4939	30.558	11.8587	18.2275	14.9522	25.2181	-0.609038	0.0271925	0.104122	Slc16a7	10	125226464	2	protein_coding
ENSMUSG00000020105	ENSMUSG00000020105	443.468	368.224	308.327	316.248	291.569	345.567	-0.368546	0.0238511	0.0942332	Lrig3	10	125966219	1	protein_coding
ENSMUSG00000020107	ENSMUSG00000020107	1790.34	1875.5	1944.83	1805.44	2098.65	1902.95	0.0855864	0.328111	0.556286	Anapc16	10	59987409	8	protein_coding
ENSMUSG00000020108	ENSMUSG00000020108	697.035	671.511	804.021	709.052	886.455	753.615	0.212516	0.0921209	0.248456	Ddit4	10	59949675	1	protein_coding
ENSMUSG00000020109	ENSMUSG00000020109	976.947	792.215	878.731	781.962	764.701	838.911	-0.121075	0.331616	0.559284	Dnajb12	10	59879556	5	protein_coding
ENSMUSG00000020111	ENSMUSG00000020111	392.974	388.85	531.271	502.169	532.941	469.641	0.388955	0.00547699	0.0294793	Micu1	10	59702477	12	protein_coding
ENSMUSG00000020114	ENSMUSG00000020114	1004.39	1137.52	971.229	1045.35	911.019	1013.9	-0.129736	0.239325	0.461939	Cand1	10	119199255	4	protein_coding
ENSMUSG00000020115	ENSMUSG00000020115	552.14	457.606	622.583	616.091	664.307	582.545	0.311762	0.0215606	0.0873276	Tbk1	10	121546455	1	protein_coding
ENSMUSG00000020116	ENSMUSG00000020116	1384.19	1437.75	1827.43	1850.1	1656.5	1631.19	0.324384	0.00026585	0.00234077	Pno1	11	17203198	2	protein_coding
ENSMUSG00000020121	ENSMUSG00000020121	24.1492	41.2533	22.5316	27.3413	26.7004	28.3952	-0.16887	0.543534	0.73945	Srgap1	10	121780991	5	protein_coding
ENSMUSG00000020122	ENSMUSG00000020122	154.775	103.897	258.52	251.54	277.685	209.283	0.862595	2.62418e-05	0.000317002	Egfr	11	16752203	5	protein_coding
ENSMUSG00000020124	ENSMUSG00000020124	784.851	948.061	897.705	959.68	738	865.66	-0.00367508	0.977708	0.991258	Usp15	10	123113244	1	protein_coding
ENSMUSG00000020128	ENSMUSG00000020128	427.003	461.425	594.122	719.988	604.498	561.407	0.490234	0.000464581	0.00376763	Vps54	11	21239281	7	protein_coding
ENSMUSG00000020130	ENSMUSG00000020130	957.188	704.361	822.995	914.112	869.366	853.605	0.0651441	0.620578	0.79461	Tbc1d15	10	115197877	1	protein_coding
ENSMUSG00000020131	ENSMUSG00000020131	182.217	252.103	282.238	167.693	187.971	214.444	-0.0311206	0.887011	0.951414	Pcsk4	10	80321283	6	protein_coding
ENSMUSG00000020132	ENSMUSG00000020132	1048.3	1116.13	901.263	1154.72	955.876	1035.26	-0.102138	0.387694	0.612964	Rab21	10	115289863	1	protein_coding
ENSMUSG00000020133	ENSMUSG00000020133	870.471	838.816	796.906	740.038	661.103	781.467	-0.211246	0.0796912	0.226022	2310011J03Rik	10	80318254	1	protein_coding
ENSMUSG00000020134	ENSMUSG00000020134	265.642	266.618	396.081	460.246	407.983	359.314	0.604288	0.000156679	0.0014736	Peli1	11	21091291	4	protein_coding
ENSMUSG00000020135	ENSMUSG00000020135	0	16.0429	26.0892	17.3162	4.27207	12.7441	0.166078	0.442862	0.662509	Apc2	10	80295977	6	protein_coding
ENSMUSG00000020137	ENSMUSG00000020137	396.267	449.202	360.505	398.272	400.507	400.951	-0.120205	0.430877	0.652661	Thap2	10	115369966	1	protein_coding
ENSMUSG00000020142	ENSMUSG00000020142	184.412	203.974	211.085	232.401	227.488	211.872	0.175007	0.35996	0.586529	Slc1a4	11	20302180	2	protein_coding
ENSMUSG00000020149	ENSMUSG00000020149	2506.03	2412.55	2655.17	2856.26	2620.92	2610.19	0.139102	0.0595538	0.184286	Rab1	11	20201432	6	protein_coding
ENSMUSG00000020150	ENSMUSG00000020150	204.171	272.73	167.208	136.707	131.366	182.436	-0.59852	0.00457121	0.0255832	Gamt	10	80258151	4	protein_coding
ENSMUSG00000020152	ENSMUSG00000020152	1486.28	1333.09	2306.52	2093.43	2062.34	1856.33	0.596909	2.11638e-11	7.44019e-10	Actr2	11	20062304	3	protein_coding
ENSMUSG00000020153	ENSMUSG00000020153	956.091	1097.8	947.512	944.187	865.094	962.136	-0.155695	0.160581	0.358531	Ndufs7	10	80249121	6	protein_coding
ENSMUSG00000020154	ENSMUSG00000020154	85.6201	63.4078	152.978	152.2	137.774	118.396	0.762413	0.00115807	0.0081902	Ptprb	10	116301374	1	protein_coding
ENSMUSG00000020156	ENSMUSG00000020156	1052.69	831.177	866.873	972.44	859.754	916.586	-0.0589515	0.632818	0.803545	Mum1	10	80226434	11	protein_coding
ENSMUSG00000020160	ENSMUSG00000020160	860.591	1012.23	928.538	979.731	823.442	920.907	-0.0400946	0.736869	0.872346	Meis1	11	18879817	9	protein_coding
ENSMUSG00000020163	ENSMUSG00000020163	2443.46	2580.62	1917.56	1844.63	1970.49	2151.35	-0.388014	5.19628e-07	9.26883e-06	Uqcr11	10	80402997	3	protein_coding
ENSMUSG00000020166	ENSMUSG00000020166	1142.7	1065.71	1098.12	1425.39	1306.19	1207.62	0.202552	0.0753415	0.217922	Cnot2	10	116485161	16	protein_coding
ENSMUSG00000020167	ENSMUSG00000020167	1938.53	1830.42	1954.32	1916.63	1773.98	1882.77	-0.00135471	0.987064	0.994177	Tcf3	10	80409514	14	protein_coding
ENSMUSG00000020170	ENSMUSG00000020170	1972.55	1723.47	1849.96	1964.02	2014.28	1904.86	0.0725086	0.408674	0.632291	Frs2	10	117070129	1	protein_coding
ENSMUSG00000020171	ENSMUSG00000020171	1922.06	1725	1233.31	1342.46	1227.15	1490	-0.507239	5.90433e-08	1.25578e-06	Yeats4	10	117215142	1	protein_coding
ENSMUSG00000020173	ENSMUSG00000020173	209.659	156.61	171.951	148.555	146.318	166.619	-0.190016	0.374496	0.600246	Cobl	11	12236608	10	protein_coding
ENSMUSG00000020175	ENSMUSG00000020175	50.4939	13.7511	21.3457	44.6575	36.3126	33.3122	0.0457598	0.868025	0.941945	Rab36	10	75037058	8	protein_coding
ENSMUSG00000020176	ENSMUSG00000020176	1635.56	1562.28	2257.9	2134.45	2156.33	1949.3	0.440198	3.40736e-08	7.54622e-07	Grb10	11	11930508	9	protein_coding
ENSMUSG00000020178	ENSMUSG00000020178	0	9.16739	7.11523	8.2024	1.06802	5.11061	0.0233675	0.891467	0.952798	Adora2a	10	75316943	1	protein_coding
ENSMUSG00000020180	ENSMUSG00000020180	9395.15	9825.15	8758.85	8450.29	8582.59	9002.41	-0.159995	0.00119799	0.00841092	Snrpd3	10	75517551	2	protein_coding
ENSMUSG00000020181	ENSMUSG00000020181	145.993	176.472	111.472	142.175	107.87	136.796	-0.333425	0.140374	0.328853	Nav3	10	109682660	6	protein_coding
ENSMUSG00000020183	ENSMUSG00000020183	10.9769	7.63949	32.0186	27.3413	9.61216	17.5177	0.38988	0.13333	0.317886	Cpm	10	117629500	4	protein_coding
ENSMUSG00000020184	ENSMUSG00000020184	2512.62	2520.27	2149.99	2499.91	2124.29	2361.41	-0.151558	0.0747762	0.216828	Mdm2	10	117688888	9	protein_coding
ENSMUSG00000020185	ENSMUSG00000020185	896.815	864.027	936.839	1038.97	1007.14	948.758	0.170371	0.111516	0.28105	E2f7	10	110745439	9	protein_coding
ENSMUSG00000020186	ENSMUSG00000020186	911.085	854.095	526.527	487.587	433.615	642.582	-0.820713	2.82949e-10	8.5737e-09	Csrp2	10	110920177	1	protein_coding
ENSMUSG00000020189	ENSMUSG00000020189	362.239	356.764	203.97	298.02	242.44	292.687	-0.465603	0.0111	0.0521651	Osbpl8	10	111164802	2	protein_coding
ENSMUSG00000020190	ENSMUSG00000020190	997.803	892.293	1083.89	1065.4	1163.07	1040.49	0.217776	0.0397216	0.137591	Mknk2	10	80665332	1	protein_coding
ENSMUSG00000020196	ENSMUSG00000020196	324.917	330.79	262.078	215.085	322.541	291.082	-0.262475	0.158249	0.354975	Cabin1	10	75646110	1	protein_coding
ENSMUSG00000020198	ENSMUSG00000020198	845.224	932.018	1091	904.998	1068.02	968.252	0.188849	0.103969	0.269004	Ap3d1	10	80706978	1	protein_coding
ENSMUSG00000020205	ENSMUSG00000020205	1814.49	1954.18	1679.2	1620.43	1557.17	1725.09	-0.215128	0.0114983	0.0535501	Phlda1	10	111506286	2	protein_coding
ENSMUSG00000020211	ENSMUSG00000020211	1005.49	923.615	907.192	752.798	741.204	866.059	-0.25614	0.0347156	0.124549	Sf3a2	10	80798198	4	protein_coding
ENSMUSG00000020212	ENSMUSG00000020212	85.6201	102.369	119.773	115.745	98.2576	104.353	0.18069	0.450727	0.66923	Mdm1	10	118141787	4	protein_coding
ENSMUSG00000020219	ENSMUSG00000020219	3558.72	3419.44	2755.97	2602.89	2556.83	2978.77	-0.396722	1.07215e-08	2.56254e-07	Timm13	10	80899450	1	protein_coding
ENSMUSG00000020220	ENSMUSG00000020220	64.7639	25.2103	54.5501	58.3282	57.673	52.1051	0.197054	0.476713	0.691301	Vps13d	4	144972622	11	protein_coding
ENSMUSG00000020224	ENSMUSG00000020224	544.456	524.069	386.594	486.676	506.24	489.607	-0.197236	0.188452	0.397717	Llph	10	120227070	2	protein_coding
ENSMUSG00000020225	ENSMUSG00000020225	937.43	867.082	639.185	690.824	678.191	762.543	-0.409083	0.000435622	0.00357077	Tmbim4	10	120201590	10	protein_coding
ENSMUSG00000020227	ENSMUSG00000020227	5.48847	34.3777	20.1598	30.9868	8.54414	19.9114	-0.00517596	0.983709	0.993393	Irak3	10	120141648	5	protein_coding
ENSMUSG00000020228	ENSMUSG00000020228	137.212	168.833	150.606	162.225	195.447	162.865	0.117177	0.586292	0.770586	Helb	10	120083608	3	protein_coding
ENSMUSG00000020230	ENSMUSG00000020230	401.756	312.455	429.286	387.335	340.698	374.306	0.103135	0.540498	0.738368	Prmt2	10	76207222	7	protein_coding
ENSMUSG00000020231	ENSMUSG00000020231	389.681	344.541	286.981	297.109	362.058	336.074	-0.194785	0.249709	0.473215	Dip2a	10	76259429	8	protein_coding
ENSMUSG00000020232	ENSMUSG00000020232	466.52	344.541	354.576	300.755	332.154	359.709	-0.266864	0.118828	0.294457	Hmg20b	10	81346048	13	protein_coding
ENSMUSG00000020235	ENSMUSG00000020235	399.56	417.116	526.527	358.171	421.867	424.648	0.0805297	0.629213	0.800969	Fzr1	10	81366222	6	protein_coding
ENSMUSG00000020238	ENSMUSG00000020238	838.637	712.001	653.416	655.28	680.327	707.932	-0.211559	0.087391	0.239775	Ncln	10	81486249	9	protein_coding
ENSMUSG00000020241	ENSMUSG00000020241	170.142	174.944	232.431	199.592	246.712	204.764	0.332101	0.0910055	0.246517	Col6a2	10	76595762	3	protein_coding
ENSMUSG00000020246	ENSMUSG00000020246	149.286	333.082	362.877	300.755	278.753	284.95	0.298697	0.17753	0.382414	Hcfc2	10	82696160	4	protein_coding
ENSMUSG00000020248	ENSMUSG00000020248	998.901	1016.82	889.404	994.313	976.168	975.12	-0.0765791	0.470619	0.685346	Nfyb	10	82748701	7	protein_coding
ENSMUSG00000020250	ENSMUSG00000020250	2352.36	2336.16	3399.9	3102.33	3358.92	2909.93	0.47899	2.16517e-11	7.59328e-10	Txnrd1	10	82859206	1	protein_coding
ENSMUSG00000020251	ENSMUSG00000020251	91.1085	93.2018	78.2676	81.1126	89.7135	86.6808	-0.110042	0.65676	0.820964	Glt8d2	10	82650433	7	protein_coding
ENSMUSG00000020253	ENSMUSG00000020253	480.79	519.485	477.907	350.88	409.051	447.623	-0.257017	0.10196	0.266137	Ppm1m	9	106194172	5	protein_coding
ENSMUSG00000020255	ENSMUSG00000020255	2149.28	1799.1	2214.02	1974.04	1800.68	1987.43	0.0166298	0.86886	0.942185	D10Wsu102e	10	83360221	1	protein_coding
ENSMUSG00000020256	ENSMUSG00000020256	29.6377	71.0473	58.1077	65.6192	77.9653	60.4754	0.237292	0.386882	0.612214	Aldh1l2	10	83487450	7	protein_coding
ENSMUSG00000020257	ENSMUSG00000020257	3068.05	2954.19	2560.3	2492.62	2767.23	2768.48	-0.204178	0.00557866	0.0299153	Wdr82	9	106170928	3	protein_coding
ENSMUSG00000020258	ENSMUSG00000020258	2.19539	5.34764	5.92936	9.11377	14.9522	7.50768	0.230871	0.285756	0.514851	Glyctk	9	106152857	4	protein_coding
ENSMUSG00000020260	ENSMUSG00000020260	840.833	768.533	712.709	719.988	639.743	736.361	-0.207652	0.0856753	0.236636	Pofut2	10	77259300	1	protein_coding
ENSMUSG00000020261	ENSMUSG00000020261	223.929	185.64	213.457	188.655	210.399	204.416	-0.00171888	0.993019	0.996206	Slc36a1	11	55204350	5	protein_coding
ENSMUSG00000020262	ENSMUSG00000020262	144.895	127.58	92.498	117.568	163.407	129.189	-0.0961767	0.686932	0.840723	Adarb1	10	77290726	13	protein_coding
ENSMUSG00000020263	ENSMUSG00000020263	231.613	191.751	212.271	164.048	182.631	196.463	-0.15474	0.445641	0.665429	Appl2	10	83600033	14	protein_coding
ENSMUSG00000020265	ENSMUSG00000020265	8670.68	8953.49	8605.88	8143.16	8359.37	8546.51	-0.074309	0.141469	0.330331	Sumo3	10	77606097	9	protein_coding
ENSMUSG00000020267	ENSMUSG00000020267	9514.8	10164.3	8818.15	8760.16	8826.1	9216.71	-0.160129	0.00138545	0.00955111	Hint1	11	54866383	2	protein_coding
ENSMUSG00000020268	ENSMUSG00000020268	87.8154	73.3391	80.6393	113.011	56.6049	82.2819	0.0381045	0.884526	0.950547	Lyrm7	11	54826866	6	protein_coding
ENSMUSG00000020271	ENSMUSG00000020271	847.419	972.507	1032.89	977.908	975.1	961.166	0.121374	0.267263	0.494069	Fbxw11	11	32642724	5	protein_coding
ENSMUSG00000020272	ENSMUSG00000020272	77.9362	111.537	142.305	135.795	91.8495	111.884	0.274134	0.265409	0.491836	Stk10	11	32533305	2	protein_coding
ENSMUSG00000020273	ENSMUSG00000020273	311.745	314.747	364.063	407.386	308.657	341.32	0.181342	0.282638	0.511523	Papolg	11	23862646	4	protein_coding
ENSMUSG00000020275	ENSMUSG00000020275	99.8901	110.773	75.8958	100.252	110.006	99.3632	-0.105535	0.666323	0.827595	Rel	11	23741514	1	protein_coding
ENSMUSG00000020277	ENSMUSG00000020277	312.843	242.172	209.899	214.174	256.324	247.082	-0.248341	0.192773	0.402966	Pfkl	10	77986947	4	protein_coding
ENSMUSG00000020280	ENSMUSG00000020280	322.722	253.631	405.568	328.096	326.813	327.366	0.263902	0.13394	0.318711	Pus10	11	23665674	7	protein_coding
ENSMUSG00000020282	ENSMUSG00000020282	531.283	362.876	483.836	287.084	341.766	401.369	-0.230949	0.235422	0.458191	Rhbdf1	11	32209585	9	protein_coding
ENSMUSG00000020283	ENSMUSG00000020283	671.788	746.378	558.546	578.725	509.444	612.976	-0.3492	0.00726197	0.0369709	Pex13	11	23646479	4	protein_coding
ENSMUSG00000020284	ENSMUSG00000020284	290.889	187.168	188.554	178.63	215.74	212.196	-0.243885	0.242893	0.466091	1810043G02Rik	10	77978524	8	protein_coding
ENSMUSG00000020287	ENSMUSG00000020287	61.4708	126.816	152.978	129.416	155.931	125.322	0.452558	0.06702	0.200462	Mpg	11	32226505	4	protein_coding
ENSMUSG00000020288	ENSMUSG00000020288	166.849	183.348	132.818	169.516	112.142	152.935	-0.272909	0.220179	0.438843	Ahsa2	11	23487882	8	protein_coding
ENSMUSG00000020289	ENSMUSG00000020289	421.514	359.056	326.115	245.161	275.549	325.479	-0.416748	0.0168262	0.0721036	Nprl3	11	32225628	16	protein_coding
ENSMUSG00000020290	ENSMUSG00000020290	2902.3	3165.04	3726.01	3827.79	3793.6	3482.95	0.312548	2.75531e-06	4.25458e-05	Xpo1	11	23256041	7	protein_coding
ENSMUSG00000020300	ENSMUSG00000020300	298.573	359.82	399.639	461.157	463.52	396.542	0.383172	0.0157578	0.068622	Cpeb4	11	31872211	3	protein_coding
ENSMUSG00000020303	ENSMUSG00000020303	245.883	224.601	117.401	72.9102	77.9653	147.752	-1.10344	1.40264e-06	2.275e-05	Stc2	11	31357307	5	protein_coding
ENSMUSG00000020305	ENSMUSG00000020305	152.579	85.5623	166.022	128.504	86.5094	123.835	0.0703236	0.781194	0.894806	Asb3	11	30954395	5	protein_coding
ENSMUSG00000020307	ENSMUSG00000020307	1714.6	1978.63	1932.97	1903.87	1799.61	1865.93	0.02232	0.800744	0.904779	Cdc34	10	79682195	2	protein_coding
ENSMUSG00000020308	ENSMUSG00000020308	268.935	236.06	281.052	175.896	255.256	243.44	-0.0766167	0.705292	0.852088	Tpgs1	10	79669410	1	protein_coding
ENSMUSG00000020309	ENSMUSG00000020309	128.43	93.9658	195.669	179.541	192.243	157.97	0.627715	0.00384862	0.0221908	Chac2	11	30976707	2	protein_coding
ENSMUSG00000020311	ENSMUSG00000020311	266.739	346.833	451.817	396.449	385.554	369.479	0.375191	0.0247053	0.0965545	Erlec1	11	30930774	5	protein_coding
ENSMUSG00000020312	ENSMUSG00000020312	91.1085	59.588	64.0371	74.7329	16.0203	61.0974	-0.278124	0.318526	0.546951	Shc2	10	79617940	4	protein_coding
ENSMUSG00000020315	ENSMUSG00000020315	338.089	310.163	369.992	432.904	399.439	370.118	0.282265	0.074194	0.215616	Sptbn1	11	30099395	8	protein_coding
ENSMUSG00000020319	ENSMUSG00000020319	8.78154	22.9185	26.0892	23.6958	22.4284	20.7827	0.212891	0.429781	0.651623	Wdpcp	11	21572235	6	protein_coding
ENSMUSG00000020321	ENSMUSG00000020321	366.629	398.782	653.416	578.725	664.307	532.372	0.672976	1.2448e-06	2.0465e-05	Mdh1	11	21556787	4	protein_coding
ENSMUSG00000020325	ENSMUSG00000020325	135.016	114.592	119.773	152.2	135.638	131.444	0.101675	0.653183	0.81847	Fstl3	10	79777272	3	protein_coding
ENSMUSG00000020326	ENSMUSG00000020326	2885.83	2958.01	4161.23	4137.65	4056.33	3639.81	0.488491	3.64829e-15	1.90765e-13	Ccng1	11	40748552	2	protein_coding
ENSMUSG00000020328	ENSMUSG00000020328	1961.58	1837.3	1845.22	1975.87	1887.19	1901.43	0.00406839	0.960233	0.98429	Nudcd2	11	40733667	5	protein_coding
ENSMUSG00000020329	ENSMUSG00000020329	242.59	173.416	222.944	146.732	156.999	188.536	-0.196914	0.370064	0.596352	Polrmt	10	79736123	13	protein_coding
ENSMUSG00000020330	ENSMUSG00000020330	721.184	881.597	1094.56	1199.37	1029.57	985.257	0.442512	0.0001902	0.00175023	Hmmr	11	40701395	4	protein_coding
ENSMUSG00000020333	ENSMUSG00000020333	28.54	32.0859	16.6022	16.4048	7.47612	20.2218	-0.440904	0.102028	0.266217	Acsl6	11	54303798	15	protein_coding
ENSMUSG00000020334	ENSMUSG00000020334	35.1262	80.9786	52.1784	39.1892	29.9045	47.4754	-0.288112	0.300478	0.529661	Slc22a4	11	53983123	3	protein_coding
ENSMUSG00000020340	ENSMUSG00000020340	25.2469	11.4592	4.74349	2.73413	5.34009	9.90478	-0.470718	0.0438664	0.147861	Cyfip2	11	46193850	5	protein_coding
ENSMUSG00000020346	ENSMUSG00000020346	556.53	519.485	614.282	582.37	485.948	551.723	0.0566485	0.68943	0.842462	Mgat1	11	49244191	13	protein_coding
ENSMUSG00000020349	ENSMUSG00000020349	1001.1	1158.15	1431.35	1448.18	1357.45	1279.24	0.372313	0.000192703	0.00176988	Ppp2ca	11	52098681	2	protein_coding
ENSMUSG00000020354	ENSMUSG00000020354	149.286	191.751	171.951	196.858	278.753	197.72	0.27319	0.209608	0.424906	Sgcd	11	46896253	4	protein_coding
ENSMUSG00000020357	ENSMUSG00000020357	165.752	173.416	155.349	125.77	119.618	147.981	-0.282095	0.196107	0.407695	Flt4	11	49609263	2	protein_coding
ENSMUSG00000020358	ENSMUSG00000020358	1860.59	2178.02	2898.27	2803.4	2834.52	2514.96	0.481612	2.82759e-09	7.33958e-08	Hnrnpab	11	51600100	3	protein_coding
ENSMUSG00000020359	ENSMUSG00000020359	113.062	140.567	147.048	145.82	184.767	146.253	0.259125	0.243763	0.46739	Phykpl	11	51584757	8	protein_coding
ENSMUSG00000020361	ENSMUSG00000020361	1899.01	2098.57	2204.54	2528.16	2573.92	2260.84	0.277342	0.00156421	0.0105188	Hspa4	11	53259814	3	protein_coding
ENSMUSG00000020362	ENSMUSG00000020362	1697.03	1763.96	2461.87	2499	2369.93	2158.36	0.487705	1.73847e-10	5.39187e-09	Cnot6	11	49671503	5	protein_coding
ENSMUSG00000020363	ENSMUSG00000020363	30.7354	35.1417	49.8066	46.4802	42.7207	40.9769	0.272173	0.325461	0.55412	Gfpt2	11	49794178	2	protein_coding
ENSMUSG00000020364	ENSMUSG00000020364	174.533	210.85	294.096	283.438	248.848	242.353	0.444308	0.0179287	0.0759808	Zfp354a	11	51059257	5	protein_coding
ENSMUSG00000020366	ENSMUSG00000020366	632.271	618.799	678.319	631.585	694.212	651.037	0.0896157	0.467774	0.682987	Mapk9	11	49846751	10	protein_coding
ENSMUSG00000020368	ENSMUSG00000020368	2596.04	2680.7	3380.92	3455.03	3539.41	3130.42	0.384465	6.64956e-09	1.62415e-07	Canx	11	50293961	5	protein_coding
ENSMUSG00000020372	ENSMUSG00000020372	19076.8	19583.8	20618.8	18029.8	19869.4	19435.7	0.0125752	0.818471	0.914012	Gnb2l1	11	48800332	6	protein_coding
ENSMUSG00000020375	ENSMUSG00000020375	429.198	321.623	383.037	436.55	431.479	400.377	0.142563	0.383624	0.609657	Rufy1	11	50389286	3	protein_coding
ENSMUSG00000020376	ENSMUSG00000020376	201.976	221.545	163.65	167.693	110.006	172.974	-0.428276	0.0488497	0.160768	Rnf130	11	50025346	3	protein_coding
ENSMUSG00000020380	ENSMUSG00000020380	137.212	179.528	227.687	254.274	194.379	198.616	0.422168	0.0406991	0.140254	Rad50	11	53649519	5	protein_coding
ENSMUSG00000020381	ENSMUSG00000020381	16.4654	19.0987	17.7881	26.4299	23.4964	20.6557	0.133923	0.622877	0.79615	3010026O09Rik	11	50174444	3	protein_coding
ENSMUSG00000020385	ENSMUSG00000020385	1432.49	1618.81	1317.5	1456.38	1415.12	1448.06	-0.124818	0.191196	0.401068	Clk4	11	51261730	14	protein_coding
ENSMUSG00000020386	ENSMUSG00000020386	458.836	524.069	571.59	636.141	658.967	569.921	0.317019	0.0199493	0.0822505	Sar1b	11	51763687	2	protein_coding
ENSMUSG00000020387	ENSMUSG00000020387	536.772	505.734	678.319	677.153	742.272	628.05	0.40179	0.00151654	0.0102643	Jade2	11	51813455	4	protein_coding
ENSMUSG00000020388	ENSMUSG00000020388	333.699	425.52	271.565	201.414	195.447	285.529	-0.671701	0.00039934	0.00330725	Pdlim4	11	54054928	5	protein_coding
ENSMUSG00000020389	ENSMUSG00000020389	43.9077	24.4464	35.5762	52.8599	25.6324	36.4845	0.0822154	0.768094	0.888584	Cdkl3	11	52004221	17	protein_coding
ENSMUSG00000020390	ENSMUSG00000020390	4420.41	4780.03	3997.58	4301.7	4079.83	4315.91	-0.155047	0.0163752	0.0706731	Ube2b	11	51985497	4	protein_coding
ENSMUSG00000020392	ENSMUSG00000020392	1720.08	1638.67	1729	1654.15	1778.25	1704.03	0.0344288	0.682942	0.837927	Cdkn2aipnl	11	51967661	2	protein_coding
ENSMUSG00000020393	ENSMUSG00000020393	453.347	388.086	509.925	425.613	507.308	456.856	0.178593	0.239086	0.461784	Kremen1	11	5191552	2	protein_coding
ENSMUSG00000020397	ENSMUSG00000020397	206.366	185.64	187.368	201.414	184.767	193.111	-0.0280959	0.886593	0.951414	Med7	11	46436925	9	protein_coding
ENSMUSG00000020400	ENSMUSG00000020400	414.928	281.897	252.591	223.287	261.664	286.874	-0.433287	0.0219158	0.0884446	Tnip1	11	54910785	12	protein_coding
ENSMUSG00000020402	ENSMUSG00000020402	3260.15	3055.03	3638.26	3592.65	3285.22	3366.26	0.149031	0.0363922	0.128625	Vdac1	11	52360860	5	protein_coding
ENSMUSG00000020407	ENSMUSG00000020407	309.549	395.726	235.989	270.679	291.569	300.702	-0.361541	0.0429572	0.145522	Upp1	11	9118103	9	protein_coding
ENSMUSG00000020409	ENSMUSG00000020409	562.019	481.288	556.174	621.559	535.077	551.223	0.125132	0.369715	0.59609	Slu7	11	43433744	6	protein_coding
ENSMUSG00000020411	ENSMUSG00000020411	13.1723	6.11159	7.11523	5.46826	0	6.37348	-0.167689	0.383304	0.609417	Nipal4	11	46148155	1	protein_coding
ENSMUSG00000020412	ENSMUSG00000020412	357.848	461.425	404.382	402.829	367.398	398.777	-0.0630592	0.6936	0.84556	Ascc2	11	4637747	2	protein_coding
ENSMUSG00000020413	ENSMUSG00000020413	395.169	475.94	527.713	557.763	599.158	511.149	0.337297	0.0188546	0.0788822	Hus1	11	8993137	6	protein_coding
ENSMUSG00000020415	ENSMUSG00000020415	385.29	442.327	505.182	524.953	574.594	486.469	0.341354	0.0176012	0.0747854	Pttg1	11	43420250	10	protein_coding
ENSMUSG00000020419	ENSMUSG00000020419	7.68385	10.6953	1.18587	9.11377	0	5.73576	-0.169942	0.346925	0.574195	Hormad2	11	4345814	6	protein_coding
ENSMUSG00000020420	ENSMUSG00000020420	87.8154	74.867	88.9404	71.9988	69.4212	78.6086	-0.057776	0.820792	0.915475	Zfp607	7	27862557	1	protein_coding
ENSMUSG00000020422	ENSMUSG00000020422	721.184	529.417	825.367	751.886	813.83	728.337	0.331122	0.0159497	0.0692907	Tns3	11	8431652	4	protein_coding
ENSMUSG00000020423	ENSMUSG00000020423	6897.9	6748.73	2757.15	2457.98	2435.08	4259.37	-1.3994	2.53222e-94	3.05639e-91	Btg2	1	134075170	1	protein_coding
ENSMUSG00000020424	ENSMUSG00000020424	83.4247	100.077	83.0111	52.8599	99.3257	83.7397	-0.159395	0.540042	0.73827	Gatsl3	11	4218225	1	protein_coding
ENSMUSG00000020427	ENSMUSG00000020427	1515.91	1429.35	864.501	851.227	736.932	1079.58	-0.815819	2.64249e-14	1.28868e-12	Igfbp3	11	7206086	2	protein_coding
ENSMUSG00000020430	ENSMUSG00000020430	673.984	534.001	632.07	694.47	736.932	654.291	0.179498	0.189878	0.399563	Pes1	11	3963975	4	protein_coding
ENSMUSG00000020432	ENSMUSG00000020432	18.6608	16.8069	62.8512	65.6192	40.5847	40.9045	0.855184	0.00211629	0.0135092	Tcn2	11	3917192	7	protein_coding
ENSMUSG00000020434	ENSMUSG00000020434	4.39077	19.0987	36.762	51.0371	51.2649	32.5107	0.783695	0.00459297	0.0256554	4921536K21Rik	11	3886088	1	protein_coding
ENSMUSG00000020435	ENSMUSG00000020435	3.29308	27.5022	15.4163	8.2024	12.8162	13.446	-0.0912134	0.70281	0.850915	Osbp2	11	3703731	6	protein_coding
ENSMUSG00000020439	ENSMUSG00000020439	553.237	448.438	416.241	421.968	357.786	439.534	-0.298272	0.0544314	0.173538	Smtn	11	3517523	10	protein_coding
ENSMUSG00000020440	ENSMUSG00000020440	523.6	534.001	787.419	701.761	799.945	669.345	0.499381	6.71928e-05	0.000715603	Arf5	6	28423560	2	protein_coding
ENSMUSG00000020441	ENSMUSG00000020441	108.672	84.0344	58.1077	81.1126	77.9653	81.9783	-0.284017	0.266239	0.492617	2310033P09Rik	11	59208321	1	protein_coding
ENSMUSG00000020444	ENSMUSG00000020444	320.526	222.309	209.899	241.515	261.664	251.183	-0.158285	0.419182	0.641393	Guk1	11	59183875	6	protein_coding
ENSMUSG00000020448	ENSMUSG00000020448	316.136	362.876	512.297	442.929	511.581	429.164	0.479356	0.00166615	0.0110801	Rnf185	11	3415982	3	protein_coding
ENSMUSG00000020451	ENSMUSG00000020451	229.418	361.348	379.479	290.729	344.97	321.189	0.162198	0.397751	0.622477	Limk2	11	3344256	13	protein_coding
ENSMUSG00000020453	ENSMUSG00000020453	287.596	260.507	266.821	290.729	308.657	282.862	0.0695557	0.68868	0.842067	Patz1	11	3288874	12	protein_coding
ENSMUSG00000020454	ENSMUSG00000020454	784.851	909.1	973.601	968.794	886.455	904.56	0.14569	0.202195	0.415874	Eif4enif1	11	3202392	13	protein_coding
ENSMUSG00000020455	ENSMUSG00000020455	299.67	307.108	234.803	238.781	203.991	256.871	-0.376194	0.0357177	0.127024	Trim11	11	58978093	3	protein_coding
ENSMUSG00000020456	ENSMUSG00000020456	447.859	430.103	554.988	471.182	530.805	486.987	0.223878	0.116152	0.28981	Ogdh	11	6291633	7	protein_coding
ENSMUSG00000020457	ENSMUSG00000020457	981.338	1085.57	984.274	996.136	1090.45	1027.55	-0.0148676	0.889097	0.951858	Drg1	11	3187360	7	protein_coding
ENSMUSG00000020458	ENSMUSG00000020458	6848.51	6815.19	6867.39	7383.98	7252.91	7033.59	0.0690826	0.200217	0.413157	Rtn4	11	29692947	10	protein_coding
ENSMUSG00000020459	ENSMUSG00000020459	373.216	241.408	330.858	360.905	331.086	327.495	0.137543	0.455246	0.672713	Mtif2	11	29526408	8	protein_coding
ENSMUSG00000020460	ENSMUSG00000020460	1297.47	1169.61	1194.17	1161.09	1069.09	1178.29	-0.106692	0.294586	0.524626	Rps27a	11	29545846	5	protein_coding
ENSMUSG00000020462	ENSMUSG00000020462	1091.11	1045.85	1474.04	1569.39	1535.81	1343.24	0.501564	5.00477e-08	1.07391e-06	Ccdc104	11	29221532	5	protein_coding
ENSMUSG00000020463	ENSMUSG00000020463	1691.54	1973.28	1835.73	2036.93	2074.09	1922.32	0.108899	0.23821	0.460912	Smek2	11	29172890	7	protein_coding
ENSMUSG00000020464	ENSMUSG00000020464	585.07	633.314	571.59	637.964	524.397	590.467	-0.0712011	0.598759	0.779825	Pnpt1	11	29130744	4	protein_coding
ENSMUSG00000020467	ENSMUSG00000020467	1113.06	1506.51	1802.53	1689.69	1784.66	1579.29	0.404113	0.000272773	0.00239445	Efemp1	11	28853204	3	protein_coding
ENSMUSG00000020471	ENSMUSG00000020471	521.404	469.065	589.379	494.878	493.424	513.63	0.0807803	0.573551	0.76151	Pold2	11	5872180	5	protein_coding
ENSMUSG00000020472	ENSMUSG00000020472	416.026	426.284	416.241	426.525	372.738	411.563	-0.0515231	0.73069	0.86796	Zkscan17	11	59485520	6	protein_coding
ENSMUSG00000020473	ENSMUSG00000020473	944.016	815.898	1037.64	1020.74	1002.87	964.233	0.207573	0.0571978	0.179125	Aebp1	11	5861947	3	protein_coding
ENSMUSG00000020474	ENSMUSG00000020474	376.509	496.567	540.758	515.84	544.689	494.872	0.262475	0.0797269	0.226022	Polm	11	5827860	6	protein_coding
ENSMUSG00000020475	ENSMUSG00000020475	16.4654	4.5837	14.2305	9.11377	14.9522	11.8691	0.0736977	0.76075	0.884894	Pgam2	11	5801640	1	protein_coding
ENSMUSG00000020476	ENSMUSG00000020476	486.278	356	323.743	327.184	435.751	385.791	-0.189161	0.28764	0.51723	Dbnl	11	5788488	3	protein_coding
ENSMUSG00000020477	ENSMUSG00000020477	875.959	1011.47	956.999	733.659	840.53	883.723	-0.156158	0.220336	0.438985	Mrps24	11	5703983	5	protein_coding
ENSMUSG00000020482	ENSMUSG00000020482	270.032	259.743	300.026	401.917	357.786	317.901	0.372544	0.0324936	0.118728	Ccdc117	11	5528887	1	protein_coding
ENSMUSG00000020483	ENSMUSG00000020483	2495.06	2382.76	3034.65	3012.1	3036.37	2792.19	0.307962	6.73511e-06	9.38478e-05	Dynll2	11	87979525	4	protein_coding
ENSMUSG00000020484	ENSMUSG00000020484	984.631	1100.85	730.497	678.065	637.607	826.33	-0.586255	5.65152e-07	9.97035e-06	Xbp1	11	5520659	4	protein_coding
ENSMUSG00000020485	ENSMUSG00000020485	891.327	970.98	924.98	963.326	959.08	941.939	0.0253913	0.811307	0.909668	Supt4a	11	87737552	3	protein_coding
ENSMUSG00000020486	ENSMUSG00000020486	7.68385	5.34764	8.30111	5.46826	1.06802	5.57378	-0.0567878	0.770169	0.889848	2004-09-01	11	87568903	18	protein_coding
ENSMUSG00000020491	ENSMUSG00000020491	307.354	274.258	272.751	275.236	313.997	288.719	-0.0135882	0.93747	0.97296	2810021J22Rik	11	58867216	2	protein_coding
ENSMUSG00000020492	ENSMUSG00000020492	1153.68	1106.96	1017.48	1238.56	1217.54	1146.84	0.0352562	0.746464	0.877689	Ska2	11	87109234	3	protein_coding
ENSMUSG00000020493	ENSMUSG00000020493	1036.22	1303.3	1514.36	1728.88	1699.22	1456.4	0.472343	1.2552e-05	0.000163199	Prr11	11	87089153	1	protein_coding
ENSMUSG00000020495	ENSMUSG00000020495	591.657	715.82	502.81	482.119	479.54	554.389	-0.39714	0.00386205	0.0222594	Smg8	11	87077732	2	protein_coding
ENSMUSG00000020496	ENSMUSG00000020496	1549.94	1673.05	1629.39	1547.52	1512.31	1582.44	-0.0444887	0.613271	0.789495	Rnf187	11	58932288	1	protein_coding
ENSMUSG00000020513	ENSMUSG00000020513	51.5916	41.2533	59.2936	64.7078	37.3806	50.8454	0.127987	0.641188	0.808969	Tubd1	11	86544991	5	protein_coding
ENSMUSG00000020514	ENSMUSG00000020514	491.766	387.322	521.784	495.789	529.737	485.28	0.216723	0.143061	0.332333	Mrpl22	11	58171661	3	protein_coding
ENSMUSG00000020515	ENSMUSG00000020515	376.509	476.704	513.483	575.079	562.845	500.924	0.33656	0.0227014	0.0907803	Cnot8	11	58104153	4	protein_coding
ENSMUSG00000020516	ENSMUSG00000020516	1248.08	1365.94	1136.07	1380.74	1184.43	1263.05	-0.0797171	0.45601	0.673414	Rps6kb1	11	86498871	7	protein_coding
ENSMUSG00000020519	ENSMUSG00000020519	385.29	545.46	301.212	331.741	331.086	378.958	-0.482006	0.00467097	0.0260009	Sap30l	11	57801637	1	protein_coding
ENSMUSG00000020520	ENSMUSG00000020520	90.0108	125.288	145.862	148.555	186.903	139.324	0.445925	0.0513356	0.166909	Galnt10	11	57645442	2	protein_coding
ENSMUSG00000020521	ENSMUSG00000020521	1253.57	1077.17	1111.16	1308.74	1098.99	1169.92	0.012087	0.914224	0.963518	Rnft1	11	86484657	3	protein_coding
ENSMUSG00000020522	ENSMUSG00000020522	281.009	391.906	702.036	585.104	688.871	529.786	0.877627	2.24787e-08	5.1192e-07	Mfap3	11	57518664	4	protein_coding
ENSMUSG00000020523	ENSMUSG00000020523	547.749	411.769	443.516	572.345	458.18	486.712	0.036567	0.821323	0.915851	Fam114a2	11	57482993	4	protein_coding
ENSMUSG00000020525	ENSMUSG00000020525	272.228	144.386	190.925	192.301	225.352	205.038	-0.0241969	0.91335	0.963368	Ppm1d	11	85311244	2	protein_coding
ENSMUSG00000020526	ENSMUSG00000020526	594.95	606.576	494.509	512.194	513.717	544.389	-0.231077	0.0768379	0.220949	Znhit3	11	84910950	5	protein_coding
ENSMUSG00000020527	ENSMUSG00000020527	446.761	457.606	385.409	329.007	420.799	407.916	-0.23678	0.130124	0.312349	Myo19	11	84880148	7	protein_coding
ENSMUSG00000020528	ENSMUSG00000020528	462.129	299.468	323.743	343.589	344.97	354.78	-0.148373	0.409872	0.633303	Prpsap2	11	61729650	4	protein_coding
ENSMUSG00000020530	ENSMUSG00000020530	1136.11	940.422	1156.23	1149.25	997.529	1075.91	0.0834214	0.468746	0.683841	Ggnbp2	11	84832361	13	protein_coding
ENSMUSG00000020532	ENSMUSG00000020532	121.844	97.7855	92.498	75.6443	69.4212	91.4386	-0.342302	0.168481	0.369561	Acaca	11	84129672	9	protein_coding
ENSMUSG00000020534	ENSMUSG00000020534	290.889	266.618	444.702	369.108	371.67	348.597	0.454823	0.00580621	0.0309294	Shmt1	11	60788104	11	protein_coding
ENSMUSG00000020536	ENSMUSG00000020536	441.273	334.61	341.531	307.134	296.909	344.291	-0.265408	0.120071	0.296674	Llgl1	11	60699723	3	protein_coding
ENSMUSG00000020537	ENSMUSG00000020537	703.621	1046.61	862.129	763.734	836.258	842.471	-0.0904392	0.526673	0.728581	Drg2	11	60454591	5	protein_coding
ENSMUSG00000020538	ENSMUSG00000020538	814.488	658.524	648.672	510.371	625.858	651.583	-0.285675	0.044891	0.150475	Srebf1	11	60199089	12	protein_coding
ENSMUSG00000020541	ENSMUSG00000020541	791.437	815.134	564.475	629.762	638.675	687.896	-0.374284	0.00220131	0.0139005	Tom1l1	11	90643465	8	protein_coding
ENSMUSG00000020544	ENSMUSG00000020544	306.256	195.571	136.375	113.011	112.142	172.671	-0.849573	0.000124196	0.00121791	Cox11	11	90638173	2	protein_coding
ENSMUSG00000020546	ENSMUSG00000020546	576.289	569.906	576.334	625.205	583.138	586.174	0.0518794	0.685662	0.8399	Stxbp4	11	90476492	7	protein_coding
ENSMUSG00000020547	ENSMUSG00000020547	1252.47	1113.07	1286.67	1459.12	1406.58	1303.58	0.221937	0.0272274	0.104163	Bzw2	12	36091846	1	protein_coding
ENSMUSG00000020549	ENSMUSG00000020549	315.038	201.683	254.963	223.287	213.604	241.715	-0.133964	0.507461	0.713113	Elac2	11	64979038	7	protein_coding
ENSMUSG00000020553	ENSMUSG00000020553	176.729	118.412	110.286	91.1377	88.6455	117.042	-0.459451	0.0548253	0.174219	Pctp	11	89982665	1	protein_coding
ENSMUSG00000020561	ENSMUSG00000020561	836.442	819.718	716.267	731.836	755.089	771.87	-0.165219	0.144755	0.334753	Twistnb	12	33429624	1	protein_coding
ENSMUSG00000020564	ENSMUSG00000020564	465.422	536.292	608.353	543.181	550.029	540.655	0.164204	0.234021	0.456073	Atxn7l1	12	33147693	14	protein_coding
ENSMUSG00000020570	ENSMUSG00000020570	1183.31	1343.02	1873.68	1906.6	1980.1	1657.34	0.585858	6.29331e-11	2.07164e-09	Sypl	12	32953891	6	protein_coding
ENSMUSG00000020571	ENSMUSG00000020571	665.202	670.747	796.906	701.761	841.598	735.243	0.210996	0.0877202	0.240388	Pdia6	12	17266545	5	protein_coding
ENSMUSG00000020572	ENSMUSG00000020572	920.964	901.46	1229.75	1382.56	1215.4	1130.03	0.46975	5.44333e-06	7.8371e-05	Nampt	12	32820335	1	protein_coding
ENSMUSG00000020576	ENSMUSG00000020576	181.119	242.936	192.111	164.959	180.495	192.324	-0.209296	0.307066	0.536375	Nbas	12	13269127	1	protein_coding
ENSMUSG00000020577	ENSMUSG00000020577	1.09769	9.16739	18.974	14.582	25.6324	13.8907	0.436974	0.0747927	0.216833	Tspan13	12	36014557	3	protein_coding
ENSMUSG00000020580	ENSMUSG00000020580	1811.19	1860.22	2321.94	2622.03	2294.1	2181.9	0.385661	4.06205e-06	6.09686e-05	Rock2	12	16894978	1	protein_coding
ENSMUSG00000020585	ENSMUSG00000020585	4244.78	4439.31	4591.7	4843.97	4587.14	4541.38	0.104898	0.0828732	0.23168	Laptm4a	12	8921664	1	protein_coding
ENSMUSG00000020589	ENSMUSG00000020589	36.2239	20.6266	60.4795	37.3665	51.2649	41.1923	0.423871	0.127909	0.308928	Fam49a	12	12262139	2	protein_coding
ENSMUSG00000020590	ENSMUSG00000020590	1198.68	1163.49	1115.91	1247.68	1220.74	1189.3	0.0175218	0.859091	0.937663	Snx13	12	35047189	2	protein_coding
ENSMUSG00000020592	ENSMUSG00000020592	761.799	524.069	1067.29	895.884	1075.49	864.906	0.612931	1.83218e-05	0.00022996	Sdc1	12	8771323	5	protein_coding
ENSMUSG00000020593	ENSMUSG00000020593	266.739	162.721	164.836	193.212	208.263	199.154	-0.145149	0.502006	0.709717	Lpin1	12	16535669	2	protein_coding
ENSMUSG00000020594	ENSMUSG00000020594	3507.13	3815.16	4257.28	4269.8	4367.12	4043.3	0.227211	0.000354952	0.00298862	Pum2	12	8674134	16	protein_coding
ENSMUSG00000020598	ENSMUSG00000020598	212.952	190.223	221.758	212.351	244.576	216.372	0.1453	0.44707	0.666818	Nrcam	12	44328885	2	protein_coding
ENSMUSG00000020601	ENSMUSG00000020601	424.807	367.46	454.189	447.486	380.214	414.831	0.102413	0.510036	0.71479	Trib2	12	15791727	2	protein_coding
ENSMUSG00000020604	ENSMUSG00000020604	20.8562	20.6266	18.974	4.55689	7.47612	14.498	-0.292309	0.244161	0.4678	Arsg	11	109473374	5	protein_coding
ENSMUSG00000020605	ENSMUSG00000020605	414.928	433.923	442.33	412.854	410.119	422.831	-0.00986674	0.946182	0.976994	Hs1bp3	12	8313433	1	protein_coding
ENSMUSG00000020607	ENSMUSG00000020607	188.803	189.459	164.836	199.592	191.175	186.773	-0.0240476	0.904666	0.960125	Fam84a	12	14147599	1	protein_coding
ENSMUSG00000020608	ENSMUSG00000020608	2042.81	1961.82	1891.47	2198.24	2108.27	2040.52	0.045623	0.594412	0.776677	Smc6	12	11265886	1	protein_coding
ENSMUSG00000020610	ENSMUSG00000020610	980.24	951.881	904.821	891.327	842.666	914.187	-0.129706	0.22368	0.442715	Amz2	11	109425946	8	protein_coding
ENSMUSG00000020611	ENSMUSG00000020611	958.286	934.31	1113.53	1018.01	1152.39	1035.31	0.202008	0.054225	0.173059	Gna13	11	109362831	2	protein_coding
ENSMUSG00000020612	ENSMUSG00000020612	2167.94	2166.56	2247.23	2458.9	2396.63	2287.45	0.125813	0.0990522	0.260665	Prkar1a	11	109649405	5	protein_coding
ENSMUSG00000020614	ENSMUSG00000020614	85.6201	42.7812	73.5241	63.7964	80.1013	69.1646	0.117873	0.660452	0.823943	Fam20a	11	109669749	4	protein_coding
ENSMUSG00000020620	ENSMUSG00000020620	18.6608	52.7125	20.1598	30.9868	17.0883	27.9216	-0.274241	0.317763	0.546224	Abca8b	11	109932190	2	protein_coding
ENSMUSG00000020621	ENSMUSG00000020621	175.631	229.949	232.431	195.946	167.679	200.327	-0.0295569	0.886756	0.951414	Rdh14	12	10390780	1	protein_coding
ENSMUSG00000020623	ENSMUSG00000020623	254.665	256.687	324.929	339.944	337.494	302.744	0.348204	0.0361131	0.127919	Map2k6	11	110399122	5	protein_coding
ENSMUSG00000020628	ENSMUSG00000020628	149.286	233.005	195.669	170.428	190.107	187.699	-0.0429582	0.84091	0.927698	Trappc12	12	28690629	3	protein_coding
ENSMUSG00000020629	ENSMUSG00000020629	1838.64	1918.28	1497.76	1572.13	1551.83	1675.73	-0.279738	0.000789073	0.00589683	Adi1	12	28675231	3	protein_coding
ENSMUSG00000020630	ENSMUSG00000020630	256.86	182.584	157.721	196.858	138.842	186.573	-0.335415	0.120344	0.296995	Rnaseh1	12	28649602	1	protein_coding
ENSMUSG00000020634	ENSMUSG00000020634	229.418	297.176	314.256	314.425	305.453	292.146	0.210224	0.23304	0.455266	Ubxn2a	12	4879032	3	protein_coding
ENSMUSG00000020635	ENSMUSG00000020635	21.9539	19.8627	14.2305	13.6707	3.20405	14.5843	-0.291565	0.246392	0.469705	Fkbp1b	12	4833175	1	protein_coding
ENSMUSG00000020639	ENSMUSG00000020639	0	15.279	13.0446	4.55689	14.9522	9.56654	0.0751824	0.715672	0.859284	Pfn4	12	4769295	2	protein_coding
ENSMUSG00000020640	ENSMUSG00000020640	609.22	689.082	495.695	557.763	635.471	597.446	-0.192518	0.16933	0.370648	Itsn2	12	4593008	1	protein_coding
ENSMUSG00000020641	ENSMUSG00000020641	0	0	10.6729	13.6707	13.8842	7.64555	0.523411	0.0148736	0.0655396	Rsad2	12	26442753	3	protein_coding
ENSMUSG00000020642	ENSMUSG00000020642	69.1547	18.3348	60.4795	88.4036	72.6252	61.7995	0.412651	0.137744	0.324087	Rnf144a	12	26306797	2	protein_coding
ENSMUSG00000020644	ENSMUSG00000020644	1032.93	1034.39	1363.75	1540.23	1492.02	1292.66	0.488712	4.36926e-07	7.93037e-06	Id2	12	25093801	1	protein_coding
ENSMUSG00000020646	ENSMUSG00000020646	125.137	100.841	103.171	90.2264	68.3531	97.5457	-0.270716	0.274574	0.502646	Mboat2	12	24831599	2	protein_coding
ENSMUSG00000020647	ENSMUSG00000020647	190.999	177.236	50.9925	82.024	98.2576	119.902	-0.932709	0.000129217	0.00125694	Ncoa1	12	4247363	1	protein_coding
ENSMUSG00000020648	ENSMUSG00000020648	77.9362	106.189	111.472	129.416	147.386	114.48	0.367797	0.123381	0.301984	Dus4l	12	31640055	1	protein_coding
ENSMUSG00000020649	ENSMUSG00000020649	1421.51	1593.6	1410	1583.97	1309.39	1463.7	-0.0696591	0.496134	0.705199	Rrm2	12	24708241	4	protein_coding
ENSMUSG00000020650	ENSMUSG00000020650	126.235	140.567	188.554	178.63	175.155	161.828	0.36134	0.0841224	0.234133	Bcap29	12	31595354	2	protein_coding
ENSMUSG00000020652	ENSMUSG00000020652	265.642	220.781	224.13	239.692	185.835	227.216	-0.140328	0.47001	0.684872	Cenpo	12	4196004	7	protein_coding
ENSMUSG00000020653	ENSMUSG00000020653	211.855	212.378	217.015	229.667	224.284	219.04	0.067044	0.719992	0.862062	Klf11	12	24651371	4	protein_coding
ENSMUSG00000020654	ENSMUSG00000020654	43.9077	54.2404	21.3457	27.3413	37.3806	36.8432	-0.406284	0.144889	0.334834	Adcy3	12	4133103	8	protein_coding
ENSMUSG00000020657	ENSMUSG00000020657	496.157	450.73	469.605	561.408	503.036	496.188	0.106438	0.458048	0.675096	Dnajc27	12	4082574	2	protein_coding
ENSMUSG00000020658	ENSMUSG00000020658	0	7.63949	8.30111	5.46826	3.20405	4.92258	0.057042	0.745677	0.877367	Efr3b	12	3962554	1	protein_coding
ENSMUSG00000020659	ENSMUSG00000020659	779.362	873.958	664.089	632.496	650.423	720.065	-0.334437	0.00525599	0.0286626	Cbll1	12	31484829	5	protein_coding
ENSMUSG00000020661	ENSMUSG00000020661	192.096	131.399	110.286	117.568	132.434	136.757	-0.332494	0.146724	0.33754	Dnmt3a	12	3806007	18	protein_coding
ENSMUSG00000020664	ENSMUSG00000020664	829.856	702.069	779.118	845.758	741.204	779.601	0.0433398	0.725371	0.865355	Dld	12	31331564	1	protein_coding
ENSMUSG00000020668	ENSMUSG00000020668	156.97	233.768	316.628	329.919	385.554	284.568	0.697687	0.000263863	0.00232894	Kif3c	12	3365132	1	protein_coding
ENSMUSG00000020669	ENSMUSG00000020669	96.597	71.0473	96.0557	107.543	116.414	97.5313	0.261443	0.286928	0.516257	Sh3yl1	12	30911668	4	protein_coding
ENSMUSG00000020671	ENSMUSG00000020671	1611.41	1602.77	2498.63	2515.4	2253.52	2096.35	0.579224	1.47982e-12	6.0207e-11	Rab10	12	3247430	1	protein_coding
ENSMUSG00000020674	ENSMUSG00000020674	844.126	802.911	616.654	730.925	670.715	733.066	-0.274589	0.0247536	0.0966651	Pxdn	12	29938036	6	protein_coding
ENSMUSG00000020676	ENSMUSG00000020676	0	16.0429	4.74349	3.64551	5.34009	5.9544	-0.10447	0.566135	0.756308	Ccl11	11	82057823	1	protein_coding
ENSMUSG00000020677	ENSMUSG00000020677	938.528	987.022	959.371	1060.84	891.795	967.512	0.0114829	0.918122	0.965512	Ddx52	11	83942062	2	protein_coding
ENSMUSG00000020680	ENSMUSG00000020680	1671.79	1784.59	1438.46	1633.19	1575.33	1620.67	-0.153552	0.0896614	0.244108	Taf15	11	83473086	5	protein_coding
ENSMUSG00000020684	ENSMUSG00000020684	0	21.3906	9.48698	1.82275	4.27207	7.39448	-0.141186	0.448591	0.667587	Rasl10b	11	83409137	4	protein_coding
ENSMUSG00000020687	ENSMUSG00000020687	2212.95	2306.36	2389.53	2239.25	2239.63	2277.55	0.017418	0.818254	0.913894	Cdc27	11	104502745	5	protein_coding
ENSMUSG00000020689	ENSMUSG00000020689	387.486	286.481	488.579	438.373	496.628	419.509	0.451961	0.00532635	0.0289265	Itgb3	11	104608000	2	protein_coding
ENSMUSG00000020691	ENSMUSG00000020691	689.351	517.194	489.765	600.598	575.662	574.514	-0.105189	0.484138	0.696905	Mettl2	11	105126425	5	protein_coding
ENSMUSG00000020692	ENSMUSG00000020692	585.07	401.837	291.725	294.375	278.753	370.352	-0.687451	7.47337e-05	0.000786088	Nle1	11	82900768	7	protein_coding
ENSMUSG00000020694	ENSMUSG00000020694	834.247	730.335	844.341	985.199	884.319	855.688	0.202954	0.088258	0.241285	Tlk2	11	105178807	12	protein_coding
ENSMUSG00000020695	ENSMUSG00000020695	625.685	693.666	636.813	613.357	632.267	640.358	-0.0705664	0.57132	0.759696	Mrc2	11	105292643	5	protein_coding
ENSMUSG00000020696	ENSMUSG00000020696	90.0108	161.193	99.6133	126.681	133.502	122.2	-0.0544165	0.824034	0.91796	Rffl	11	82802449	7	protein_coding
ENSMUSG00000020697	ENSMUSG00000020697	120.746	125.288	130.446	150.377	187.971	142.966	0.274691	0.221328	0.440225	Lig3	11	82781108	12	protein_coding
ENSMUSG00000020700	ENSMUSG00000020700	735.454	647.065	830.111	854.872	851.21	783.742	0.279776	0.0164554	0.0709338	Map3k3	11	106084613	3	protein_coding
ENSMUSG00000020705	ENSMUSG00000020705	589.461	656.232	703.222	729.102	667.511	669.106	0.157968	0.203819	0.41818	Ddx42	11	106216926	2	protein_coding
ENSMUSG00000020706	ENSMUSG00000020706	722.282	708.181	681.877	610.623	688.871	682.367	-0.109857	0.37094	0.5969	Ftsj3	11	106249142	6	protein_coding
ENSMUSG00000020707	ENSMUSG00000020707	41.7123	62.6438	48.6208	35.5437	36.3126	44.9667	-0.221215	0.423468	0.645428	Rnf135	11	80183851	2	protein_coding
ENSMUSG00000020708	ENSMUSG00000020708	1108.67	1297.19	1178.76	1144.69	925.971	1131.05	-0.145774	0.222001	0.440896	Psmc5	11	106256154	2	protein_coding
ENSMUSG00000020715	ENSMUSG00000020715	727.77	601.992	691.364	658.014	669.647	669.758	0.0191824	0.881208	0.949165	Ern1	11	106394650	5	protein_coding
ENSMUSG00000020716	ENSMUSG00000020716	167.947	274.258	193.297	254.274	199.719	217.899	-0.0326208	0.878659	0.947591	Nf1	11	79339693	8	protein_coding
ENSMUSG00000020717	ENSMUSG00000020717	8.78154	2.29185	5.92936	11.8479	13.8842	8.54698	0.178406	0.421631	0.64351	Pecam1	11	106654217	8	protein_coding
ENSMUSG00000020718	ENSMUSG00000020718	84.5224	77.9228	73.5241	86.5809	79.0333	80.3167	-0.0167735	0.946979	0.977274	Polg2	11	106768253	6	protein_coding
ENSMUSG00000020719	ENSMUSG00000020719	5275.51	5352.99	5411.14	5892.97	6027.89	5592.1	0.119308	0.0514861	0.167053	Ddx5	11	106780355	9	protein_coding
ENSMUSG00000020720	ENSMUSG00000020720	1278.81	1246	1002.06	1008.89	928.107	1092.78	-0.35307	0.000415192	0.00342658	Psmd12	11	107479484	3	protein_coding
ENSMUSG00000020721	ENSMUSG00000020721	482.985	551.571	411.498	406.474	427.207	455.947	-0.297127	0.039123	0.136183	Helz	11	107547930	8	protein_coding
ENSMUSG00000020728	ENSMUSG00000020728	99.8901	69.5194	54.5501	51.9485	33.1086	61.8033	-0.54017	0.045375	0.151606	Cep112	11	108425192	18	protein_coding
ENSMUSG00000020733	ENSMUSG00000020733	69.1547	76.3949	71.1523	62.885	67.2851	69.3744	-0.0825056	0.750262	0.879048	Slc9a3r1	11	115163341	1	protein_coding
ENSMUSG00000020736	ENSMUSG00000020736	670.69	468.301	441.145	412.854	352.446	469.087	-0.449477	0.00681015	0.035115	Nt5c	11	115490420	5	protein_coding
ENSMUSG00000020737	ENSMUSG00000020737	2384.19	2437	3051.25	2766.03	3079.1	2743.51	0.292401	9.22611e-05	0.00094239	Hn1	11	115497353	5	protein_coding
ENSMUSG00000020738	ENSMUSG00000020738	122.942	188.695	128.074	108.454	116.414	132.916	-0.321805	0.165856	0.36564	Sumo2	11	115523102	7	protein_coding
ENSMUSG00000020739	ENSMUSG00000020739	1448.95	1133.7	831.297	816.594	792.469	1004.6	-0.633002	8.24014e-08	1.70257e-06	Nup85	11	115564434	9	protein_coding
ENSMUSG00000020740	ENSMUSG00000020740	511.525	568.378	521.784	515.84	505.172	524.54	-0.0678858	0.614693	0.790588	Gga3	11	115584255	12	protein_coding
ENSMUSG00000020741	ENSMUSG00000020741	499.45	637.898	665.274	650.723	688.871	628.443	0.213956	0.115586	0.288695	Cluh	11	74649495	6	protein_coding
[truncated: 12,485 more rows]
