# Supplementary material for: SBDS-Deficient Cells Have an Altered Homeostatic Equilibrium due to Translational Inefficiency Which Explains their Reduced Fitness and Provides a Logical Framework for Intervention
Source: PLoS Genet. 2017 Jan 5;13(1):e1006552. doi: 10.1371/journal.pgen.1006552 (PMC5249248; doi:10.1371/journal.pgen.1006552)
Supplement: S3 File — Gene Ontology annotation results; GSAA analysis on polysome and total fractions; LINCS/CMap analysis results. (XLSX) [file pgen.1006552.s010.xlsx]

## Sheet: GENE_ONTOLOGY
GOID	GOTerm	GOGroups	Nr. Genes	% Associated Genes	Term PValue	Term PValue Corrected with Bonferroni step down	Associated Genes Found	OverViewTerm
GO:0005102	receptor binding	[Group8]	91	10.2941	2.10205e-17	5.67553e-16	[Apoe, App, Aqp1, Areg, Bcap31, Bdkrb2, Btc, Cadm1, Cck, Cd151, Cd320, Cd81, Cd9, Cnih4, Cnpy4, Cpe, Crlf1, Cxadr, Cxcl10, Cxcl16, Cxcl2, Cxcl3, Cxcl5, Derl1, Dok5, Ecm1, Efemp1, Fbln1, Fbln5, Fgf13, Fzd1, Gdnf, Gja1, Gla, Gnai1, Gpnmb, Grem2, Grn, H2-K1, H2-L, H2-Q4, H2-Q7, H2-T23, Homer2, Icam1, Il11, Il1a, Il6, Inhbb, Irs2, Jam3, Lgals9, Lif, Lmbrd1, Lpl, Mfge8, Mmp13, Mpv17l, Nppb, Nptn, Npw,…	TRUE
GO:0061134	peptidase regulator activity	[Group5]	21	19.4444	1.49809e-09	3.89502e-08	[App, Bst2, Cst3, Fbln1, Gpc3, Pcolce, Pi15, Serpina3n, Serpinb2, Serpinb9b, Serpine1, Serpine2, Serpinf1, Serping1, Serpini1, Sfrp2, Slpi, Snca, Tfpi2, Timp1, Timp3]	FALSE
GO:0005125	cytokine activity	[Group9]	18	22.2222	2.37661e-09	5.94153e-08	[Areg, Crlf1, Cxcl10, Cxcl16, Cxcl2, Cxcl3, Cxcl5, Grem2, Grn, Il11, Il1a, Il6, Inhbb, Lif, Ppbp, Spp1, Timp1, Vegfa]	TRUE
GO:0030414	peptidase inhibitor activity	[Group5]	18	22.2222	2.37661e-09	5.94153e-08	[App, Bst2, Cst3, Gpc3, Pi15, Serpina3n, Serpinb2, Serpinb9b, Serpine1, Serpine2, Serpinf1, Serping1, Serpini1, Slpi, Snca, Tfpi2, Timp1, Timp3]	FALSE
GO:0061135	endopeptidase regulator activity	[Group5]	17	20.2381	2.96195e-08	7.10869e-07	[App, Bst2, Cst3, Serpina3n, Serpinb2, Serpinb9b, Serpine1, Serpine2, Serpinf1, Serping1, Serpini1, Sfrp2, Slpi, Snca, Tfpi2, Timp1, Timp3]	FALSE
GO:0004857	enzyme inhibitor activity	[Group5]	26	13.198	8.68145e-08	1.99673e-06	[App, Bst2, Calu, Cst3, Gja1, Gpc3, Itprip, Oaz2, Pi15, Ppp1r14a, Serpina3n, Serpinb2, Serpinb9b, Serpine1, Serpine2, Serpinf1, Serping1, Serpini1, Slpi, Snca, Tfpi2, Timp1, Timp3, Tmbim6, Txnip, Ugt1a7c]	TRUE
GO:0005539	glycosaminoglycan binding	[Group1]	19	16.8142	1.0665e-07	2.3463e-06	[Apoe, App, Bgn, Cfh, Cxcl10, Dcn, Gpnmb, Grem2, Hsd17b12, Lpl, Ltbp2, Pcolce, Ptn, Rspo3, Serpine2, Sparcl1, Tlr2, Vcan, Vegfa]	TRUE
GO:0004867	serine-type endopeptidase inhibitor activity	[Group5]	11	27.5	3.15908e-07	6.63407e-06	[App, Serpina3n, Serpinb2, Serpinb9b, Serpine1, Serpine2, Serpinf1, Serping1, Serpini1, Slpi, Tfpi2]	FALSE
GO:0050839	cell adhesion molecule binding	[Group4]	18	15.3846	9.04576e-07	1.80915e-05	[Cadm1, Cd151, Cd9, Cpe, Cxadr, Fbln1, Fbln5, Gpnmb, Icam1, Itgb7, Jam3, Mfge8, Nptn, P4hb, Ppap2b, Pvr, Pvrl2, Tspan4]	TRUE
GO:0008083	growth factor activity	[Group7]	15	17.8571	1.06388e-06	2.02138e-05	[Areg, Btc, Cd320, Efemp1, Fgf13, Gdnf, Il11, Il6, Inhbb, Lif, Prl2c2, Ptn, Timp1, Vegfa, Vegfc]	TRUE
GO:0008514	organic anion transmembrane transporter activity	[Group3]	15	17.8571	1.06388e-06	2.02138e-05	[Pdpn, Pqlc2, Serinc1, Serinc3, Slc10a3, Slc16a13, Slc16a3, Slc1a6, Slc43a1, Slc6a17, Slc7a3, Slc7a5, Slco2a1, Slco3a1, Slco4a1]	FALSE
GO:0046943	carboxylic acid transmembrane transporter activity	[Group3]	13	20	1.46719e-06	2.64095e-05	[Pdpn, Pqlc2, Serinc1, Serinc3, Slc10a3, Slc16a13, Slc16a3, Slc1a6, Slc43a1, Slc6a17, Slc7a3, Slc7a5, Slco2a1]	FALSE
GO:0008201	heparin binding	[Group1]	15	16.8539	2.27872e-06	3.64595e-05	[Apoe, App, Cfh, Cxcl10, Gpnmb, Grem2, Hsd17b12, Lpl, Ltbp2, Pcolce, Ptn, Rspo3, Serpine2, Sparcl1, Vegfa]	FALSE
GO:0038023	signaling receptor activity	[Group2]	34	9.60452	2.18108e-06	3.70783e-05	[A630033H20Rik, Adcyap1r1, Adra1d, Bdkrb1, Bdkrb2, Bmpr1b, C3ar1, Ccr1, Cd47, Efemp1, Egfr, F2rl1, Fcgr1, Fzd1, Gfra2, Gpr149, Gprc5a, Gprc5b, Il13ra1, Ly96, Nptn, Nradd, P2ry12, Paqr7, Plaur, Prokr1, Rgma, S1pr1, Sfrp2, Sigmar1, Thbd, Thra, Tlr2, Tnfrsf9]	TRUE
GO:0004930	G-protein coupled receptor activity	[Group2]	17	13.1783	1.54443e-05	0.000231665	[A630033H20Rik, Adcyap1r1, Adra1d, Bdkrb1, Bdkrb2, C3ar1, Ccr1, F2rl1, Fzd1, Gpr149, Gprc5a, Gprc5b, P2ry12, Prokr1, S1pr1, Sfrp2, Sigmar1]	FALSE
GO:0004888	transmembrane signaling receptor activity	[Group2]	28	9.55631	1.91006e-05	0.000248307	[A630033H20Rik, Adcyap1r1, Adra1d, Bdkrb1, Bdkrb2, Bmpr1b, C3ar1, Ccr1, Efemp1, Egfr, F2rl1, Fcgr1, Fzd1, Gfra2, Gpr149, Gprc5a, Gprc5b, Il13ra1, Nptn, Nradd, P2ry12, Prokr1, S1pr1, Sfrp2, Sigmar1, Thbd, Tlr2, Tnfrsf9]	FALSE
GO:0008509	anion transmembrane transporter activity	[Group3]	17	12.9771	1.89593e-05	0.000265431	[Clca3a1, Pcyox1, Pdpn, Pqlc2, Serinc1, Serinc3, Slc10a3, Slc16a13, Slc16a3, Slc1a6, Slc43a1, Slc6a17, Slc7a3, Slc7a5, Slco2a1, Slco3a1, Slco4a1]	FALSE
GO:0005178	integrin binding	[Group4]	12	16.4384	3.04428e-05	0.000334871	[Cd151, Cd9, Cxadr, Fbln1, Fbln5, Gpnmb, Icam1, Jam3, Mfge8, P4hb, Ppap2b, Tspan4]	FALSE
GO:0015171	amino acid transmembrane transporter activity	[Group3]	9	21.4286	3.45698e-05	0.000345698	[Pdpn, Pqlc2, Serinc1, Serinc3, Slc1a6, Slc43a1, Slc6a17, Slc7a3, Slc7a5]	FALSE
GO:0005126	cytokine receptor binding	[Group9]	18	12.0805	2.91242e-05	0.00034949	[Cnih4, Crlf1, Cxcl10, Cxcl16, Cxcl2, Cxcl3, Cxcl5, Ecm1, Gdnf, Il11, Il1a, Il6, Inhbb, Lif, Nradd, Ppbp, Vegfa, Vegfc]	FALSE
GO:0008233	peptidase activity	[Group6]	32	8.48806	5.2981e-05	0.000476829	[Adamts2, Aga, Atp6ap2, C1ra, C1s1, Clca3a1, Cpe, Cpq, Cpxm2, Ctla2a, Ctsb, Ctsd, Ctsk, Ctsl, Ctsz, Ggh, Gzme, H13, Lgmn, Mcpt9, Mmp10, Mmp13, Mmp3, Pcsk9, Pigk, Sec11a, Slpi, Tinag, Tinagl1, Tmem59, Tnfaip3, Zmpste24]	TRUE
GO:0070011	peptidase activity, acting on L-amino acid peptides	[Group6]	30	8.37989	0.000114108	0.000912868	[Adamts2, Atp6ap2, C1ra, C1s1, Clca3a1, Cpe, Cpq, Cpxm2, Ctla2a, Ctsb, Ctsd, Ctsk, Ctsl, Ctsz, Ggh, Gzme, H13, Lgmn, Mcpt9, Mmp10, Mmp13, Mmp3, Pcsk9, Pigk, Sec11a, Tinag, Tinagl1, Tmem59, Tnfaip3, Zmpste24]	FALSE
GO:0015291	secondary active transmembrane transporter activity	[Group3]	15	12.0968	0.000131095	0.000917667	[Slc10a3, Slc11a1, Slc16a13, Slc16a2, Slc16a3, Slc1a6, Slc2a1, Slc5a7, Slc6a17, Slc7a3, Slc7a5, Slc9a2, Slco2a1, Slco3a1, Slco4a1]	FALSE
GO:0004175	endopeptidase activity	[Group6]	22	8.83534	0.000448398	0.00224199	[Adamts2, Atp6ap2, C1ra, C1s1, Ctla2a, Ctsb, Ctsd, Ctsk, Ctsl, Ctsz, Gzme, H13, Lgmn, Mcpt9, Mmp10, Mmp13, Mmp3, Pcsk9, Tinag, Tinagl1, Tmem59, Zmpste24]	FALSE
GO:0001664	G-protein coupled receptor binding	[Group0]	15	10.4895	0.000625479	0.00250192	[Bdkrb2, Cnih4, Cxcl10, Cxcl16, Cxcl2, Cxcl3, Cxcl5, Fzd1, Gnai1, Homer2, Npw, Ppbp, Psap, Rspo3, S1pr1]	TRUE
GO:0070851	growth factor receptor binding	[Group7]	11	12.3596	0.000845277	0.00253583	[App, Areg, Btc, Ecm1, Efemp1, Il11, Il1a, Il6, Nptn, Vegfa, Vegfc]	FALSE
GO:0022804	active transmembrane transporter activity	[Group3]	19	9.5	0.000444486	0.00266691	[Atp1b3, Atp6ap1, Atp6v0b, Pcyox1, Slc10a3, Slc11a1, Slc16a13, Slc16a2, Slc16a3, Slc1a6, Slc2a1, Slc5a7, Slc6a17, Slc7a3, Slc7a5, Slc9a2, Slco2a1, Slco3a1, Slco4a1]	TRUE

## Sheet: GSAA_POLYSOME
	POLYSOME FRACTION GSAA ANALYSIS
	GENE SET	FDR q-val
	ER_GOLGI_INTERMEDIATE_COMPARTMENT	0.016
	HORMONE_SECRETION	0.0305
	INTRAMOLECULAR_OXIDOREDUCTASE_ACTIVITY	0.039
	CELL_RECOGNITION	0.0448333
	PROTEASE_INHIBITOR_ACTIVITY	0.0461111
	PROTEIN_AMINO_ACID_N_LINKED_GLYCOSYLATION	0.0472
	PHOSPHOLIPASE_C_ACTIVITY	0.0491428
	OXIDOREDUCTASE_ACTIVITY_GO_0016705	0.05175
	POSITIVE_REGULATION_OF_SECRETION	0.055
	MAINTENANCE_OF_LOCALIZATION	0.0574547
	SERINE_TYPE_ENDOPEPTIDASE_INHIBITOR_ACTIVITY	0.0595836
	INTRINSIC_TO_ENDOPLASMIC_RETICULUM_MEMBRANE	0.0605718
	ENDOPLASMIC_RETICULUM_PART	0.0615337
	INTEGRAL_TO_ENDOPLASMIC_RETICULUM_MEMBRANE	0.0616926
	HOMOPHILIC_CELL_ADHESION	0.0628001
	AMINO_ACID_DERIVATIVE_METABOLIC_PROCESS	0.074471
	ENDOPLASMIC_RETICULUM_MEMBRANE	0.0758129
	GENERATION_OF_A_SIGNAL_INVOLVED_IN_CELL_CELL_SIGNALING	0.076056
	INNATE_IMMUNE_RESPONSE	0.0811583
	CARBOHYDRATE_TRANSMEMBRANE_TRANSPORTER_ACTIVITY	0.118239
	NUCLEAR_ENVELOPE_ENDOPLASMIC_RETICULUM_NETWORK	0.120051
	ENDOPLASMIC_RETICULUM	0.136864
	AMINE_TRANSMEMBRANE_TRANSPORTER_ACTIVITY	0.145876
	STRUCTURAL_CONSTITUENT_OF_RIBOSOME	0.149637
	AMINE_TRANSPORT	0.150201
	EXTRACELLULAR_STRUCTURE_ORGANIZATION_AND_BIOGENESIS	0.150584
	NITROGEN_COMPOUND_BIOSYNTHETIC_PROCESS	0.150696
	CARBOXYLIC_ACID_TRANSPORT	0.151383
	CYTOKINE_SECRETION	0.151438
	SECRETORY_GRANULE	0.152355
	ISOMERASE_ACTIVITY	0.153217
	ORGANIC_ACID_TRANSPORT	0.153315
	VACUOLE	0.153889
	INTEGRIN_COMPLEX	0.154139
	ANTIGEN_BINDING	0.154231
	EMBRYONIC_MORPHOGENESIS	0.156965
	BIOGENIC_AMINE_METABOLIC_PROCESS	0.160041
	REGULATION_OF_SECRETION	0.163565
	PROTEIN_SECRETION	0.164251
	INTEGRAL_TO_ORGANELLE_MEMBRANE	0.165316
	REGULATION_OF_PROTEIN_MODIFICATION_PROCESS	0.166171
	CARBOHYDRATE_TRANSPORT	0.171596
	INTRINSIC_TO_ORGANELLE_MEMBRANE	0.174256
	CARBOXYLIC_ACID_TRANSMEMBRANE_TRANSPORTER_ACTIVITY	0.183956
	PHOSPHOLIPASE_ACTIVITY	0.185909
	ORGANIC_ACID_TRANSMEMBRANE_TRANSPORTER_ACTIVITY	0.191553
	COLLAGEN	0.194783
	PATTERN_BINDING	0.194922
	EXTRACELLULAR_MATRIX_STRUCTURAL_CONSTITUENT	0.196646
	EXTRACELLULAR_MATRIX	0.197717
	POSITIVE_REGULATION_OF_CELL_CYCLE	0.19816
	VITAMIN_METABOLIC_PROCESS	0.198566
	PROTEOGLYCAN_METABOLIC_PROCESS	0.199677
	LYTIC_VACUOLE	0.199808
	LYSOSOME	0.199959

## Sheet: GSAA_Total
	TOTAL FRACTION GSAA ANALYSIS
	GENE SET	FDR q-val
	HORMONE_SECRETION	0.001
	ER_GOLGI_INTERMEDIATE_COMPARTMENT	0.0205
	NITROGEN_COMPOUND_BIOSYNTHETIC_PROCESS	0.032
	INTRAMOLECULAR_OXIDOREDUCTASE_ACTIVITY	0.0331428
	INTEGRAL_TO_ENDOPLASMIC_RETICULUM_MEMBRANE	0.0336
	PROTEIN_AMINO_ACID_LIPIDATION	0.035625
	AMINO_ACID_DERIVATIVE_METABOLIC_PROCESS	0.0356667
	INTRINSIC_TO_ENDOPLASMIC_RETICULUM_MEMBRANE	0.0365
	PROTEIN_AMINO_ACID_N_LINKED_GLYCOSYLATION	0.0383333
	BIOGENIC_AMINE_METABOLIC_PROCESS	0.089455
	INTEGRAL_TO_ORGANELLE_MEMBRANE	0.0911544
	PHOSPHOINOSITIDE_BIOSYNTHETIC_PROCESS	0.0923005
	LIPOPROTEIN_METABOLIC_PROCESS	0.0940005
	COLLAGEN	0.0943339
	CARBOXYLIC_ACID_TRANSPORT	0.108834
	LIPOPROTEIN_BIOSYNTHETIC_PROCESS	0.109801
	PHOSPHOINOSITIDE_METABOLIC_PROCESS	0.110158
	GENERATION_OF_A_SIGNAL_INVOLVED_IN_CELL_CELL_SIGNALING	0.110392
	ORGANIC_ACID_TRANSMEMBRANE_TRANSPORTER_ACTIVITY	0.111451
	VITAMIN_METABOLIC_PROCESS	0.113819
	GLYCOLIPID_METABOLIC_PROCESS	0.114078
	VACUOLE	0.115278
	ORGANIC_ACID_TRANSPORT	0.118161
	SERINE_TYPE_ENDOPEPTIDASE_INHIBITOR_ACTIVITY	0.118679
	AMINO_ACID_TRANSPORT	0.119143
	CARBOXYLIC_ACID_TRANSMEMBRANE_TRANSPORTER_ACTIVITY	0.121412
	AMINE_TRANSPORT	0.122556
	PROTEINACEOUS_EXTRACELLULAR_MATRIX	0.122968
	INTRINSIC_TO_ORGANELLE_MEMBRANE	0.125688
	RNA_POLYMERASE_COMPLEX	0.126734
	DNA_DIRECTED_RNA_POLYMERASE_COMPLEX	0.13107
	TUBE_DEVELOPMENT	0.13573
	PROTEASE_INHIBITOR_ACTIVITY	0.136606
	AMINE_TRANSMEMBRANE_TRANSPORTER_ACTIVITY	0.138112
	SULFUR_COMPOUND_BIOSYNTHETIC_PROCESS	0.138251
	NUCLEAR_DNA_DIRECTED_RNA_POLYMERASE_COMPLEX	0.139924
	EXTRACELLULAR_MATRIX	0.140029
	PROTEOGLYCAN_BIOSYNTHETIC_PROCESS	0.140795
	GLYCEROPHOSPHOLIPID_BIOSYNTHETIC_PROCESS	0.142101
	CARBOHYDRATE_BIOSYNTHETIC_PROCESS	0.143243
	OXIDOREDUCTASE_ACTIVITY_GO_0016705	0.144927
	SULFOTRANSFERASE_ACTIVITY	0.15607
	SPHINGOLIPID_METABOLIC_PROCESS	0.156143
	ENDOPLASMIC_RETICULUM_MEMBRANE	0.160107
	CELL_RECOGNITION	0.161667
	LYTIC_VACUOLE	0.16174
	PROTEOGLYCAN_METABOLIC_PROCESS	0.162188
	LYSOSOME	0.162682
	STRUCTURAL_CONSTITUENT_OF_RIBOSOME	0.166306
	AMINO_ACID_TRANSMEMBRANE_TRANSPORTER_ACTIVITY	0.17751
	PHOSPHOLIPASE_C_ACTIVITY	0.180712
	ENDOPLASMIC_RETICULUM	0.18088
	ISOMERASE_ACTIVITY	0.185378
	NUCLEAR_ENVELOPE_ENDOPLASMIC_RETICULUM_NETWORK	0.188582
	RNA_POLYMERASE_ACTIVITY	0.188908
	SKELETAL_DEVELOPMENT	0.199411

## Sheet: LINCS_CMap
	Complete Analysis: mean_rankpt6 > 90					* Compounds retrieved by both analysis strategies
	pert_iname	mean_rankpt_2	mean_rankpt_4	mean_rankpt_6		ingenol
	ingenol	99.7233	98.9607	98.1579	*	prostratin
	helveticoside	99.4041	97.715	95.9222		BRD-K60870698
	anisomycin	98.7114	97.9932	94.555		phorbol-12-myristate-13-acetate
	capsazepine	98.891	97.5973	94.0438
	calyculin	98.8401	96.2772	93.9856
	prostratin	99.8483	96.9386	93.8554	*
	BRD-K60870698	97.8926	94.8799	90.7827	*
	phorbol-12-myristate-13-acetate	99.4704	98.7863	90.7089	*
	Restricted Analysis: mean_rankpt4 > 90
	pert_iname	mean_rankpt_2	mean_rankpt_4	mean_rankpt_6
	prostratin	99.9644	98.689	80.8797	*
	BX-795	98.6073	96.827	93.7977
	pyrvinium-pamoate	98.726	96.796	92.37
	camptothecin	99.4189	96.594	90.4351
	BRD-K35638681	99.9218	96.114	77.9613
	L-690488	98.0553	96.102	87.9267
	KM-00927	97.8437	95.772	88.7707
	SN-38	98.3583	95.414	90.8121
	WAY-170523	99.4203	95.373	89.3538
	amsacrine	97.1937	95.3	84.1488
	teniposide	97.5553	94.951	87.1046
	THM-I-94	96.0057	94.574	88.2641
	BRD-K62818989	96.0613	94.059	71.2201
	WT-171	96.3247	93.728	85.7743
	ISOX	97.3755	93.644	86.2205
	ingenol	98.7875	93.281	85.5687	*
	importazole	94.343	92.652	65.9886
	CCCP	94.11	92.61	89.5968
	NCH-51	95.0814	92.478	89.5475
	JAK3-inhibitor-VI	98.0212	92.255	84.3807
	BRD-K26304855	95.8345	92.216	84.1204
	lasalocid	97.0969	92.132	82.1414
	HG-6-64-01	94.0563	92.04	83.8729
	CD-437	95.7482	91.753	87.1818
	BRD-K70161581	96.6562	91.748	88.7416
	aminopurvalanol-a	94.1621	91.671	88.0632
	trichostatin-a	94.8477	91.58	87.8008
	YM-155	99.41	91.482	73.7929
	topotecan	97.0988	91.443	82.901
	Merck60	95.6203	91.357	85.5232
	periplocymarin	98.1412	91.349	60.8995
	APHA-compound-8	93.4154	91.261	79.7542
	BRD-K05353139	95.4059	91.189	71.1938
	SA-792709	96.0567	91.18	56.6185
	PAC-1	94.2303	91.047	84.755
	BRD-K29506255	97.454	91.013	77.819
	tyrphostin-A9	98.0988	90.788	79.412
	BRD-K55533488	94.032	90.679	85.8412
	phorbol-12-myristate-13-acetate	95.3569	90.642	88.4848	*
	BRD-K13559922	95.9737	90.624	72.9692
	BRD-K60870698	97.007	90.58	86.2856	*
	HC-toxin	93.3207	90.352	73.7961
	bisbenzimide	96.8919	90.285	-666
	BRD-K01614657	98.2394	90.264	68.1556
