# Supplementary material for: SBDS-Deficient Cells Have an Altered Homeostatic Equilibrium due to Translational Inefficiency Which Explains their Reduced Fitness and Provides a Logical Framework for Intervention
Source: PLoS Genet. 2017 Jan 5;13(1):e1006552. doi: 10.1371/journal.pgen.1006552 (PMC5249248; doi:10.1371/journal.pgen.1006552)
Supplement: S4 File — Concentration of 100 molecules used in the 100 molecules drug screening with relative effects on all genotypes tested. (XLSX) [file pgen.1006552.s011.xlsx]

## Sheet: 100 molecules drug screening
Drug	Final Concentration (uM)	1 omo Replica 1	1 omo Replica 2	1 omo replica 3	4 wt Replica 1	4 wt Replica 2	4 wt replica 3	PCIG Replica 1	PCIG Replica 2	PCIG replica 3	CSIG Replica 1	CSIG Replica 2	CSIG replica 3
Prednisolone	71.6	75.6014	76.9621	nd	73.628	78.384	83.1955	73.9551	76.8509	83.7974	72.9207	91.0209	80.1456
Amantidine hydrochloride	3.5	85.3206	98.158	nd	93.4123	86.7585	86.0753	79.0354	86.7779	88.834	80.9852	110.796	89.7546
Folic Acid	0.1041	86.9312	90.8782	nd	92.3112	104.664	85.2774	94.2091	86.2357	93.1006	90.3881	98.0839	95.9443
Thiamine HCL	0.1186	78.3291	95.6705	nd	93.8958	103.919	90.4785	86.7087	101.23	99.2707	87.3836	86.5197	102.419
Ranitidine/zantac	1.55	90.5433	95.9299	nd	95.4221	98.0676	95.7666	73.3117	85.3076	89.8392	85.9086	114.621	94.3454
Fluoxetine	0.682	92.3028	100.617	nd	83.2463	94.5023	94.3521	83.3282	91.9604	84.9416	79.1347	116.596	93.6489
Dexametsaone	0.4332	82.956	84.8757	nd	85.2387	99.9685	105.552	78.9394	81.366	89.9033	84.1127	91.9994	88.2112
DMSO	cont	98.5496	103.133	nd	103.176	103.096	109.005	91.8658	101.324	102.928	88.4488	110.164	99.1103
Phytomenadione/vitamine K1	0.000761	93.0755	98.1484	nd	87.6564	91.0859	92.7272	82.5407	82.732	96.6936	93.8639	114.843	86.8814
Carbamazepine	50.8	95.1981	105.774	nd	98.1311	76.2728	89.5209	89.9067	91.6788	85.102	86.7007	101.375	103.669
Propanolol Hydrochloride	0.5105	106.081	98.9455	nd	81.1316	88.9222	93.663	87.2369	88.5819	102.201	99.7637	104.142	97.2424
Erythromycin	5.2	105.113	105.188	nd	96.2028	97.4281	99.4589	80.3127	111.147	95.9344	94.4921	109.897	96.72
Retinol	1	94.6023	95.4881	nd	100.083	93.9241	94.2433	74.5121	85.8186	89.3794	97.722	103.946	87.1031
Bendroflumethiazide	0.1186	101.454	109.904	nd	83.3512	100.205	91.2256	91.1359	87.9875	85.5297	88.722	96.456	97.0287
Propylthiouracil	105.7	101.854	95.805	nd	74.9796	88.8696	96.1003	75.242	89.2596	87.3583	89.3434	97.9772	79.4174
Nicotinic Acid	100	101.147	105.015	nd	89.5731	92.1809	102.585	91.6641	110.198	86.8343	95.4481	111.418	95.3665
Theophylline	11	89.5193	97.1592	nd	92.1015	95.4133	95.607	63.3816	78.342	86.0858	81.8798	97.4879	94.6858
Nicotinamide	40.9	95.7474	99.0607	nd	92.084	100.039	99.5241	78.7953	85.5057	78.023	85.7789	105.031	107.152
Ascorbic Acid	95	103.931	100.617	nd	86.5029	82.8778	94.5044	73.9839	95.7873	93.0686	97.4898	99.3293	91.9313
Acyclovir	22.2	100.179	97.7162	nd	86.468	89.0273	98.7117	70.0273	96.7987	79.4345	99.9276	96.7496	91.7651
Allopurin	46	94.5278	93.3464	nd	102.64	114.265	96.3397	54.3158	81.5537	86.1179	84.2971	98.2974	89.905
Chlorpheniramine disodium salt	0.0409	101.315	98.7054	nd	97.1699	119.074	94.3231	64.0539	80.6257	84.546	86.052	95.7177	96.712
Neostigmine	0.015	93.5503	84.8181	nd	85.4892	88.9485	104.421	66.8293	84.9009	82.4928	86.1339	103.67	87.4434
Alpha tocopheryl acetate	50	88.3556	91.2623	nd	91.9383	94.1869	102.738	73.8399	96.7779	84.1931	88.4898	100.797	85.5517
2-bromo-a-ergocryptine methanesu	1.375	86.084	88.8037	nd	98.5214	97.4806	94.4319	76.6921	71.0532	64.5708	75.379	87.436	79.2037
Cyclophosphamide	200	75.0529	73.6277	77.8923	75.5519	58.9432	74.4356	96.6464	68.5661	78.5983	100.48	83.2002	91.3858
Imatinib	5.1	44.6291	50.3448	58.1021	15.911	23.0128	25.9912	45.2966	37.857	33.5238	40.9063	37.4083	58.0338
Zinc Acetate	323.4	0.765	-0.849941	0.440713	0.687387	0.819715	0.382928	0.963436	0.321081	0.966049	0.510612	0.01894	0.701351
Valproic Acid	601.7	91.5603	90.0748	78.0515	96.0792	102.424	90.5239	99.7658	93.6487	118.715	102.713	126.711	103.357
Rifampicin	12.2	80.3762	91.1006	89.8569	54.2092	61.6842	74.7813	91.11	78.7108	89.2922	90.361	80.936	109.585
Metronidazole	76	87.1624	96.7554	94.2305	69.5878	81.453	80.0798	79.3346	89.6734	72.6766	90.4277	76.7089	100.198
Praziquantel	35	93.8518	110.272	107.251	89.084	87.9823	83.6232	106.448	104.023	84.8335	109.039	108.58	107.393
Flutamide	6.2235	102.991	113.634	109.982	99.5768	106.394	92.6379	117.479	105.498	116.869	101.96	120.745	97.2732
Clomipramine	0.854	82.5795	92.0661	87.8963	58.192	62.6151	69.6689	99.9164	87.831	76.3341	85.8082	82.7525	108.406
Testosterone	0.04	92.5033	104.798	92.6218	85.054	87.4845	81.5955	140.419	85.851	82.1862	97.9735	93.9185	114.799
Calciferol/Ergocalciferol	0.05	104.613	114.72	103.749	99.0174	104.086	87.9311	114.15	128.081	109.043	92.4408	115.071	120.037
Doxycycline	6.8	105.662	109.565	96.233	79.6897	70.8963	58.6332	124.337	98.9848	116.009	87.4147	90.8967	81.6062
Tetracycline	22.5	86.2987	95.6003	90.2423	67.4718	62.4535	78.6903	111.734	68.1915	72.2934	91.7275	77.4493	106.214
Ibuprofen	193.9	119.164	132.399	111.75	110.683	102.482	103.288	154.946	94.7419	102.448	122.284	112.308	127.164
Norethiserone	0.0294	112.307	118.194	98.8806	93.4846	90.413	93.4889	124.287	89.3218	89.8263	100.267	98.8602	100.825
Itraconazole	0.88	95.0416	101.902	90.1166	65.0659	68.3104	58.1412	79.2928	74.3456	70.633	66.3569	74.0229	69.0831
Methyldopa	5.72	83.0114	99.7552	87.9885	82.8571	64.8777	72.5874	69.8257	57.7793	57.9769	73.0495	74.3931	97.8929
Fenofibrate	2.63	93.3142	101.962	99.9112	87.8508	76.6174	79.6477	88.8603	74.8425	67.0452	92.1742	80.0148	104.075
Clofibric Acid	0.233	103.132	119.719	114.942	88.0597	105.56	89.0015	95.3501	81.3253	83.6259	97.6269	103.165	104.876
Clobetasol Propionate	0.0099	81.7775	87.4629	92.4626	87.5003	105.088	94.4994	82.3537	67.1136	73.0598	85.2149	85.275	84.1002
Paracetamol (acetaminophen)	132.3	71.0164	75.231	79.9115	69.3857	47.74	59.0187	59.6896	49.1025	57.0131	67.1302	69.1673	76.8146
Alverine citrate	10	83.2052	104.755	81.1683	64.3853	59.6737	69.044	76.7086	62.7255	62.8303	73.7428	62.3403	84.856
Mefenamic Acid	41.4	97.4565	99.7552	109.345	87.2308	97.5305	102.005	84.4696	71.647	80.8625	96.3071	93.3675	109.766
Prochlorperazine	6.6	61.9827	75.2052	82.3748	28.722	30.2208	26.5364	43.1723	27.827	31.9911	54.1716	53.3266	54.3457
Chlorambucil	1.6173	69.5357	64.1283	67.662	84.6025	87.9047	79.6277	67.8855	65.4776	73.1759	68.47	86.3511	51.2999
Metoclopromide HCL	0.2974	128.979	113.793	95.4195	112.492	108.921	95.1069	98.7472	142.768	130.193	93.2152	77.6205	84.1499
Domperidone	0.0446	119.548	120.113	105.585	104.092	105.787	93.3593	78.5394	109.524	116.51	88.7812	79.3781	93.0719
Thalidomide	10.9	123.681	112.096	106.515	104.794	104.031	89.8373	73.7437	85.482	109.817	76.9382	85.3739	88.9115
Chloroquine	0.198	124.683	113.131	106.885	109.98	91.774	88.9568	74.8037	92.0998	109.507	84.3552	80.7378	95.9586
Metformin Hydrochloride	12.1	130.063	121.328	108.802	119.136	96.3821	93.6685	108.13	173.127	153.072	94.5203	82.0311	91.4054
Niclosamide	3.2	124.54	132.849	117.136	28.6274	26.2676	17.0587	116.774	118.562	111.184	79.5078	66.584	72.8055
Pravastatin sodium	0.0269	144.485	121.533	119.86	112.735	110.438	106.103	98.0783	105.576	117.374	89.2513	98.9773	98.012
Nortyptyline	0.4636	101.956	116.068	111.175	104.119	97.5298	98.0441	72.8402	105.147	113.75	88.9838	93.3462	94.4111
Dantrolene Sodium	3.7	125.113	132.307	114.972	132.533	111.303	99.5766	133.959	177.101	164.292	109.468	91.9932	92.1315
Omeprazole	2.6113	151.072	154.348	129.74	142.256	129.932	107.205	127.599	149.179	156.296	114.656	97.9426	116.904
Diclofenac Sodium	1.257	162.753	167.686	147.726	119.339	127.696	111.433	136.609	134.047	161.068	123.419	114.497	111.547
Ritodrine Hydrochloride	0.139	123.742	143.069	133.28	117.529	120.664	111.709	121.892	133.103	137.686	113.845	105.265	111.797
Selegiline Hydrochloride	0.2011	118.73	122.857	106.828	131.047	106.994	92.6267	111.553	171.11	154.439	111.3	96.2579	94.8873
Mebendazole	1.6933	77.2441	81.0983	62.2001	58.6619	46.0532	33.9629	77.4795	81.3363	88.7181	69.8534	66.1396	61.1932
Flupentixol	0.0118	152.095	136.352	153.354	136.692	133.127	110.492	138.303	144.364	150.119	158.542	140.63	122.391
acipimox	38.2	122.371	165.627	127.775	115.666	121.547	114.653	131.465	143.66	159.92	134.508	118.709	118.921
Ethanol	cont	116.296	97.9271	102.984	115.166	99.8767	96.1756	114.264	168.595	158.553	115.604	99.3752	107.22
Desferrioxamine mesilate	13.2	40.4631	47.2241	40.4651	23.428	20.7517	17.0386	44.1097	46.6593	49.448	31.5116	28.2082	32.0763
Imipramine	0.2241	154.59	112.324	115.959	116.408	106.283	109.612	130.093	121.567	138.202	115.531	121.322	111.398
Artemisinin	1.4	87.2883	110.555	96.7293	68.3043	64.8794	74.2909	126.956	107.035	113.802	94.1312	96.0192	108.565
Propantheine Bromide	0.0468	103.019	103.693	96.7768	93.4097	87.9283	89.5685	87.0882	148.922	146.701	103.696	96.7885	101.607
Diltiazem Hydrochloride	0.401	127.363	106.51	90.9017	112.87	103.722	90.617	94.2469	116.382	155.032	106.444	106.784	106.839
Ampicillin Sodium Salt	16.2	128.917	95.9649	92.9328	111.628	92.2194	93.5677	91.8839	107.584	138.744	106.298	106.3	96.8455
Methanol	cont	94.7754	101.96	87.7506	84.1859	87.4572	97.0561	89.6772	96.0825	128.981	100.381	103.998	101.375
Amphotericin b	4.3	85.4676	58.5396	46.1124	14.9741	11.4756	10.5323	44.8742	58.9937	80.5288	63.9684	58.7576	64.6632
Danazol	1.778	110.739	101.142	97.1567	90.0072	94.406	54.7952	101.949	87.0276	98.3153	92.1444	74.0136	74.2121
Phenoxymethyl penicillin	91.4	108.935	92.196	86.4072	86.5112	86.5128	82.4049	75.7724	77.7166	84.8837	80.1874	56.2796	72.988
5' aminosalicyclic acid/mesalazine	2.612	106.458	99.6275	86.4072	94.0664	85.9505	104.106	91.0718	77.4526	86.8992	77.8565	77.1556	78.6869
Finasteride	0.1074	106.915	98.3011	98.7751	100.941	82.6391	98.2749	91.7002	72.4691	87.8454	77.6211	88.3644	89.623
Colchicine	0.0175	45.1511	43.5619	43.8375	22.234	19.4623	12.7402	53.0005	38.7774	45.0197	30.286	33.175	30.7952
Levothyroxine sodium	0.15	141.786	120.295	106.954	105.713	114.805	93.7028	117.58	91.2189	102.585	83.3027	85.2882	94.2583
Methotrexate	1	69.6809	64.0503	57.1018	32.7539	26.9389	45.9712	70.9164	56.1131	57.4205	44.686	48.4977	39.4906
Mifepristone	0.46	127.918	113.888	104.749	109.474	104.059	95.6465	93.3112	91.4148	96.6921	64.8684	88.9051	89.1147
Nicotine	0.2157	122.096	112.807	113.586	93.3226	90.2095	60.7921	150.247	101.944	104.185	103.922	85.0471	70.8275
Cefaclor	62.5	151.043	135.826	116.141	98.8056	130.217	109.948	166.209	114.944	114.539	102.79	98.6964	117.836
Cyanocobalamin (vitamin B12)	0.0001	152.299	144.207	108.144	104.321	106.631	125.874	136.924	123.624	106.508	96.1563	107.216	112.365
Medroxyprogesterone acetate	0.233	137.289	117.661	108.604	120.015	109.786	112.201	121.236	109.279	105.477	74.0015	108.933	104.158
Bezafibrate	8.3	117.713	105.761	119.671	88.7533	80.192	62.4486	123.716	98.2639	98.9461	91.5729	85.6755	79.2153
Paroxetine	0.1734	145.37	137.886	117.442	107.955	117.086	101.919	160.016	116.307	109.87	129.741	119.704	128.244
Trimethoprim	6.9	159.41	160.97	112.603	117.646	124.302	139.778	161.09	140.142	111.816	109.559	130.584	136.251
Water	cont	129.869	121.499	110.175	114.405	136.475	112.831	143.528	122.278	108.462	101.177	119.076	111.489
Naloxone Hydrochloride	0.0875	127.883	100.342	117.172	98.7737	87.2209	63.5641	129.989	97.3694	107.124	94.7443	100.947	90.3789
Simvastatin	0.0186	144.4	116.391	115.744	109.644	104.038	93.8022	134.353	93.4934	101.692	125.909	101.371	113.709
Flecainide Acetate	2.1	123.363	135.139	105.82	109.06	100.217	113.582	139.575	104.806	105.47	111.061	119.412	107.877
Pilocarpine HCL	0.3	119.026	105.394	104.955	108.73	112.285	108.159	122.253	104.031	99.7923	89.9928	109.467	105.074
Fluconazole	61.7	109.905	94.924	104.9	112.556	81.7123	59.2128	137.176	100.308	109.585	110.691	89.5993	75.6836
Acitretin	1.225	95.9456	89.5244	98.7037	91.7712	97.8007	84.5585	118.928	90.827	95.8536	90.9902	62.6586	90.6063
Memantine	0.837	102.908	101.227	98.3388	96.0853	77.9636	107.552	121.271	100.598	96.1536	87.3257	96.0879	92.7935
Bortezamib	0.291	2.68925	2.03943	3.13997	-0.165767	1.41619	0.978487	2.22349	2.71748	1.91704	2.81949	1.69667	2.15379
Phenelzine	0.06	79.7827	89.863	96.6966	76.2039	72.7882	83.2111	104.074	90.7418	84.3683	83.6277	72.5156	70.4797
